# Supplementary material for: Genome-Wide Identification and Functional Analysis of Salvia miltiorrhiza MicroRNAs Reveal the Negative Regulatory Role of Smi-miR159a in Phenolic Acid Biosynthesis
Source: Int J Mol Sci. 2024 May 9;25(10):5148. doi: 10.3390/ijms25105148 (PMC11121111; doi:10.3390/ijms25105148)
Supplement: Supplementary file 1 [file ijms-25-05148-s001.zip › Supplemental Tables.xlsx]

## Sheet: TableS1
TableS1. Statistics of high-throughput sequencing results from six Salvia miltiorrhiza small RNA libraries
Category	Sm_MR		Sm_YR		Sm_S		Sm_ML		Sm_YL		Sm_F
	Total Reads	Percentage (%)	Total Reads	Percentage (%)	Total Reads	Percentage (%)	Total Reads	Percentage (%)	Total Reads	Percentage (%)	Total Reads	Percentage (%)
Raw reads	13737396	100	13021534	100	15453497	100	17711261	100	13521633	100	11643741	100
3ADT&length filter	1472572	10.72	8308063	63.8	837907	5.42	2028182	11.45	449710	3.33	804143	6.91
Junk reads	205706	1.5	30858	0.24	130794	0.85	274306	1.55	134609	0.99	115446	0.99
Clean reads	12059118	87.78	4682613	35.96	14484796	93.73	15408773	87	12937314	95.68	10724152	92.1
Unique reads	5727489	41.69	2814966	21.62	6078788	39.34	5055909	28.55	6166341	45.6	4970895	42.69

## Sheet: Table S2
Table S2. Conserved and novel miRNAs identified in Salvia miltiorrhiza
miRNA family	Reference miRNA	miRNA sequence (5'→3')	miRNA length (nt)	Sm_MR (raw)	Sm_YR(raw)	Sm_S(raw)	Sm_ML(raw)	Sm_YL(raw)	Sm_F(raw)	miRNA abundance	miRNA* sequence (5'→3')	miRNA* length (nt)	Sm_MR	Sm_YR	Sm_S	Sm_ML	Sm_YL	Sm_F	miRNA* abundance	Minimum Free Energy	Precursor_location	Orientation	Precursor sequence
miR12112	smi-miR12112.1	CGATCTTGATACCACCAATGG	21	1	0	4	5	11	4	25	ATTGTTGGTATCAAAATCAGC	21	1	1	0	4	1	2	9	-48.9	scaffold683_size150372|89296-89384	+	gcggagctaccaccATTGTTGGTATCAAAATCAGCtaagtgctaaggaagctgtgcCGATCTTGATACCACCAATGGtggcggcgccgc
	smi-miR12112.2	TCTTGATACCACCAATGGTGG	21	0	0	3	3	2	4	12	ACCATTGTTGGTATCAAAATC	21	4	1	9	94	10	9	127	-49.9	scaffold683_size150372|89296-89384	+	gcggagctaccaccATTGTTGGTATCAAAATCAGCtaagtgctaaggaagctgtgcCGATCTTGATACCACCAATGGtggcggcgccgc
miR1446	smi-miR1446	TAAGCTCTCTCCCTCAACGGC	21	6	10	20	21	28	7	92	TGTTGGGGTTGAGAGCTTTGA	21	1	0	5	6	2	0	14	-48.9	scaffold2298_size56196|28241-28363	-	gaagattgtctttctcTAAGCTCTCTCCCTCAACGGCtccacttgcgctcgagcttagtcggctcgaacttcgagattaggagatgttggggttgagagctttgaaaatgccagttttgccac
miR1510	smi-miR1510a	TGGTCTTACCGATTCCACCCAT	22	2554	529	8452	4307	9939	2385	28166	GGGTGTTCTCGGTTAGACCACT	22	228	75	793	211	421	143	1871	-54.1	scaffold1247_size74012|60293-60405	-	tctcaatcgttggtatgggtgttctcggttagaccactccacttgataaatttatttgttaagaggtgagTGGTCTTACCGATTCCACCCATtcccattattgagaacgaacc
	smi-miR1510b	TGGTCTTACCGATTCCACCCAT	22	2554	529	8452	4307	9939	2385	28166	GGGTGTTCTCGGTTAGACCACT	22	228	75	793	211	421	143	1871	-52.2	scaffold2789_size72611|23684-23796	-	tctcaatcgttggtatgggtgttctcggttagaccactccacttgataaatttatttgttaagaggtgagTGGTCTTACCGATTCCACCCATtcccattattgagaacgaacc
	smi-miR1510c	TGTTTTCCCCATCCCACCCAT	21	1020	368	3298	3207	4751	1727	14371	GGGTGTTATAGGTAAAACAAC	21	1	4	11	50	27	5	98	-33.5	scaffold4739_size35424|17011-17113	+	aatcgttgagatgggtgttataggtaaaacaactctactccaaatcatttttgatattcaaaaccgagtTGTTTTCCCCATCCCACCCATttccactatcggg
miR156	smi-miR156a	TGACAGAAGAGAGTGAGCAC	20	558	739	605	1730	975	866	5473	GCTCACCCTCTCTCTGTCACC	21	364	872	347	574	527	971	3655	-59.2	scaffold11_size207788|29300-29427	-	ataagggtaagggaggTGACAGAAGAGAGTGAGCACacatggtgttttcttgcatgaatctttctacatgcttgaagctatgtgtGCTCACCCTCTCTCTGTCACCccaccacttctctctctctctc
	smi-miR156b	TGACAGAAGAGAGTGAGCAC	20	558	739	605	1730	975	866	5473	GCTCACTTCTCTCTCTGTCATC	22	34	2	7	133	36	8	220	-94.3	scaffold1574_size67129|12049-12255	-	tgtgtggtggtgcagctgtgtttagtgaggagaaggagagggagattgattgcagagTGACAGAAGAGAGTGAGCACacgcaggcaattgtataaatcgctatatatttgtatatacgtgtGCTCACTTCTCTCTCTGTCATCtctatctctctgctccaacctttcccatcattactaattcatcactgcaccatctacgtcaaaa
	smi-miR156c	TGACAGAAGAGAGTGAGCAC	20	558	739	605	1730	975	866	5473	GCTCATTTCTCTTCCTGTCAGT	22	26	3	79	199	243	27	577	-63.1	scaffold1983_size88364|22553-22692	+	taagaagaggtagagagagaaacaagcTGACAGAAGAGAGTGAGCACaagcaggcaattgtataaagagtgtatacctttgtatacgtgtGCTCATTTCTCTTCCTGTCAGTttaatttcctctctctctctctctcaat
	smi-miR156d	TGACAGAAGAGAGTGAGCAC	20	558	739	605	1730	975	866	5473	GCTCACTCTCTTGCTGTCACC	21	1	14	0	0	0	0	15	-70.2	scaffold627_size93622|33232-33354	-	agggtaagggaggTGACAGAAGAGAGTGAGCACtcatggtgttttcttgcatgaatggtttcatgcttgaagctatgtgtGCTCACTCTCTTGCTGTCACCccaccctctctctctctctctc
	smi-miR156e	TGACAGAAGAGAGTGAGCAC	20	558	739	605	1730	975	866	5473	GCTCACTTCTCTCTCTGTCATC	22	34	2	7	133	36	8	220	-71.7	scaffold8811_size18159|5891-6074	-	aaggcagctgtgcttagtgaggaaaatgagagagagattgattgcagagTGACAGAAGAGAGTGAGCACacacagacaattgtataaataactatatatttgtatatacatgtGCTCACTTCTCTCTCTGTCATCtctatctctctgctccaaccttttcccatcattactcattcactgcacc
	smi-miR156f	TTGACAGAAGATAGAGAGCAC	21	243	143	1966	1362	1457	2500	7671	ACTCTCTATACTTCTGTCATCA	22	2	0	5	10	2	0	19	-33.3	scaffold399_size108268|38417-38504	-	tgttgTTGACAGAAGATAGAGAGCACcaacgatgaagttgcaaactttgcatctcactcctttgtACTCTCTATACTTCTGTCATCAc
	smi-miR156g	TTGACAGAAGATAGAGAGCAC	21	243	143	1966	1362	1457	2500	7671	GCTCTCTATACTTCTGTCATCA	22	0	0	4	2	1	3	10	-66.5	scaffold2398_size55090|21860-22021	-	catgggaatggtaaagaggaggtattggtgattgatttatgTTGACAGAAGATAGAGAGCACcgatgatcaaaatgcatatcatctttccgcatcttactcctttgtGCTCTCTATACTTCTGTCATCAcaccattctaccttctctcccatcattctcaac
	smi-miR156h	TTGACAGAAGATAGAGAGCAC	21	243	143	1966	1362	1457	2500	7671	GCTCTCTCATCTTCTGTCAGCC	22	0	0	0	1	0	1	2	-51.6	scaffold5882_size29108|1675-1797	-	cgcgTTGACAGAAGATAGAGAGCACaactaagtatgcacaatgtgtatcattaatgaagaattgtgatttaaataatctttgtgtatgattagatttgtGCTCTCTCATCTTCTGTCAGCCaa
	smi-miR156i	TTGACAGAAGAGAGTGAGCCC	21	385	144	1332	770	915	181	3727	GCTCGCTCCTCTTCTGCCAACT	22	18	4	96	30	158	13	319	-64.6	scaffold1983_size88364|33371-33497	-	tgtggagagattgagggagTTGACAGAAGAGAGTGAGCCCaggcaggcaattatgcagagagagattatgcctctgtgtggatgcgtgaGCTCGCTCCTCTTCTGCCAACTtccctctctttccctc
	smi-miR156j	TGACAGAAGAGAGAGAGCACA	21	13	13	63	53	49	3938	4129	TGCTCTCTTTATTCTGTCAAC	21	11	3	12	10	19	1565	1620	-45.6	scaffold4301_size38255|18331-18427	-	gttgtTGACAGAAGAGAGAGAGCACAtgccgccattggcaaacagttgagggtctttgctttttgtggaaatgTGCTCTCTTTATTCTGTCAACcat
miR159	smi-miR159a	TTTGGATTGAAGGGAGCTCTA	21	22843	2994	69450	19355	42732	23142	180516	GAGCTCCTTGAAGTCCAATAG	21	114	11	651	481	314	85	1656	-88.9	scaffold1421_size70186|45359-45571	-	aatttgagggtatgggagtgGAGCTCCTTGAAGTCCAATAGaggatcttgctgggaaaaacaagctgctgatctatggattcctcagccctatccaaaaaaaagaagaagataaattggataggtttgtggattgcatatgttaggagcttttgtacccatgtttgagccttcTTTGGATTGAAGGGAGCTCTAcacttttttctcttaatta
	smi-miR159b	TTTGGATTGAAGGGAGCTCTA	21	22843	2994	69450	19355	42732	23142	180516	GAGCTCCTTGAAGTCCAATAA	21	10	1	29	10	15	1	66	-76.8	scaffold516_size99909|92363-92565	-	tgaggtatatgagtgGAGCTCCTTGAAGTCCAATAAaaggatcttgctgggataaacaagctgctgatttatggattcctcagccctatccaaaaaagtatagtgtaaataaattggattggtttgtggattgcatatgtcaggagcttttgttacctatgttggagccttcTTTGGATTGAAGGGAGCTCTAcactattttt
miR160	smi-miR160a	TGCCTGGCTCCCTGTATGCCA	21	653	404	5563	391	1025	1020	9056	GCGTATGAGGAGCCAAGCATA	21	292	25	317	110	89	76	909	-58.1	scaffold1898_size97506|74437-74567	+	cacacacgcatatacgtatataTGCCTGGCTCCCTGTATGCCAtctgcagagctcaccggaaaaatcgatggccctccgtggatgGCGTATGAGGAGCCAAGCATAtccacacatcgtatatatgtgttta
	smi-miR160b	TGCCTGGCTCCCTGTATGCCA	21	653	404	5563	391	1025	1020	9056	GCGTATGAGGAGCCACGCATA	21	0	2	19	3	2	1	27	-52.6	scaffold200_size127478|109028-109130	-	taaacgaatcaataTGCCTGGCTCCCTGTATGCCAtctgcagagctggtcggagaaaatcgacagcccttcgtagatgGCGTATGAGGAGCCACGCATAtcca
	smi-miR160c	TGCCTGGCTCCCTGTATGCCA	21	653	404	5563	391	1025	1020	9056	GCATGCGCGGAGCCATGCATG	21	0	0	0	0	0	0	0	-68	scaffold2167_size57926|29193-29284	+	tgtgcgTGCCTGGCTCCCTGTATGCCAtttgcggcgtccctccggaggcggagggccgtcgtcaatgGCATGCGCGGAGCCATGCATGctta
	smi-miR160d	TGCCTGGCTCCCTGTATGCCA	21	653	404	5563	391	1025	1020	9056	GCATACGAGGAGCCAAGCAT	20	1	0	1	0	1	0	3	-97.3	scaffold832_size85832|5937-6108	-	aaatgaggaattggagaagaaggaagagtgagatgggctaTGCCTGGCTCCCTGTATGCCAcgcgtccacgtcgatcccacgagggatcggcggaggcgggcgGCATACGAGGAGCCAAGCATgctgtcaaccgccgtccacactctctccatcttcttctcctcctcaccg
	smi-miR160e	TGCCTGGCTCCCTGAATGCCA	21	0	0	1	4	1	3	9	GCATCAAGGGAGTCATGCAGG	21	0	0	0	0	0	0	0	-60.2	scaffold4721_size54836|48476-48606	-	ataatgtgatgtgtggccagatgatcTGCCTGGCTCCCTGAATGCCAactgagatgagttgccaacatttgtagttgatgacgtcttacttgGCATCAAGGGAGTCATGCAGGtctacacatgcatatata
miR164	smi-miR164a	TGGAGAAGCAGGGCACGTGCA	21	24648	6154	38789	4205	7998	10345	92139	CATGTGTCCTTCTTCCCCATC	21	1439	127	2315	495	870	284	5530	-60.8	scaffold3879_size41201|18098-18264	-	aacaaattaaagtcattttgaaggtgagcgtttagcgcgaTGGAGAAGCAGGGCACGTGCAttactaactcatccacatctaccttggaaataggagttagtatttCATGTGTCCTTCTTCCCCATCacgatcgctcaatcttatttcaacatgcctcaaattttcc
	smi-miR164b	TGGAGAAGCAGGGCACGTGCA	21	24648	6154	38789	4205	7998	10345	92139	CACGTGTTCTCCTTCTCCAAC	21	14	5	101	6	6	79	211	-65.5	scaffold99_size149619|82128-82281	-	catggttaaaattaatgctaataatcgggcgcgtagctcccgtTGGAGAAGCAGGGCACGTGCAgatttgcaacgcgatttgtgttaaattgCACGTGTTCTCCTTCTCCAACaagggctccgcatccccctttgcggcttagtttcagctcac
	smi-miR164c	TGGAGAAGCAGGGCACGTGCA	21	24648	6154	38789	4205	7998	10345	92139	CACGTGGTCTTCTTCTCCAAC	21	3	0	7	1	5	0	16	-57.4	scaffold539_size98098|57470-57590	+	tatgggtgcgtagccctcgtTGGAGAAGCAGGGCACGTGCAtgttcgttcatgaacatgtgatttgttatttttcgaatttgCACGTGGTCTTCTTCTCCAACaagtattccgcactcttt
	smi-miR164d	TGGAGAAGCAGGGCACGTGCA	21	24648	6154	38789	4205	7998	10345	92139	CATGTGCCCATCTTCACCATC	21	2	1	126	38	9	66	242	-61.9	scaffold96_size151323|106655-106816	+	taagatgagtgatgagcgcgaTGGAGAAGCAGGGCACGTGCActgctaactcagacacacactattttcagacaagctagctaaaaacacacactgcaccttcagtgtgtgaaagagttagttcttCATGTGCCCATCTTCACCATCatgagccactccatc
	smi-miR164e	TGGAGAAGCAGGGCACATGCC	21	121	133	114	108	127	450	1053	CATGTGTCCTGGCCCTCCATC	21	9	3	2	4	9	151	178	-61.4	scaffold1309_size72609|44258-44378	+	agatagaatgggctgaatgaagaTGGAGAAGCAGGGCACATGCCcgattttcgtcgccgtgtaatttctttgaaaatccggCATGTGTCCTGGCCCTCCATCttcttccctcattctgatg
miR166	smi-miR166a	TCGGACCAGGCTTCATTCCCC	21	91154	28995	203543	139382	160243	178945	802262	GGAATGTTGTCTGGCTCGAGG	21	2954	341	3470	2580	2401	2740	14486	-52.8	scaffold100_size149246|26622-26768	+	cttgcggGGAATGTTGTCTGGCTCGAGGatcttttctccttgatccactttctgcttcttcttcttctccttcttcttcttaatttgaagaatgcttttgtagatctactgcaagagtcgTCGGACCAGGCTTCATTCCCCccaatt
	smi-miR166b	TCGGACCAGGCTTCATTCCCC	21	91154	28995	203543	139382	160243	178945	802262	GGAATGCTGTCTGGTTCGAGA	21	79	8	91	47	75	118	418	-57.3	scaffold42_size177580|88405-88517	+	atgagatgttgaggGGAATGCTGTCTGGTTCGAGAccattctagcttcgatttctgcacacattaattctgtcgaatgatcTCGGACCAGGCTTCATTCCCCtcagctcttct
	smi-miR166c	TCGGACCAGGCTTCATTCCCC	21	91154	28995	203543	139382	160243	178945	802262	GGAATGTTGTTTGGCTCGAGG	21	1368	29	1273	314	259	172	3415	-56.1	scaffold4420_size37563|7376-7533	-	tgagaGGAATGTTGTTTGGCTCGAGGccatgacaagatccatcctcacatatatgcatctttttgcataaatttatatcgaatattacttttataatatgtcggtatttccatggatcatatgttaggcgTCGGACCAGGCTTCATTCCCCccaattt
	smi-miR166d	TCGGACCAGGCTTCATTCCCC	21	91154	28995	203543	139382	160243	178945	802262	GGGATGTTGTCTGGTTCGACA	21	0	0	0	1	0	0	1	-49.9	scaffold4626_size59236|21305-21384	+	actgctgaggGGGATGTTGTCTGGTTCGACAccctttcgatagaaacgacgTCGGACCAGGCTTCATTCCCCtcagctct
	smi-miR166e	TCGGACCAGGCTTCATTCCCC	21	91154	28995	203543	139382	160243	178945	802262	GGTATGTTGTCTGGTGCGAAG	21	4	3	84	83	14	9	197	-46.8	scaffold591_size95291|48599-48717	+	ctctctctctctgtgtTGAGGGGTATGTTGTCTGGTGcgaagtctttcatctttatttatccaaatttagtggatgatttCGGACCAGGCTTCATTCCCCtcaaaccaatccaagatgc
	smi-miR166f	TCGGACCAGGCTTCATTCCCC	21	91154	28995	203543	139382	160243	178945	802262	GGAGTGTTGTCTGGCTCGAAG	21	1	0	6	22	35	9	73	-44.1	scaffold183_size130103|122075-122186	-	tcggttgagtGGAGTGTTGTCTGGCTCGAAGccgatcatggatcggagctgctaccttgtgtcgtagccaccaatgcttagctTCGGACCAGGCTTCATTCCCCccaacaat
	smi-miR166g	TCGGACCAGGCTTCATTCCTC	21	348	395	8304	14405	21805	34088	79345	GGTGTGTTGTCTGGCTCGATG	21	0	0	3	0	0	0	3	-54.2	scaffold14339_size7094|12-148	-	gcatatatttgaggGGTGTGTTGTCTGGCTCGATGaaaccaaccaactccatcatgcattcaaattgcagtgagagagagagatttggtgaatggttggtttggTCGGACCAGGCTTCATTCCTCccaaatgtaagt
	smi-miR166h	TCGGACCAGGCTTCATTCCTC	21	348	395	8304	14405	21805	34088	79345	GGAATGATGGCTGGCTCGACG	21	1	0	1	7	19	44	72	-48.7	scaffold3427_size44886|34508-34623	+	gagatgtatgaagcgtttgtggGGAATGATGGCTGGCTCGACGcagtcatatcatgtgatatgatgtcaaggcaTCGGACCAGGCTTCATTCCTCtcaaaccactccatacataca
	smi-miR166i	TCGGACCAGGCTTCATTCCTC	21	348	395	8304	14405	21805	34088	79345	GTAATGGAGGCTGTTCCAAGA	21	0	0	0	0	0	0	0	-50.1	scaffold6656_size25875|23666-23808	-	agagagaaagaaagtgggcgttagtAATGGAGGCTGTTCCAAGATCgatcctttcttaattccatgcatgtattgttttgtattgtaatgaaagatgatcaaTCTCGGACCAGGCTTCATTCctcacgccttcatttctcatc
	smi-miR166j	TCGGACCAGGCTTCATTCCTC	21	348	395	8304	14405	21805	34088	79345	GGTGTGTTGTCTGGTTCGATG	21	0	0	3	0	1	0	4	-59	scaffold885_size83948|35208-35348	+	gcatatatttgagGGGTGTGTTGTCTGGTTCGATgaaaccaaccaactccatcatgcattcaaattgcagtgagagagagagagagatttggtgaatggttggtttggTCGGACCAGGCTTCATTCCTCccaaatgtaagt
miR167	smi-miR167a	TGAAGCTGCCAGCATGATCTG	21	296	155	567	5340	6561	2037	14956	GGTCATTCTAGCAGCTTCAAT	21	15	4	37	72	265	51	444	-58.9	scaffold3799_size41902|15964-16093	+	GAGAGGCTGAAGCTGCCAGCATGATCTGCTTTCCAtgttttttaaatatttaatccattccttttcacttcttggattaattttcgaaaaattgggcgcatcaGGtcattcTAGCAGCTTCAATCACTC
	smi-miR167b	TGAAGCTGCCAGCATGATCTA	21	1904	93	422	20190	11051	5728	39388	GGTCATGCTCTGACAGCATCACT	23	1	0	6	5	3	2	17	-52.5	scaffold2925_size82549|27931-28068	-	taagTGAAGCTGCCAGCATGATCTAcgtcgggatagtttgtttcttcttcgctttcttctagaaagaagatgaaactgtttctataaaagaaatgaaaaatgagcccgaactaGGTCATGCTCTGACAGCATCACTcc
	smi-miR167c	TGAAGCTGCCAGCATGATCTA	21	1904	93	422	20190	11051	5728	39388	GGTCATGCTCTGACAGCATCACT	23	1	0	6	5	3	2	17	-52.5	scaffold2925_size82549|32094-32231	-	taagTGAAGCTGCCAGCATGATCTAcgtcgggatagtttgtttcttcttcgctttcttctagaaagaagatgaaactgtttctataaaagaaatgaaaaatgagcccgaactaGGTCATGCTCTGACAGCATCACTcc
	smi-miR167d	TAAGCTGCCAGCTTGATCTGA	21	31	7	14	877	459	28	1416	AGGTCATCTGGCAGCTTCAAT	21	0	0	0	0	4	0	4	-52.1	scaffold2046_size59631|16131-16325	+	GAGAGGTTAAGCTGCCAGCTTGATCTGATTACAACAACACCTCCATTTTTGAGATTTTAAACGCTTCATAAATCTGGCCATTTTGAATCCCATTTTCTTCTTCTTCCTTTTTTCAGAAAATGAAAAGAAAATTATATTTGATTAATTTCAAGAATTGGTTCCACTGATCAGGTCATCTGGCAGCTTCAATCACTC
	smi-miR167e	TGAAGCTGCCAGCATGATCTT	21	768	381	281	2827	1894	1969	8120	GATCATGTGGCAGTTTCACC	20	55	54	42	71	79	116	417	-54.6	scaffold1182_size75493|67872-67954	-	TAGtagtTGAAGCTGCCAGCATGATCTTaacttgcctcaggcagacgagggaagatcaGATCATGTGGCAGTTTCACCtattG
	smi-miR167f	TAAAGCTGCCAGCATGATCTA	21	28	28	1	536	246	80	919	GGTCATGTGGCAGCTTCATC	20	0	3	0	4	5	1	13	-54.7	scaffold1965_size85378|72264-72341	-	gggTAAAGCTGCCAGCATGATCTAagctttccttcctagtcggggaaggaaggATTAGGTCATGTGGCAGCTTCATCc
miR168	smi-miR168a	TCGCTTGGTGCAGGTCGGGAA	21	10463	1334	20282	8097	12711	6681	59568	CCCGCCTTGCATCAACTGAAT	21	488	162	1837	694	599	286	4066	-79.1	scaffold28_size183796|19273-19414	+	CTctagtTCGCTTGGTGCAGGTCGGGAActtatattctgcgttgaatctctacgtatgcgtgtgagtatatgcggcgtaacatttgattgccgctgtatttggcgaatatcaggttCCCGCCTTGCATCAACTGAATcggaG
	smi-miR168b	TCGCTTGGTGCAGGTCGGGAA	21	10463	1334	20282	8097	12711	6681	59568	CCCGCCTTGCATCAACTGAAT	21	488	162	1837	694	599	286	4066	-66.5	scaffold14817_size6674|873-1016	+	CtctaatTCGCTTGGTGCAGGTCGGGAActttcttcgccgccgccgcgctccaatcaccaattgcgtgtttgcgtgctgcggcaatcctcgattccgactcggtggaaaaatcaagttCCCGCCTTGCATCAACTGAATcggaG
miR169	smi-miR169a	CAGCCAAGGATGACTTGCCGG	21	6	0	10	2	29	4	51	GGCAAGCTGTCTTTGGCTACA	21	12	2	26	11	26	25	102	-47.3	scaffold946_size96774|17185-17266	-	GGATTGCAGCCAAGGATGACTTGCCGGCCGCCCGGTATGACCGGGAAAGGGTCCGCCGGCAAGCTGTCTTTGGCTACATTTC
	smi-miR169b	TAGCCAAGGATGACTTGCCTG	21	1	0	30	4	16	15	66	GGCAGTCTCCTTGGCTAAT	19	0	0	6	0	0	2	8	-49.6	scaffold5557_size30688|15703-15814	+	AGtttgatAGCCAAGGATGACTTGCCTGTGCcaaactcatcaaaactcgaaaccatcatgttttggtttttgattttgttggattTAGGCAGTCTCCTTGGCTAAtctcacT
	smi-miR169c	TAGCCAAGGATGACTTGCCTG	21	1	0	30	4	16	15	66	GGCGGTCTCCTTGGCTAAT	19	0	0	3	0	0	0	3	-58.9	scaffold1398_size109676|52104-52221	-	gaTAGCCAAGGATGACTTGCCTGgaccctccattattgggggttttctagacttttacttcaatattttgacacccaaaatatccaatttggacaccaGGCGGTCTCCTTGGCTAATC
	smi-miR169d	TAGCCAAGGATGACTTGCCGG	21	0	0	1	0	2	26	29	GGCAAGTTATTTTTGGCTATG	21	0	0	0	0	0	0	0	-39.5	scaffold416_size106962|61673-61750	+	AGATGTAGCCAAGGATGACTTGCCGGATGTAATTATATTACATTGTTTGGAACCGGCAAGTTATTTTTGGCTATGCCT
	smi-miR169e	TAGCCAAGAATGACTTGCCTC	21	17	1	188	149	115	93	563	GGAAGTCGATCTTGGCTTAGT	21	3	1	14	3	0	1	22	-40.9	scaffold468_size159592|66957-67155	+	GTTTATTAGCCAAGAATGACTTGCCTCAAATCTTATTGAGATAATAAGAAGGCCTCACAATAAATTTGTGCTATCTATCTTTCTATCTATCTATCTATCTATCTATCTATCTGTGTCCATATATTATACTATCATTTTATCTATTTATTTGTTGCATGCCTCACGCTCTTGATTTTGAGGAAGTCGATCTTGGCTTAGTTGAC
	smi-miR169f	TAGCCAAGAATGACTTGCCCC	21	194	19	3561	354	180	707	5015	GGCAGTCATTTTGGCTAAG	19	0	0	3	0	0	1	4	-60.6	scaffold468_size159592|62840-62920	-	GtttagTAGCCAAGAATGACTTGCCCCaatccatatgtgcatctctatatatattggggcagtcattttggctaagttgAC
	smi-miR169g	TAGCCAAGAATGATTTGCCTG	21	0	0	5	0	1	3	9	GGCAGTCTTCTTGGTTACTTC	21	0	0	1	0	0	0	1	-60.6	scaffold2695_size51670|32653-32730	-	GtttagtagccaagaatgatttgcctggaaatctataattctagctaggattcCGGGCAGTCTTCTTGGTTACTtcaA
	smi-miR169h	TAGCCAAGGATGACTTGCCTA	21	3	0	5	1	2	13	24	GGCGTCATCATCTGGCTATT	20	0	0	15	3	1	1	20	-60.6	scaffold4435_size76661|13245-13345	+	AATTTGGTAGCCAAGGATGACTTGCCTAAATATTTTACAGGTTTCATAATCTATATAAAACTAATATGGTTTTTAGGCGTCATCATCTGGCTATTCAAATT
	smi-miR169i	TAGCCAAGGATGACTTGCCTA	21	3	0	5	1	2	13	24	GGCGTCGTCCGTTGGCTATT	20	28	5	726	125	46	96	1026	-43.6	scaffold240_size121654|96617-96721	+	ATTTGGTAGCCAAGGATGACTTGCCTAAATATGATTTATGGCTTCTCATCAAATGTGAAGAGCCCTAATTAGGGTTTCTAGGCGTCGTCCGTTGGCTATTCAAAT
	smi-miR169j	TAGCCAAGAATGACTTGCCTA	21	1	0	1	0	0	1	3	AGCAAGCTCGTCCTTGGCTATT	22	9	2	121	50	12	4	198	-31.3	scaffold6405_size26920|17657-17757	-	TTGGTTAGCCAAGAATGACTTGCCTATGCCATCCAATACTTTACTATATTTTTGGATGTTTTGTTTGGTTTCACTAAGCAAGCTCGTCCTTGGCTATTTGA
miR171	smi-miR171a	TGATTGAGCCGTGCCAATATC	21	287	80	146	1480	1873	14704	18570	TGTTGGAACGACTCAATCAAA	21	1	0	0	0	0	0	1	-57.4	scaffold1414_size70255|15013-15166	+	gattaaatttcgttgtgcggtgactggccggttatggtgttggaacgactcaatcaaatcaaatctcccaagaattgggttctttagttTGATTGAGCCGTGCCAATATCatgttcgatttcgcccatgttaccttcaatgactaaatttaggc
	smi-miR171b	TGATTGAGCCGTGCCAATATC	21	287	80	146	1480	1873	14704	18570	TGTTGGCTCGGCTCACTCAGA	21	0	0	1	0	7	10	18	-49.9	scaffold2193_size57582|20209-20313	+	tgttgaaatagtcactaTGATGTTGGCTCGGCTCACTCagaaatgagaatgttgtttttgcgtttttgaTTGAGCCGTGCCAATATCTTAgtgcgtttttcacat
	smi-miR171c	TGATTGAGCCGTGCCAATATC	21	287	80	146	1480	1873	14704	18570	TATTGGTGCGGTTCAATTTGA	21	0	0	0	0	0	0	0	-48.7	scaffold239_size121725|90412-90534	-	gtagagtggtatactaatgatacgagatattggtgcggttcaatttgaaagccgtgctccatgggcttagagctcggttattTGATTGAGCCGTGCCAATATCacgtatatgtactatgctac
	smi-miR171d	TGATTGAGCCGTGCCAATATC	21	287	80	146	1480	1873	14704	18570	TGTTGGCTCGGTTCACTCAGA	21	1	1	0	3	6	14	25	-44.1	scaffold4509_size36982|33269-33392	-	agagatcaaatgttgaagcagttactgtgaTGTTGGCTCGGTTCACTCAGAtaaactcttacaattaacggttcaactcTGATTGAGCCGTGCCAATATCtttgtgcttgtttcatgtatcaca
	smi-miR171e	TGAGCCGAACCAATATCACTC	21	16059	1744	1	53	6	4	17867	GTGGTATTGTTTCGGTTCACC	21	59	1	0	0	0	0	60	-45.8	scaffold188_size128914|102820-102928	+	gaagtgagtgtgagaAGTAGACATGGTGTGGTATTGTttcggttcaccaccaaaaagcaggcgaTGAGCCGAACCAATATCACTCttgtatacttttcatcatcgccat
	smi-miR171f	TTGAGCCGCGCCAATATCACT	21	127	138	747	127	192	28	1359	CGATATTGGTGAGGTTCAATC	21	13	3	36	12	19	1	84	-43.3	scaffold2819_size50543|10288-10384	+	aagaaagCGATATTGGTGAGGTTCAATCcgaagacggatttactcatgcagggagtaaactacgatctcagaTTGAGCCGCGCCAATATCACTttat
	smi-miR171g	TTGAGCCGTGCCAATATCACG	21	4	6	78	5	83	100	276	AGATATTGGTGCGGTTCAATT	21	9	1	91	22	171	113	407	-49.8	scaffold239_size121725|90423-90518	-	atgatacgAGATATTGGTGCGGTTCAATTtgaaagccgtgctccatgggcttagagctcggttATTTGATTGAGCCGTGCCAATATCacgtatatg
miR172	smi-miR172a	AGAATCTTGATGATGCTGCAT	21	1904	389	14084	5471	20006	933	42787	GTAGCATCATCAAGATTCACA	21	202	8	482	318	915	44	1969	-52.5	scaffold2307_size56094|26964-27120	+	gtcgttgttttctggtGTAGCATCATCAAGATTCACAtgcaaaagcatatggtggctgctaagatgatgataccatctctctctctctctctctctctctctctcctcacctcagctttggatggtgAGAATCTTGATGATGCTGCATcggcaataa
	smi-miR172b	AGAATCTTGATGATGCTGCAT	21	1904	389	14084	5471	20006	933	42787	GCAGCGTTATCAAGATTCACA	21	110	55	593	50	171	7	986	-61.5	scaffold3844_size86171|62875-62998	+	taagtagtcggtgtttgcaaatGCAGCGTTATCAAGATTCACAttcagctaccgacgcttgcttccgcagcgacgtgcaatgAGAATCTTGATGATGCTGCATtagccatcaccggctcaccac
	smi-miR172c	TGAATCCTGATGATGCTGCAT	21	49	11	1518	4	11	197	1790	GCAGCGCCATCAGGATTCTC	20	2	0	88	0	0	53	143	-48.7	scaffold1276_size73495|4978-5084	-	aaaagtcgttatatggcaaatGCAGCGCCATCAGGATTCTCActctgcacattaaatgtgtatattggTGAATCCTGATGATGCTGCATtagcaattatcgactcaa
	smi-miR172d	TGAATCTTGATAACGCTGCAT	21	5	0	114	12	49	1	181	GCAGCATCATCAAGATTCTCA	21	0	0	2	0	0	0	2	-56.4	scaffold3844_size86171|62874-62996	-	ggtgagccggtgatggctaatgcagcatcatcaagattctcattgcacgtcgctgcggaagcaagcgtcggtagctgaatgTGAATCTTGATAACGCTGCATttgcaaacaccgactacttat
miR2111	smi-miR2111a	TAATCTGCATCCTGAGGTTTG	21	161	7	101	7	16	186	478	GCCCTCGGGCTGCAGATTACC	21	755	114	136	19	25	372	1421	-48.3	scaffold4415_size57964|10697-10781	-	gtggggatatggTAATCTGCATCCTGAGGTTTGgatgatttctcgtctcatctaGCCCTCGGGCTGCAGATTACCccgtccttac
	smi-miR2111b	TAATCTGCATCCTGAGGTTTG	21	161	7	101	7	16	186	478	GCCCTCGGGCTGCAGATTACC	21	755	114	136	19	25	372	1421	-54.5	scaffold704_size114935|36381-36496	-	aattctgtgtgtggggatatggTAATCTGCATCCTGAGGTTTGgatgatttctcgtctcatctaGCCCTCGGGCTGCAGATTACCccgtccttacatccaccacaacacacgacgg
miR2118	smi-miR2118a	TTACCTATGCCTCCCATTCCGA	22	1622	377	5875	7458	7164	2894	25390	GAGATGGGAGTCATGTGTAAGA	22	31	1	165	214	70	40	521	-42.5	scaffold113_size159962|83047-83155	-	tttttctcaatcttcgagatgggagtcatgtgtaagactacgagataattctattgatttagatctgagttgtcTTACCTATGCCTCCCATTCCGActattgggaacca
	smi-miR2118b	TTACCTATGCCTCCCATTCCGA	22	1622	377	5875	7458	7164	2894	25390	GAGATGGGAGTCATGTGTAAGA	22	31	1	165	214	70	40	521	-46.4	scaffold3792_size41961|1236-1365	-	catgtttttctcaatcttcgagatgggagtcatgtgtaagactacgagataattctcagcaagttctattgatttggatctgagttgtcTTACCTATGCCTCCCATTCCGActattgggaaccaagctta
	smi-miR2118c	TTACCGATCCCGCCCATTCCGA	22	1291	890	3428	2621	2396	2376	13002	GGGATAGGCGGTTTGAGTAAGA	22	35	4	184	458	81	78	840	-53.8	scaffold887_size83901|43183-43315	-	tgttctgttttctcaatcgtcgggataggcggtttgagtaagactactccgatcgaatgaattcacagcatgtttatttatttaggattgagttgtcTTACCGATCCCGCCCATTCCGAttattgggaacgaa
	smi-miR2118d	TTACCGATTCCACCCATTCCCA	22	0	0	0	0	1	0	1	GGTATGGGTGTTCTCGGTTAG	21	1	0	0	1	1	2	5	-54.1	scaffold1247_size74012|60293-60405	-	tctcaatcgttggtatgggtgttctcggttagaccactccacttgataaatttatttgttaagaggtgagTGGTCTTACCGATTCCACCCATtcccattattgagaacgaacc
	smi-miR2118e	TTACCGATTCCACCCATTCCCA	22	0	0	0	0	1	0	1	GGTATGGGTGTTCTCGGTTAG	21	1	0	0	1	1	2	5	-52.3	scaffold2789_size72611|23687-23800	-	gttttctcaatcgttggtatgggtgttctcggttagaccactccacttgataaatttatttgttaagaggtgagtggtctTACCGATTCCACCCATTCCCAttattgagaacga
miR319	smi-miR319a	TTGGACTGAAGGGAGCTCCC	20	2171	194	23128	207	246	4922	30868	GAGCTTTCTTTGGTCCAAGC	20	6	0	2	0	0	1	9	-82.7	scaffold3072_size48146|3946-4138	+	agagagagagagagagctttctttggtccaagcagaggggcagtatgattcaatttgctgctgactcattcatccaaatgctgagtaacaatacaagttttactcagcagctgattgaatgaagtgggagctaagttgaatcttaacacttgctattcTTGGACTGAAGGGAGCTCCCtcatcatcccctata
	smi-miR319b	TTGGACTGAAGGGAGCTCCC	20	2171	194	23128	207	246	4922	30868	GAGCTTCCTTCAGTCCAGTC	20	0	0	9	0	0	6	15	-98.7	scaffold4916_size34332|8714-8915	+	ttgtggagaaaggagcttccttcagtccagtccgaggcagttcgagagctgataatcAGCTGCTGACTCGTTGGTTCGtgaactcatcgaattcttccggtcgtgatcaatgggtttttgATCCAACGATGCAGGAGCTGTattcagtttttcctgtcacgtcttggactgaagggagctccctttttcttgtttccactat
	smi-miR319c	TTGGACTGAAGGGAGCTCCC	20	2171	194	23128	207	246	4922	30868	GAGCTTCCTTGAGTCCAGTC	20	15	6	58	1	1	2	83	-84.9	scaffold6015_size28518|23164-23366	+	aatatatatattgaagggagcttccttgagtccagtcatggatatggtgcggggtaggaatttgctgccgaatcattgacgcaaacgtattagtggagaagatgatactattatgaatgtgtgaatgaagcgggagtcaaatttcatccctttcttttctctgcTTGGACTGAAGGGAGCTCCCtatttaatttactactccc
	smi-miR319d	TTGGACTGAAGGGAGCTCCC	20	2171	194	23128	207	246	4922	30868	GAGCTTCCTTGAGTCCAGTC	20	15	6	58	1	1	2	83	-83.9	scaffold733_size88968|9149-9341	-	aatagattaattgaagggagcttccttgagtccagtcatggatatggtgcggggtaggaaatttgctgccgaatcattgacgcaaacgtattagcggagaagatgatactattatgaatgtgtgaatgaagcgggagtcaaatttcacccctttcttttctctgcTTGGACTGAAGGGAGCTCCCttacttag
	smi-miR319e	TTGGACTGAAGGGAGCTCCC	20	2171	194	23128	207	246	4922	30868	GAGCTTCCTTGAGTCCAGTC	20	15	6	58	1	1	2	83	-92.8	scaffold9474_size16137|11539-11741	-	aatagattaattgaagggagcttccttgagtccagtcatggatatggtgcggggtaggaatttgctgccgaatcattgacgcaaacgtattagtggagaagatgatactattatgaatgcgtgaatgaagcgggagtcaaatttcacccctttcttttctctgcTTGGACTGAAGGGAGCTCCCtatttaatttactactccc
	smi-miR319f.1	TTGGACTGAAGGGAGCTCCCT	21	1468	108	4453	12	30	1783	7854	AGAGCTTCCTTCAGTCCACTC	21	22	15	53	2	4	0	96	-97.2	scaffold7417_size22778|19323-19560	+	gaagatggtgtaagagagcttccttcagtccactcatggataagagaagggtctgaattTGCTGCCGACTCATTCATTCAaacgcggtagaggtgttgggattgagtctactgtgaatgcgtgaatgattcgggagccaaatttcgtcctaatcttctcactgcTTGGACTGAAGGGAGCTCCCTttactaatctcttcattcatctacttagggtgtattctctttagggtgcgtta
	smi-miR319f.2	TGCTGCCGACTCATTCATTCA	21	161	20	756	22	21	7	987	CGTGAATGATTCGGGAGCCAAA	22	68	12	374	5	8	2	469	-97.2	scaffold7417_size22778|19323-19560	+	gaagatggtgtaagagagcttccttcagtccactcatggataagagaagggtctgaattTGCTGCCGACTCATTCATTCAaacgcggtagaggtgttgggattgagtctactgtgaatgcgtgaatgattcgggagccaaatttcgtcctaatcttctcactgcTTGGACTGAAGGGAGCTCCCTttactaatctcttcattcatctacttagggtgtattctctttagggtgcgtta
	smi-miR319g	TTGGACTGAAGGGAGCTCCCT	21	1468	108	4453	12	30	1783	7854	AGAGCTTCCTTCAGTCCACTC	21	22	15	53	2	4	0	96	-97.2	scaffold24_size186486|29807-30044	-	gaagatggtgtaagagagcttccttcagtccactcatggataagagaagggtctgaattTGCTGCCGACTCATTCATTCAaacgcggtagaggtgttgggattgagtctactgtgaatgcgtgaatgattcgggagccaaatttcgtcctaatcttctcactgcTTGGACTGAAGGGAGCTCCCTttactaatctcttcattcatctacttagggtgtattctctttagggtgcgtta
	smi-miR319h	TTGGACTGAAGGGAGCTCCCA	21	14	0	61	4	0	13	92	AAGAGCTTCCTCCAGTCCAAGA	22	0	0	0	0	0	0	0	-102.3	scaffold966_size81306|65717-65960	+	ACTTGTCTTGTGTGTTTGTGCTAGAAATctgAAGAGCTTCCTCCAGTCCAAGAacgaGGGCTGAGAAGCGAATCGAGCTGCCATCTCATGCATTTGGCTAAACTTAGAAGTGTTTTGAGTTTAACCAGTGCATGAGGTGGGAGCAACTCCTTCAGTTTTCTTTGCCCacagaTTGGACTGAAGGGAGCTCCCAgaaactacagcttctacaaacacaaactagagcacacacatacacctgcaa
	smi-miR319i	TTGGACTGAAGGGAGCTCCTC	21	24	0	1506	123	180	510	2343	AGAGCTTCCTTCAGCCCACTC	21	0	0	29	4	3	19	55	-86.5	scaffold492_size101349|16121-16306	-	ggaatggtctaaaAGAGCTTCCTTCAGCCCACTCatggctgagatttggggttgaattagctgccgactcattcattcaaccgctcagtagaatgaaagaagcttatgctactgtggttgagtgaatgaggcgggagatagtttcacgtccctctccgtctatgcTTGGACTGAAGGGAGCTCCTC
miR390	smi-miR390a	AAGCTCAGGAGGGATAGCGCC	21	1151	135	1982	230	569	6505	10572	CGCTATCCATCCTGAGTTTCA	21	3	3	16	1	13	155	191	-66.7	scaffold13236_size8347|4783-4907	+	tgaggatctgtaAAGCTCAGGAGGGATAGCGCCgctacactgtgctatactccgctcgactcgactcgacttgacgagttaggtggtggcgcggCGCTATCCATCCTGAGTTTCAcggcttcttc
	smi-miR390b	AAGCTCAGGAGGGATAGCGCC	21	1151	135	1982	230	569	6505	10572	CGCTATCCATCCTGAGTTTCA	21	3	3	16	1	13	155	191	-66.4	scaffold4498_size37036|25776-25913	+	agagaaatttgtttatgagtagaggaggaaactgtaAAGCTCAGGAGGGATAGCGCCgtagccggccgggcggggtggagtaggtgatggCGCTATCCATCCTGAGTTTCAtggttccttctacctacaagtttcgtc
	smi-miR390c	AAGCTCAGGAGGGATAGCGCC	21	1151	135	1982	230	569	6505	10572	CGCTATCCATCTTGAGTTTCA	21	0	0	17	0	0	4	21	-58.8	scaffold4588_size36439|13783-13926	-	ataAAGCTCAGGAGGGATAGCGCCatggaagatcattatgtagtaattcataatggataattgtagattattacgattactctgatattcgtctttcgatatttgataagtggtctccgtagCGCTATCCATCTTGAGTTTCAt
	smi-miR390d	AAGCTCAGGAGGGATAGCGCC	21	1151	135	1982	230	569	6505	10572	CGCTATCCATCCTGAGTTTCA	21	3	3	16	1	13	155	191	-69.6	scaffold503_size100570|12946-13076	+	tatgaaggatctgtaAAGCTCAGGAGGGATAGCGCCgctacactgtgctatactccgctcgactcgactcgacttgacgagttaggtggtggcgcggCGCTATCCATCCTGAGTTTCAcggcttcttcttg
	smi-miR390e	AAGCTCAGGAGGGATAGCGCC	21	1151	135	1982	230	569	6505	10572	CGCTATCCATCTTGAGTTTCA	21	0	0	17	0	0	4	21	-59	scaffold5134_size33119|25914-26057	+	ataAAGCTCAGGAGGGATAGCGCCgtggaagatcattatgtagtaattcataatggataattgtagattattacgattactctgatattcgtctttcgatatttgataagtggtctccgtagCGCTATCCATCTTGAGTTTCAt
	smi-miR390f	AAGCTCAGGAGGGATAGCGCC	21	1151	135	1982	230	569	6505	10572	CGCTATCCATCTTGAGTTTCA	21	0	0	17	0	0	4	21	-59	scaffold4588|size36439|13783-13926	+	ataAAGCTCAGGAGGGATAGCGCCgtggaagatcattatgtagtaattcataatggataattgtagattattacgattactctgatattcgtctttcgatatttgataagtggtctccgtagCGCTATCCATCTTGAGTTTCAt
	smi-miR390g	AAGCTCAGGAGGGATAGCGCC	21	1151	135	1982	230	569	6505	10572	CGCTATCCATCCTGAGTTTCA	21	3	3	16	1	13	155	191	-76.9	scaffold690_size90442|26637-26779	-	ccggcgagtatggagagcccgtaAAGCTCAGGAGGGATAGCGCCgctgccgatctcgattctcgcggcggcggaggtggcagcgcgtggatctcgattggtggcgctatccatcctgagtttcattggttcttttttccgtac
miR393	smi-miR393a	TCCAAAGGGATCGCATTGATCC	22	82	23	427	295	458	818	2103	ATCATGCTATCTCTTTGGATT	21	1	1	1	1	3	4	11	-41.465	scaffold3221_size46825|14032-14186	+	gccactgaaggaggcgTCCAAAGGGATCGCATTGATCCcaactcaacaatttcactatattcttttcttttgcttttttattaccatcttctttatatatttagtattcatatattttggATCATGCTATCTCTTTGGATTcatcctttggtagc
	smi-miR393b	TCCAAAGGGATCGCATTGATCC	22	82	23	427	295	458	818	2103	ATCGTGCGATCCCTTGGGAAT	21	3	0	16	11	20	52	102	-59	scaffold8204_size36250|8546-8667	-	tccttggtgagaggtggaggatTCCAAAGGGATCGCATTGATCCgatgatgtaattggatttttcgtaatctacGGATCGTGCGATCCCTTGGGAAttctccatatcatacttcactaaatc
miR394	smi-miR394a	TTGGCATTCTGTCCACCTCC	20	499	43	5909	532	424	1231	8638	AGGCGGCCAGCTTGTCAAAC	20	0	0	0	0	0	0	0	-57.2	scaffold1529_size67975|42486-42646	+	gtcaagagtaattcgcagaggtagtTTGGCATTCTGTCCACCTCCataagcgtcatatagtattactattaatgagtgtgtattggtaaaacacaaaataaggttggattaactgtggaggcggccagcttgtcaaactatccctgtaagtctctctttga
	smi-miR394b	TTGGCATTCTGTCCACCTCC	20	499	43	5909	532	424	1231	8638	AGGTGGGCATACTGCCAACTG	21	0	0	3	0	0	1	4	-61.3	scaffold5285_size53021|7748-7920	-	aagggtttgccaaagggtttcttacagagattaTTGGCATTCTGTCCACCTCCtttcatgggagattctttaccagaatacgataatcccagaaaagaaataccttaatttttacgaaattaggAGGTGGGCATACTGCCAACTGagctccgttggattctctttgcaaaacc
	smi-miR394c	TTGGCATTCTGTCCACCTCC	20	499	43	5909	532	424	1231	8638	AGGTGGGCATACTGCCAACTG	21	0	0	3	0	0	1	4	-61.3	scaffold605_size132325|105278-105450	+	aagggtttgccaaagggtttcttacagagattaTTGGCATTCTGTCCACCTCCtttcatgggagattctttaccagaatacgataatcccagaaaagaaataccttaatttttacgaaattaggAGGTGGGCATACTGCCAACTGagctccgttggattctctttgcaaaacc
miR395	smi-miR395a	GTGAAGTGTTTGGGGGAACTT	21	1	0	0	0	0	7	8	GTTTCCCCAAACTACTTCACT	21	1	0	3	0	0	5	9	-56.8	scaffold1744_size64413|7772-7876	-	cacgtgaggtctcgactgaagtttccccaaactacttcactactaaaagagttgatccttttctcagTGAAGTGTTTGGGGGAACTTcgggcgccgcctcacact
	smi-miR395b	GTGAAGTGTTTGGGGGAACTT	21	1	0	0	0	0	7	8	GTTTCCCCAAACTACTTCACT	21	1	0	3	0	0	5	9	-55.4	scaffold44_size176591|7146-7248	-	tcacgtgaggtctcgactgaagtttccccaaactacttcactactaaaagagttgatccttttctcagTGAAGTGTTTGGGGGAACTTcgggcgccgcctcac
	smi-miR395c	GTTCCCTGCAAACACTTCTCG	21	0	0	0	0	0	3	3	CGTGAAGTGTTTGGGGGAACT	21	0	0	0	2	0	0	2	-51.4	scaffold198_size127528|15335-15421	-	gtcccctagaGTTCCCTGCAAACACTTCTCGGagccaaaatatatacaattggctctCGTGAAGTGTTTGGGGGAACTccggggctc
	smi-miR395d	CTGAAGTGTTTGGGGGAACTC	21	11	1	28	19	9	3	71	GTTCCCCTCAACGCTTCATT	20	1	0	2	0	1	0	4	-55.8	scaffold44_size176591|16543-16648	+	gtcgtcagttttcccctagaGTTCCCCTCAACGCTTCATTGcgtagtttcttgagaaacaatagccaCTGAAGTGTTTGGGGGAACTCctggggggatctgatata
miR396	smi-miR396a	TTCCACAGCTTTCTTGAACTA	21	448	335	4560	3467	2998	1020	12828	GTTCAAGAAAGCTGTGGGAAA	21	29	1	181	55	98	46	410	-56.5	scaffold1754_size64258|25321-25423	+	CatgcttTTCCACAGCTTTCTTGAACTAcaaattgcttcgcttcttcatcgagatcaagaattggggttttatataagTTCAAGAAAGCTGTGGGAAAAcatg
	smi-miR396b	TTCCACAGCTTTCTTGAACTG	21	7221	2458	9836	7655	5064	1935	34169	GTTCAATAAAGCTGTGGGAAG	21	1425	176	1279	881	588	147	4496	-70.2	scaffold7916_size20977|15018-15113	+	TattcTTCCACAGCTTTCTTGAACTGcgccgaattgtacgtcgccgcaccggaggcgatgcaatcgtatgcgGTTCAATAAAGCTGTGGGAAGatA
	smi-miR396c	TTCCACAGCTTTCTTGAACTG	21	7221	2458	9836	7655	5064	1935	34169	GTTCAATAAAGTTGTGGGAAG	21	544	33	1459	341	311	165	2853	-55.1	scaffold1754_size64258|33682-33774	-	TattcTTCCACAGCTTTCTTGAACTGcagatcactgtatgcctgctactgcagttgatcattctttgtaGTTCAATAAAGTTGTGGGAAGatA
miR398	smi-miR398a	TGTGTTCTCAGGTCACCCCTC	21	3	1	9	14	3	13	43	AGAGTGATGACTGAGAACACAGG	23	0	0	0	0	0	0	0	-42.5	scaffold2667_size51964|1114-1213	-	atcctagaagagtgatgactgagaacacaggtgggttatgaatgacatttattgaatgcattattagtccattTGTGTTCTCAGGTCACCCCTCtagaat
	smi-miR398b	TGTGTTCTCAGGTCACCCCTC	21	3	1	9	14	3	13	43	AGAGTGATGCTGAGAACACAGG	22	4	1	8	26	3	16	58	-43.5	scaffold84_size155691|74096-74194	-	atcctagaAGAGTGATGCTGAGAACACAGGtgggttatgaatgacatttattgaatgcattattagtccattTGTGTTCTCAGGTCACCCCTCtagaat
	smi-miR398c	CATGTTCTCAGGTCGCCCCTG	21	11	20	495	132	325	152	1135	GGGGCGACATGGGAACATATA	21	0	0	0	14	0	2	16	-45.7	scaffold10732_size12899|2612-2699	-	ggtgaaatccaacgGGGGCGACATGGGAACATATAactgatcgatcgtcatcttaCATGTTCTCAGGTCGCCCCTGcaggatttctat
	smi-miR398d	CATGTTCTCAGGTCGCCCCTG	21	11	20	495	132	325	152	1135	GGGGCGACATGGGAACATATA	21	0	0	0	14	0	2	16	-55.4	scaffold263_size119698|18736-18860	-	aaaataaatgattaaatggtggtgaaatccaacgGGGGCGACATGGGAACATATAattgatcgagcgtcatcttaCATGTTCTCAGGTCGCCCCTGcaggattttcatccactctcatttatgag
miR399	smi-miR399a	TGCCAAAGGAGAATTGCCCTG	21	4	0	4	2	8	4	22	AGGCAGTTCTCCTTGGGCAGG	21	1	0	0	0	1	2	4	-46.2	scaffold10414_size13675|7719-7827	+	tttgtgggaaatgataacaaggcagttctccttgggcagggacgacatgcgcatgcatactttttcttTGCCAAAGGAGAATTGCCCTGccattatgcattctcactct
	smi-miR399b	TGCCAAAGGAGAATTGCCCTG	21	4	0	4	2	8	4	22	AGGCAGTTCTCCTTGGGCAGG	21	1	0	0	0	1	2	4	-46.9	scaffold10414_size13675|9118-9226	+	tttgtgggaaatgataacaaggcagttctccttgggcagggacgacatgcacatgcatactttttcttTGCCAAAGGAGAATTGCCCTGccattatgcattctcactct
	smi-miR399c	TGCCAAAGGAGAGTTGCCCTC	21	7	3	50	22	24	54	160	GGGCTTCTCTCATTTGGCAGA	21	10	0	21	3	3	14	51	-59.6	scaffold2586_size67192|19381-19518	-	tgagttatgagcaaatcagttttaGGGCTTCTCTCATTTGGCAGAtgatgcatgatggaatatatacgtaagtttaatttattatgtacattTGCCAAAGGAGAGTTGCCCTCagactgctttagcttaattaacaac
	smi-miR399d	TGCCAAAGGAGAGTTGCCCTC	21	7	3	50	22	24	54	160	GGGCTTCTCTCCTTTGGCAGA	21	0	0	1	0	1	0	2	-63.6	scaffold3_size258370|176460-176597	+	tgagttatgagcaaatcagttttaGGGCTTCTCTCCTTTGGCagatgatgcatgatggaatatatacgtaagtttaatttataatgtacattTGCCAAAGGAGAGTTGCCCTCagactgctttagcttaattaacaac
	smi-miR399e	TGCCAAAGGAGATTTGCCCCG	21	4	3	12	0	1	21	41	GGGCAATTACTCTTCTGGCAGT	22	5	1	0	0	0	1	7	-47.3	scaffold1264_size139048|6780-6872	+	tttgtgttacggggcaattactcttctggcagtagcacaagctaaacacttaataagctacTGCCAAAGGAGATTTGCCCCGcaacgcaactt
	smi-miR399f	TGCCAAAGGAGATTTGCCCCG	21	4	3	12	0	1	21	41	GGGCAATTACTCTTCTGGCAGT	22	5	1	0	0	0	1	7	-51.5	scaffold3184_size47144|9267-9391	+	tatgtaattgtatatttgtgttacgGGGCAATTACTCTTCTGGCAGTagcacaagctaaacacttaataagctacTGCCAAAGGAGATTTGCCCCGcaacgcgacttaatacaaaatcttacgct
	smi-miR399g	TGCCAAAGGAGATTTGCCCCG	21	4	3	12	0	1	21	41	GGGTAATTACTCCTTTGGCAGT	22	2	1	0	0	0	4	7	-48.7	scaffold434_size105921|85757-85859	+	tgaaattagggatgaattactgggtaattactcctttggcagtaggcagataatgctaactcagcacacTGCCAAAGGAGATTTGCCCCGcgattcatcctta
	smi-miR399h	TGCCAAAGGAGAGTTGCCCTG	21	0	0	1	2	0	3	6	GGGCCACCCTTACTTGGCATG	21	0	0	0	1	0	2	3	-59.3	scaffold724_size89257|66564-66716	-	gtccattaagcaaaccattcatagggccacccttacttggcatgcaatgttgataggaaaaaatatgcaggtggcctttgtacggcatctggttccgattaacatgccaaaggagagTTGCCCTGTGACTGGTTTCGCttaacatatttgacg
	smi-miR399i	TGCCAAAGAAGAATTGCCCTG	21	39	20	67	32	65	490	713	GTGCGATCCTTCTTTGGCAGG	21	13	0	4	13	0	23	53	-43.2	scaffold434_size105921|84361-84471	-	taatgagggtaagagaataacaGTGCGATCCTTCTTTGGCAGGaagaacatgcacgtgcatacttgtttctcTGCCAAAGAAGAATTGCCCTGccattcaatcccacaatg
miR403	smi-miR403	TTAGATTCACGCACAAACTCG	21	745	566	1003	1123	1664	1766	6867	TGTTTGTTCGTGAGTCTAACG	21	525	26	412	322	697	649	2631	-55.1	scaffold15_size256830|77729-77873	+	catatttcatgtttgttcgtgagtctaacgttcatggcacacaccagttatggaggaatttcagatttcaattgtcgaattccctccagtttggaaattcaatggcctcaatacatgTTAGATTCACGCACAAACTCGtgatatg
miR408	smi-miR408a	ATGCACTGCCTCTTCCCTGGC	21	36	73	494	258	340	605	1806	CGGGGACGAGACAGAGCATGG	21	4	4	86	81	13	43	231	-67.5	scaffold339_size162412|85106-85253	-	taaagagatgagcggggaaatgaaggaggagaCGGGGACGAGACAGAGCATGGgatggacctttcaacaccatacttggttttgttgccctttccATGCACTGCCTCTTCCCTGGCtcctctctctctctctcaatttcatttctatg
miR4414	smi-miR4414	TGCTGCCGACTCATTCATTCA	21	161	20	756	22	21	7	987	CGTGAATGATTCGGGAGCCAAA	22	68	12	374	5	8	2	469	-97.2	scaffold24_size186486|29807-30044	-	gaagatggtgtaagagagcttccttcagtccactcatggataagagaagggtctgaattTGCTGCCGACTCATTCATTCAaacgcggtagaggtgttgggattgagtctactgtgaatgcgtgaatgattcgggagccaaatttcgtcctaatcttctcactgcTTGGACTGAAGGGAGCTCCCTttactaatctcttcattcatctacttagggtgtattctctttagggtgcgtta
miR477	smi-miR477a	ACTCTCCCTCAAGGGCTTCTG	21	49	6	163	34	12	32	296	GGAGCTCGTGGGGGAGAACGA	21	3	1	13	3	3	3	26	-61.2	scaffold8287_size19708|1795-1929	+	tttcaaagcaatggttgttcACTCTCCCTCAAGGGCTTCTGatcttgccccatgcactgcactctaattatctttttgcagtcatggctgtggacaggagctcgtgggggagaacgaagaaaccttgttttgccc
	smi-miR477b	ATTCTCCCTCAAGGGCTTCTG	21	0	0	0	0	0	0	0	AGGAGGCATTGAGGGAGAAGT	21	52	8	129	15	13	23	240	-56.3	scaffold7713_size21619|8686-8830	-	tccaaagctacgattgctaTTCTCCCTCAAGGGCTTCTGGccctttgcatgcttagtttcttcgagaaatggtatctaaaagaatggtagtgatgaaacatggctaggaggcattgagggagaagtaacaatccatggctttgca
miR482	smi-miR482a	TTTCCAACTCCACCCATTCCTA	22	17775	2466	15024	9054	10514	6096	60929	GGGATCGGTGGATTGGAAATC	21	121	20	281	77	93	73	665	-62.9	scaffold812_size86526|56854-56994	+	ggtgaaatgggggtcgatttcgggccaacatctgtgGGGATCGGTGGATTGGAAATCgaaattgcttttgccattgctctcttcttttgaTTTCCAACTCCACCCATTCCTAtggattttgggatttcccctcatttcgtc
	smi-miR482b	TTTCCTATTCCTCCCATACCGA	22	5473	1177	10509	13260	6859	3705	40983	GGGTTGGGAGTGATGGGAAAGG	22	91	48	196	173	136	108	752	-80.5	scaffold272_size118793|60373-60535	+	ggtggagggaagatgaaaagggagagaagagtcgtcggaagcgttcGGGTTGGGAGTGATGGGAAAGGcttccttctgctacgggaaattccTTTCCTATTCCTCCCATACCGAaggtttccgatctatcctcccctttccttcctacttcttcctcttcttt
	smi-miR482c	TCTTACCGATACCTCCCATGCC	22	30259	5125	80731	105517	49902	23165	294699	GATGGGATGTGTCGGCAAGATT	22	713	94	2220	1255	1290	561	6133	-55.8	scaffold2211_size57368|16495-16629	+	tcatattatctcagtcagtggGATGGGATGTGTCGGCAAGATTagtttttgcaaattttgcaaattgaaatattgcgatttcagtttaagttagTCTTACCGATACCTCCCATGCCgatgattgagttgatgcct
	smi-miR482d	TCTTACCGATACCTCCCATGCC	22	30259	5125	80731	105517	49902	23165	294699	GATGGGATGTGTCGGCAAGATT	22	713	94	2220	1255	1290	561	6133	-55.8	scaffold4231_size38701|2159-2293	-	tcatattatctcagtcagtggGATGGGATGTGTCGGCAAGATTagtttttgcaaattttgcaaattgaaatattgcgatttcagtttaagttagTCTTACCGATACCTCCCATGCCgatgattgagttgatgcct
miR5225	smi-miR5225	TCGCAGGAGAGATGACACTTG	21	4	2	7	14	13	5	45	AGTGTCTTGCTCCTGCAACGTGA	23	0	0	0	3	0	0	3	-64.3	scaffold2921_size95535|64094-64206	+	gaaaaagggtgtagcaggagtgacgTCGCAGGAGAGATGACACTTGctttgatccgacattggtcgagcaagtgtcttgctcctgcaacgtgactcttgttcgctctttgtta
miR530	smi-miR530a	TGCATTTGCACCTGCACCTTC	21	1179	169	8317	18592	3429	6574	38260	AGGTGCAGATGCATATGCAGG	21	33	4	73	78	87	62	337	-77.1	scaffold2433_size54649|4678-4915	+	CTTTACCTGCATTTGCACCTGCACCTTCTTGCTTCTTCGCAATTTAGTATTTGTTTAAACTTTTATTATGAATTTTTTCTTTGTTTTTTCGTCAATGCTTCGTTTCATTCACCAGCACACGAATTTTAAGTGTAATGCTGCTAGAAGTCTAGAACACACACACACACACACAATTACTGAGCTCGTTAACATGGAAGCGGAGAAATTGAAGGAGGTGCAGATGCATATGCAGGTGAAG
	smi-miR530b	TGCATTTGCACCTGCACCTCT	21	3	0	109	906	144	7	1169	AGGTGCGGGTGTCAGTGCAGA	21	0	0	5	11	1	2	19	-67	scaffold4220_size38811|6918-7011	+	ttcTGCATTTGCACCTGCACCTCTttctctctctttcatttatttaacggctgatgacaagagagatatgaaaggtgcgggtgtcagtgcagaa
miR535	smi-miR535a	AAGAACGAGAAAGAGCACATG	21	9	1	15	10	9	13	57	TGTGCTAATTCTCGTTCTTGA	21	2	0	2	4	8	11	27	-126.7	scaffold15503_size6036|655-827	+	attcttatggatctctgacatgatactgcacacttgttgttgcgtgtgctaattctcgttcttgaatgaacatgcaaacagggctgtttgcatgttcgttcAAGAACGAGAAAGAGCACATGcaagttgcaacaacaagtgtgcagtatcatgtcagatatccatgagaatta
	smi-miR535b	AAGAACGAGAAAGAGCACATG	21	9	1	15	10	9	13	57	TGTGCTAATTCTCGTTCTTGA	21	2	0	2	4	8	11	27	-121	scaffold790_size113994|102343-102525	-	attcttatggatctctgacatgatactgcacacttgttgttgcgtgtgctaattctcgttcttgaatgaacatgcaaacagggctgtttgcatgttcattcAAGAACGAGAAAGAGCACATGcaagttgcaacaacaagtgtgcagtatcatatcatgtcagatatccatgagaattatatac
miR7972	smi-miR7972a	TTGTCAGGCTTGTTATTCTCC	21	980	352	1960	3213	1630	1317	9452	AGAATTTCAAGCTTGACAAAT	21	30	15	41	43	38	30	197	-86.28	scaffold81_size181588|8530-8731	-	CGAGGGAGAATTTCAAGCTTGACAAATACGTCTTTCATGGGCGATCGTCTCAAACCAGTCTTCCTTAATGTGGAAAGGGGCACACAAAAGGGACTAGTGAGTAGTGAAAATAGTCCACTACTCTCTTTCTTTCTCTTTTGCCCCCCTTTCTCTTTCCCAAGGAAGAAAGAAGTCTTATTTGTCAGGCTTGTTATTCTCCTTTG
	smi-miR7972b	TGTCAGGCTTGTTATTCTCCT	21	318	85	1462	641	773	454	3733	GAGAATTTCAAGCTTGACAAA	21	47	9	129	94	107	57	443	-86.9	scaffold81_size181588|8530-8731	-	CGAGGGAGAATTTCAAGCTTGACAAATACGTCTTTCATGGGCGATCGTCTCAAACCAGTCTTCCTTAATGTGGAAAGGGGCACACAAAAGGGACTAGTGAGTAGTGAAAATAGTCCACTACTCTCTTTCTTTCTCTTTTGCCCCCCTTTCTCTTTCCCAAGGAAGAAAGAAGTCTTATTTGTCAGGCTTGTTATTCTCCTTTG
miR827	smi-miR827	TTAGATGATCATCAACAAACA	21	37	5	41	181	86	284	634	ATTGTTGATGCTCATCTAATC	21	54	13	52	389	164	429	1101	-59	scaffold11240_size19300|987-1099	-	ttttctgctgcagcgaatctgATTGTTGATGCTCATCTAATCatcttcctcatcgaaacaacgtcgtttttggttagatgatcatcaacaaacatgttcgcaacggctagcta
miR828	smi-miR828	TCTTGCTCAAATGAGTATTCCA	22	4	0	1	2	1	5	13	AGATGCTCATTTGGGCAAGTAA	22	0	0	0	0	0	0	0	-59	scaffold2033_size59813|45666-45810	-	taatattTCTTGCTCAAATGAGTATTCCAaagagatgcagaatgctatagtttgtttattcatctgtagaatattcttgtgtttttatatcagctttcaaatgctggtggctgcatctgcttcTGAGATGCTCATTTGGGCAAGtaatg
miR858	smi-miR858a	TTCATTGTCTGTTCGACCTTG	21	19	0	54	24	88	42	227	CAAGGTCGAGCAGCCTAC	18	0	0	0	0	0	0	0	-60	scaffold2321_size55971|12985-13005	+	gaggcgagtggtttccatgctatgcttgtcaacttagcagtcttgcttccacttaacctctgcTTCATTGTCTGTTCGACCTTGagtaacgtctcccaaaacctatacttttattacttacttaatttgctcttcttctttttttattaccaatgtttggatttaatttctctcaatttgctgattatgattattgtttttcaataaccagaatttaacactcacctaacagtcctaaaaactgacactgatttaaattattttgtgtccgtatacttgataaataagcggaccagaagttttgtgaggatgaaagagacaaatactactttccttttaagtgaaaatctgagccgtacaattttactctccattttcgagtccttgatgtcacctacc…
	smi-miR858b	TTCGTTGTCAGTTCGACCTTA	21	100	4	15	256	110	117	602	GAAGGTTGAACTGACAATGAA	21	2	0	2	1	0	2	1	-60	scaffold7869_size21107|3035-3055	+	aattgaaaaggtctacctcgcacgagccaaacataattatagtattcattttttagcctataaaaaactgccactaatccacacttttatcgacccttttcttccccgatatatttcacatcttcatcccccatcattctatcaacccttttcttccccgatttcatatcttcatcgctggaagcttcttcttgatcgagtaagttcttttttttttttttttacatattttttgtaaattcccgattaattatagattattaactctcaaatctggcaaattccaccttacatcaatgaatgtaaccttatgaggtttcggagaattccaggtgggaaagcggctgggaagtggagatatagggtgagtggtttccatgctaggcttgtcaagtgcgt…
	smi-miR858c	TTCATTGTCTGTTCGACCTTA	21	214	3	213	516	556	226	1728	TAAGGTCGAATACACAACGAA	21	2	0	2	1	0	2	1	-60	scaffold2321_size55971|15862-15881	+	aggtttgtacttgtcatattaatttagggttttccatcgatcgatcgatcgtgaagtttgagatgatcaaacaagtaagtgatttccataatattcttgttaagtgagctgtcgcgtttttgcagttagcctttgcTTCATTGTCTGTTCGACCTTaaaattgttagaaaccctagctgctttagttgtgttcttaataatttgctgcacaatatttcttcgagttttaaaattccgatcatgtatacattagttcacttcgaaactgcatatatgcgaaacaattatttgtttcagttcttgtttcatgatcagcacatgaagaaaaattaaaactcttgtatttattgccatgaaatctcaaattatgtaggactgatcgttttggagacgatattt…
	smi-miRN1	CACGTGATAATGCAAATTGAA	21	0	0	0	3	4	0	7	CAATTTGCATAATCGCGAGGA	21	0	0	2	0	1	0	3	-52.7	scaffold6926_size35333|15437-15582	-	agattCACGTGATAATGCAAATTGAAcaattttatgtgatagtgcaaattcacgcgaaaatcaaaggtttacacgatcgcaataattatacgattttgtgtgatagcaaattgcacgaaattgttCAATTTGCATAATCGCGAGGA
	smi-miRN2	TTCATTAGGCTCACACAGTTTC	22	11357	1481	11348	44024	27941	11482	107633	AATTGTGTGGCTTAATGAATC	21	149	53	193	263	230	118	1006	-120.6	scaffold968_size81264|76466-76748	-	agtgagagctatttttcagcgctctcatgaaggggctttgatttagataagttggttgaagttaaaaaatttatttaatgaggttgctttagaAATTGTGTGGCTTAATGAATCgtgacattttattcttgttattatctttgaatgtagttaatgaaataatatttggaatgaTTCATTAGGCTCACACAGTTTCccaagcaacaatattttaaacgatttttgcttcaacgaacttataatttatttaaagccctttgatgagagtgtcgaaatttagcta
	smi-miRN3a	TCGCCGGCGATCACCAGAATCA	22	2725	842	2254	2744	2458	7669	18692	ATTCTGGTGATTCCGATGATG	21	6	1	4	8	12	24	55	-57.3	scaffold19040_size1360|658-770	+	tatactcttgtcacgcaactacaTCGCCGGCGATCACCAGAATCAaagtgtcgccatcacgcaagATTCTGGTGATTCCGATGATGtggttgtgagcgggcaagagatgaggt
	smi-miRN3b	TCGCCGGCGATCACCAGAATCA	22	2725	842	2254	2744	2458	7669	18692	ATTCTGGTGATTCCGATGATG	21	6	1	4	8	12	24	55	-47.9	scaffold5374_size31719|7993-8085	+	tcacgcaactacaTCGCCGGCGATCACCAGAATCAatgtgtcgccatcacgcaagATTCTGGTGATTCCGATGATGtggttgtgagcgggcaa
	smi-miRN4	CCGGCGTTGTCATTGCACCAC	21	1012	674	6976	2559	2023	5653	18897	GGTGCAATGGGCGAACGCCGAGG	23	154	359	612	162	145	792	2224	-49.3	scaffold53_size170907|1994-2106	+	aatcgttacgcaacatgtttgtttgtGGTGCAATGGGCGAACGCCGAGGtggtgtcagtccaaccCCGGCGTTGTCATTGCACCACtcacaatcatatgttgaattctactcc
	smi-miRN5a	TTACATTCTGAGAGCTTGAGC	21	5140	1073	8776	619	885	586	17079	TCGGGCTTTCAGAATGTAATA	21	477	41	726	328	112	62	1746	-56.5	scaffold981_size141266|55061-55194	-	tatgatttgcTCGGGCTTTCAGAATGTAATAaaaacaaagctatgaatgtgtttattgttactgtatggtggcgatgatgacactcttatttgtcgacgacattgTTACATTCTGAGAGCTTGAGCtaatcact
	smi-miRN5b	TTACATTCTGAGAGCTTGAGC	21	5140	1073	8776	619	885	586	17079	TCGAGCTTTCAGAATGTAACA	21	1	0	0	4	2	1	8	-67.2	scaffold6258_size27515|25678-25814	-	taggaggaggagaaggaagagtgtttgattagcTCGAGCTTTCAGAATGTAACAtaacagggccgaagattgtcattgtacacgatgatattgTTACATTCTGAGAGCTTGAGCtaatcagccattccttcctcgga
	smi-miRN6	ACATAATATGTTCACCACTGATAT	24	2	0	0	4	0	0	6	ATCAGTGGTGTGCACATTATGTCT	24	1	0	0	0	2	0	3	-104.7	scaffold3417_size71749|39300-39555	-	atcaattaccctcttcgtcccacgaatcttgacacatattcttttttgaagtgtcccatgaatcttgacacattttcaaagataataatcatcacctacccatcgtgggcagACATAATATGTTCACCACTGATATgacaattttaatttgaaaagagaatcaacatatattactctaattaaaattatcttactttaattaagattgtcacATCAGTGGTGTGCACATTATGTCTgcccacggtgggtaggtgat
	smi-miRN7	AAGGTGGAGATGAGATAGTTG	21	1	0	4	0	2	3810	3817	ACTATCTCATCTTCACCGTCA	21	0	1	1	0	0	2778	2780	-77.8	scaffold3966_size40576|29323-29467	+	aagccgatggtgAAGGTGGAGATGAGATAGTTGagcaaaacaccaaaacttgaatcatccctcgaaatttcgttttgaattggttcgattattcggtgtcggttattttgctcaACTATCTCATCTTCACCGTCAccatcggaac
	smi-miRN8	TAAAGTCCTTTTACGAGAGTG	21	348	37	674	779	1398	651	3887	CTCTCGTCACGGGTCTTTGTT	21	2	0	7	18	8	6	41	-108.2	scaffold2596_size53002|48214-48516	-	gaaagtgagctatttttcagcaCTCTCGTCACGGGTCTTTGTTaagataagttggttgaagttaaaaaatttatttaaaaatgagggtgctttagaaattgtgtggcttaatgaatcataattttttgttcttgttattgctagcgtgcttaaaatatttccaatgaatgaataatattttgaatgattcattgggctcgcacagtttcccaagcatcaatattttaaactatttttgcttcaacaaacttataatttataTAAAGTCCTTTTACGAGAGTGtcgaaatttagctatatatat
	smi-miRN9	TCACAGTGTAGGATTGTCGTCA	22	0	0	30	24	192	1547	1793	ACGGCCATCTGCACTGTGAAA	21	0	0	12	1	10	69	92	-75.6	scaffold2912_size90554|12009-12151	-	ctatacttacgggtgattctgccagagtggaccgACGGCCATCTGCACTGTGAAAgattcggattaggtcaaaatgtccgaaaaccaTCACAGTGTAGGATTGTCGTCAattcacccgcagaattacccgtgagtgtagccta
	smi-miRN10	TATTCGAATCGTTGGATTGTTT	22	836	50	551	6	29	73	1545	ACAGTCCAACGATCGGAATAGA	22	148	2	127	0	2	39	318	-60.6	scaffold48_size174324|146410-146542	-	ggagtttcattttcTATTCGAATCGTTGGATTGTTTtcatgtatactttgataaattttcgatgaatggtcgtgagatttttgaatatacgtgacgACAGTCCAACGATCGGAATAGAagatgagatactact
	smi-miRN11	TTTCGCCCTCTGCTTTTCATG	21	36	5	183	456	450	214	1344	TGGATAAGTAGAGTGGTGGATTG	23	5	0	8	25	1	0	39	-81.1	scaffold946_size96774|17149-17303	-	atcgaagcaagagacttccaTGGATAAGTAGAGTGGTGGATTGcagccaaggatgacttgccggccgcccggtatgaccgggaaagggtccgccggcaagctgtctttggctacaTTTCGCCCTCTGCTTTTCATGcgactctccggcgatccat
	smi-miRN12	CAAGGGGAATTAGGGCTCAAG	21	88	16	256	171	149	166	846	TGAGCTCTAATTTCCCTTCTC	21	13	4	48	46	31	30	172	-59.2	scaffold1177_size75622|57020-57142	-	gcagacggaggaCAAGGGGAATTAGGGCTCAAGgggaaacaaagataacattgccacccatcattcttttattatctctctatccttctTGAGCTCTAATTTCCCTTCTCcctcgtctgcatc
novel	smi-miRN13	TAGCCGGTCAGAGCAATATGA	21	0	0	27	9	6	528	570	ATATTGCTCTGCCCGGCAAGT	21	1	0	43	1	3	313	361	-121.7	scaffold2543_size53447|50652-50914	-	cattccaaacatacatgcttgccattctctattacttattatgacttcttccattttggctctctagagcacaaaagatgtagtcatacTAGCCGGTCAGAGCAATATGAtcggcgaatgccatataccttggcaaggcaatacggcattctccggccATATTGCTCTGCCCGGCAAGTatgaacatatttttggttctttatgtgagaatgtcaaagtagaaaatgccataaaaatagagaatgacaagtatgtttgtttgg
	smi-miRN14a	TTCGGAAGAGACAAGGGGAGAG	22	31	2	8	0	3	193	237	CTCGCTTGTCTCTTCCGAACC	21	9	1	3	4	3	23	43	-67.8	scaffold1468_size69124|54416-54518	-	gatgtcctctctcttctCTCGCTTGTCTCTTCCGAACCcttcccgttaatttatggaagggTTCGGAAGAGACAAGGGGAGAGatgagagaggcagaggagga
	smi-miRN14b	TTCGGAAGAGACAAGGGGAGAG	22	31	2	8	0	3	193	237	CTCGCTTGTCTCTTCCGAACC	21	9	1	3	4	3	23	43	-67.8	scaffold5202_size32717|24694-24796	+	gatgtcctctctcttctCTCGCTTGTCTCTTCCGAACCcttcccgttaatttatggaagggTTCGGAAGAGACAAGGGGAGAGatgagagaggcagaggagga
	smi-miRN15	AGGTAGCTCTATCATCATCGGACC	24	40	3	33	30	62	22	190	ATCGATGATGATAGACTACCTACT	24	2	0	2	0	0	2	6	-76.1	scaffold3722_size42426|10925-11139	-	ttaagaaattatttaattatggtcatgattacacttaatatattatacacgtgaatgagatttttaacgatAGGTAGCTCTATCATCATCGGACCaccgacgtggtcagaatcatgcctaaaagttagtgtaagtgagccaattttcaagtttaattttgaccacatcggtgATCGATGATGATAGACTACCTACTgttggaaaccattcaatgt
	smi-miRN16	AGCTATCACCGTGACAGTAGCAGA	24	0	0	3	0	0	2	5	TGCTACTGTCACGGTGATAGCTTC	24	0	0	0	0	0	3	3	-147.8	scaffold3877_size72604|18837-19003	+	gcccctcaagtatgcagctgcttcactaagtggattgcctcagaAGCTATCACCGTGACAGTAGCAGAgtctggctagtattaactagcatgntcagactcTGCTACTGTCACGGTGATAGCTTCtgaggcaatccacttagtgaagcagctgcatacttgtggtta
	smi-miRN17	ATGTGGCAAAGATCAAGTATA	21	108	4	0	0	0	0	112	TATTTGATCTTTGCCATATGT	21	98	0	0	0	0	0	98	-42.8	scaffold5695_size30049|76-210	-	ttatatatgtaTATTTGATCTTTGCCATATGTatatttcttctttcaaaatggatatatggcattttacctcgatatattttatATGTGGCAAAGATCAAGTATAtatataatgcgattagtgagcaagtgcacc
	smi-miRN18	TTAACCACCTTACTGCTAGGCC	22	11	3	44	20	15	9	102	CCCAGGAGTAGAGTGGTTAATG	22	0	0	4	2	0	1	7	-101.9	scaffold2099_size58890|11780-11962	-	cacaagtaaataaagaagtaaaacggtggactcgaaccagacctcgggccttgggcaTTAACCACCTTACTGCTAGGCCaacacacgcacactggtgtgctcatcgtcacatttacgtgtgttggCCCAGGAGTAGAGTGGTTAATGcctaagctaaaggtcttgggtttgagtccaccatga
	smi-miRN19	CATGCCATGTGGATTTTCCGA	21	2	1	9	5	13	9	39	GGAAAATCCATGTAGCATGCC	21	1	0	3	0	0	2	6	-47.4	scaffold4506_size36994|25873-25985	-	gaatcccattatcGGAAAATCCATGTAGCATGCCtgatctgagaatgaagttgttgttttcacgtcagatttgaCATGCCATGTGGATTTTCCGAtgctggaagtcatgccga
	smi-miRN20	AGGTATCTCCGGACGGACATTGCA	24	3	1	7	14	12	4	41	CAATGTCCGTCCGGAGATACCTTC	24	6	1	13	9	4	1	34	-99.3	scaffold12971_size8698|4054-4277	+	attttgaacgagctttcaattttgttgCAATGTCCGTCCGGAGATACCTTCcatgcaattttttgttgcaatgtctatcatatcactacatggatgcaatgaaatgaaagccttaatggaAGGTATCTCCGGACGGACATTGCAacaaattgaaaactcgttcaaatttttgcaacaaaaaaaaagattgtcaaaaaatcaaatttggaaaaaagtggggtatt
	smi-miRN21	AAAATTGAGATATCCCATGTC	21	3	1	6	13	6	7	36	CATGGGATATCTCAATTTTCC	21	1	0	1	0	0	1	3	-68	scaffold2847_size50226|41774-41918	+	gtataaattaagtgagctggAAAATTGAGATATCCCATGTCatcaacatgacattgttttttgtactttttcttaaaaaagacacaaaacgacatagttatggtgaCATGGGATATCTCAATTTTCCacctcattaaatttaaag
	smi-miRN22	AATGTCATTCTGGAAATCTGTTGC	24	7	0	9	10	7	3	36	AATTGGTTTCCGGATGACACTATT	24	0	1	2	1	2	1	7	-53.6	scaffold3334_size45681|23045-23194	-	aattggttgcaccgtgcAATTGGTTTCCGGATGACACTATTtcaacatacaaatgacatttgaagatctcattcagaaatgttcaagtatcattacacgaatgaagtAATGTCATTCTGGAAATCTGTTGCacgtgactatgtatttagg
	smi-miRN23	CAAATGTGGCTATAAGTGAGG	21	6	0	10	4	7	6	33	TCACTTATAGCCACATCTGCT	21	0	0	1	0	0	2	3	-97.4	scaffold1288_size85609|35500-35682	+	caattcaattgcttcgtactgctccTCACTTATAGCCACATCTGCTgtgtgtgtcaaaatattcacctgcacccatgaggtctatgagtatcagaagattctctaataaacctttccaggtgtaaattgacacatagCAAATGTGGCTATAAGTGAGGagcagtacgaagcagatcaaatgat
	smi-miRN24	CTAACCCACGGATTTTGCGAC	21	1	4	6	8	4	2	25	CGCAAAATCAAAGGGTTAGTG	21	0	0	4	0	0	1	5	-65.4	scaffold5760_size29724|20196-20338	+	caagcatgtacctgtactactacactaagtcaCTAACCCACGGATTTTGCGACtggcgacaattggatgtaaaacagtgggtccaactgctgcctgtCGCAAAATCAAAGGGTTAGTGtagtacataggcatgcctgatggaa
	smi-miRN25	TGAAATCCGGTTGCCAACTGT	21	1	1	5	4	5	4	20	AATTGGCAACCAGATTTCATG	21	2	0	1	0	0	0	3	-72.3	scaffold2785_size50864|8679-8861	+	ccattttccgatgccgaaaaacacAATTGGCAACCAGATTTCATGtgtggcttttcttctcagtaataaatttaatgatgtggaaattcagatattccacatcatcaaatccagatattcaagcaggaatgacactcaTGAAATCCGGTTGCCAACTGTatttcttggcactggaaaacagca
	smi-miRN26	AAAATGATGGGTCCAATTGCC	21	2	0	7	3	1	7	20	CAGTTGGAGCCATCATTTTGC	21	1	1	0	8	3	1	14	-64.6	scaffold401_size108182|15396-15518	+	caatccattgaatggatttactacacgtggCAGTTGGAGCCATCATTTTGCacaacttttcccattttccgtgcAAAATGATGGGTCCAATTGCCacgtatcgtgaaatcaatgggttgatgt
	smi-miRN27	CAAGAGATGGTCGATCGTGAA	21	2	0	8	1	2	6	19	CACGATATGACCATCTCTTGTT	22	0	0	0	0	1	2	3	-81.2	scaffold4373_size37826|4957-5135	+	agaattgagaaccatgtacaaacacataaatacatgaaCAAGAGATGGTCGATCGTGAAcaattaaatataacacatacaagatcgaaaatcaactaatgtgattgttcatgtattataattattCACGATATGACCATCTCTTGTTcatatattttatgtgattgtgcatggttctca
	smi-miRN28	TATAAGAGTATGTGTGTGATC	21	2	1	1	8	3	3	18	TCACGCACATACTCTTATAGG	21	1	3	3	3	0	1	11	-78.8	scaffold672_size143265|130442-130570	+	tcatgctaacgtttgcacggtgcagaTCACGCACATACTCTTATAGGatacttgtaagtatatatttacaacttacaagtatccTATAAGAGTATGTGTGTGATCtgtaccctacatatgtttgcacag
	smi-miRN29	TCCATCCCGGTTATAACGTCC	21	2	0	4	7	1	4	18	ACATTATAACCGGGACGGAGG	21	1	0	0	0	0	0	1	-64.3	scaffold928_size82485|66328-66440	+	gcccctctgtgatactcccTCCATCCCGGTTATAACGTCCcaaagttatagtattgtcctatagttttgggACATTATAACCGGGACGGAGGgagtaggatttagagtgtgtt
	smi-miRN30	AATTTTGAGACATTTAAAGTGGGA	24	2	1	6	4	2	1	16	CCACTTCAAATATCTCAAAACTAT	24	0	0	0	2	0	0	2	-61.5	scaffold441_size105277|63188-63305	+	aatttgatactaactactactccctccgtcCCACTTCAAATATCTCAAAACTATagaattgtcctatAATTTTGAGACATTTAAAGTGGGAcggagggagtgttagttttattgatgt
	smi-miRN31	AAAACACGATCGGTCCGGCCGGTG	24	6	0	3	0	6	0	15	ACCAGCCGGACCGATCGTGTTTTA	24	0	0	1	1	0	0	2	-114.9	scaffold15379_size6148|5748-5909	+	atagaataatgtatcgctAAAACACGATCGGTCCGGCCGGTGaagtggccggataaatcgatccggccgagaacattatttaaatgaaacatacggccggatcgatttatccggccacttcaACCAGCCGGACCGATCGTGTTTTAgcataaattattccat
	smi-miRN32	ATGAATTTGTGGCGGCTAATCTAC	24	1	0	0	12	0	2	15	AATTAGCCGCCAGAATTTCATAGC	24	2	2	1	5	1	0	11	-119.8	scaffold782_size87601|21227-21433	+	acaaattcatagccgtgaacagtagccgcgcatatttggtaccggcggctactgttcacggctATGAATTTGTGGCGGCTAATCTACccatttgcaacaaaaaaatattatgaaacaaatgacgtAATTAGCCGCCAGAATTTCATAGCcgctactcagtagccgcgtatatttggtaccggcggctactgttcacggctatgaatt
	smi-miRN33	AGTGTCATTGTGAAGCCGATTTCA	24	2	0	2	3	4	2	13	AAACCGACTTCACAATGACACTGC	24	0	0	0	7	0	0	7	-76.1	scaffold6320_size27244|19148-19295	+	tcctgtgaaatcggttttatagtgAAACCGACTTCACAATGACACTGCttcaatatacaaatgacattttattattataaagtgtaatttatatgttgaagcAGTGTCATTGTGAAGCCGATTTCAtcataaaatcgggtttacaagt
	smi-miRN34	TACAATTCGTTTGAGTGATCT	21	1	0	2	3	5	2	13	ATCACTCAACTGAATCGTAGC	21	0	0	2	0	0	2	4	-66.1	scaffold1497_size68535|59471-59583	-	agtctcttgtcaagATCACTCAACTGAATCGTAGCatcactcgtataccaaaactgttggtatatgggtgatgcTACAATTCGTTTGAGTGATCTtgactacttgagccttat
	smi-miRN35	AAATACGTGAACAAGAGATAATCA	24	2	0	1	8	3	0	14	ACTATCTCTTGTTCACGTATGTAT	24	0	0	0	0	3	0	3	-98.9	scaffold18_size193161|88218-88432	-	atatatatagtggaaggatcaaatgtaaactctatcttacggtgaaaactagatcctatgaacaaacacataAAATACGTGAACAAGAGATAATCAagttgtgaacaattgtaatacataaaaaacatgaacaagagatggtcgaatcctgttcacgatttgACTATCTCTTGTTCACGTATGTATgtgtttgttcataggatttagttttcacc
	smi-miRN36	TTTTCGATGGTCTTGCCTGTC	21	1	0	4	1	3	3	12	CAGGCAAGACCATTGGAGAAG	21	1	0	1	1	1	2	6	-132.1	scaffold2120_size58599|28232-28473	-	aatgtagtcgccagagttaggctgagtgcctTTTTCGATGGTCTTGCCTGTCtttctctgtatgttatatattgttgattgacgaatttttggaaacacactcaacgatatacacagagaaagaCAGGCAAGACCATTGGAGAAGgcactccgcctaactccggcgactacatttctgcatcattcataggtattctttttacactgttgcatgggacaaaacccacccactgcacatatga
	smi-miRN37	CAATTTCACACCAGTTTCGAT	21	1	0	5	3	3	0	12	CGAAACTGGCGTGACATTGGA	21	0	0	1	1	1	2	5	-57	scaffold3348_size70496|58282-58404	-	caaaattaagattctggcaaaatCGAAACTGGCGTGACATTGGAatttttagaaacctagcccaacgtctaaacattcCAATTTCACACCAGTTTCGATgtgaccggaatctttaattttggg
	smi-miRN38	ACTAGTTCAAGTGAGGTGGGACGG	24	3	0	1	3	2	1	10	GTCGCACTTCACTTGGCTTAGTTT	24	0	0	1	2	0	0	3	-50.7	scaffold1014_size80011|980-1122	-	aagaataatactccatccGTCGCACTTCACTTGGCTTAGTTTtttttttttggtcgtcccattttatactacaatcttgctctttttaataattgtgccgaaaagaACTAGTTCAAGTGAGGTGGGACGGaggaagtatttaa
	smi-miRN39a	AATAGTAGGTACCACATCATCATC	24	1	0	1	5	2	1	10	TGACCATGGGCTACCTATTGTTGA	24	0	0	0	2	1	0	3	-80.4	scaffold1012_size90433|54817-55022	+	aaaacgattatcaattgccacgaaactagagtctaatgtattatacatgaaaagagattttcAATAGTAGGTACCACATCATCATCggaccaccggtgtagtcggaatcgggccaaaaaattagtaaaatgatgccaatttttaaacgtgattccgacctcaccgatggtccgaTGACCATGGGCTACCTATTGTTGAaaatccca
	smi-miRN39b	AATAGTAGGTACCACATCATCATC	24	1	0	1	5	2	1	10	TGACCATGGGCTACCTATTGTTGA	24	0	0	0	2	1	0	3	-80.4	scaffold2755_size51137|24631-24833	-	aaaacgattatcaattgccacgaaactagagtctaatgtattatacatgaaaagagattttcAATAGTAGGTACCACATCATCATCggaccaccggtgtagtcggaatcgggccaaaaaattagtaaaatgatgccaatttttaaacgtgattccgacctcaccgatggtccgaTGACCATGGGCTACCTATTGTTGAaaatccca
	smi-miRN40	TGAATATCACCGGGAATTGCA	21	0	0	0	5	5	0	10	CAATTTTCCGGTGATATTTATG	22	0	0	0	5	2	0	7	-74.8	scaffold77_size159380|71659-71811	-	cgggggtttctTGAATATCACCGGGAATTGCAcgggagaggagacgtcgtggggccgattttcgaaaatttggcgggaaaatcggtgggcggagggacgtttcgtctccccgtgCAATTTTCCGGTGATATTTATGacccgaaatcgcgcgat
	smi-miRN41	ATCCTACTGGCCCTTACTCATTCC	24	0	0	0	7	0	0	7	ATGAGTAAGGGCCAAGTAGGATAT	24	1	2	0	0	1	1	5	-140.5	scaffold5339_size31902|7775-8029	-	actaattctacaaactcttagggtgcgttctcttttattgtaaatttatcatgagaaaatgaaggataaacaaaatttcactccttaaatcatttctttctttttccacatATCCTACTGGCCCTTACTCATTCCacatttacactacaaagagggataattctttgtagtgtaaatgtggaATGAGTAAGGGCCAAGTAGGATATgtgaaaaataaagaaatgatttaaagagtgaaattttgtttatcctcat
	smi-miRN42	AGTGTCATTGTAAATGTGGTT	21	2	0	0	0	6	0	8	CCACCTTTACAATGACACTAC	21	1	0	1	3	0	1	6	-80.2	scaffold2212_size57353|25820-25979	+	atgcaacaaatctaaatgaggtggcctcccgtgaaaccggttttttttaaaaCCACCTTTACAATGACACTACttcaacatacaaatgatatttttgtatgttgaagtAGTGTCATTGTAAATGTGGTTttttaaaaaaatctgtttcacaggagctttc
	smi-miRN43	TCCCTTCAAATCCCTCCTTTC	21	1	0	3	0	3	1	8	AAGGAGGGATTTGAAGGGAGA	21	1	0	1	5	0	0	7	-79.5	scaffold63_size164162|89622-89777	+	gattaaaaaaatttcTCCCTTCAAATCCCTCCTTTCttttccctcattttttacaaaagagaatttcaccctttatcattcctctttgtcactccaaggagggataataaactaagggaaaggaAAGGAGGGATTTGAAGGGAGAaatttatttta
	smi-miRN44	TATCTTGCAGGGCATGGCATT	21	0	0	4	1	2	1	8	TGCCATGCCCTGCAAGATAAC	21	0	0	0	2	0	1	3	-82.8	scaffold2430_size54660|6648-6796	-	ttaggagtaaaattgttatTATCTTGCAGGGCATGGCATTttatgattaattcgtggtgaggagggggcttagctcttcagcagctgtaacaacacgaattaatcataaaaTGCCATGCCCTGCAAGATAACaacaaagttaatccatc
	smi-miRN45	CATCAGTGGTGGGCACGTTATTCT	24	0	0	2	5	1	0	8	AATAATGTGCCCACCATTGATGTG	24	0	0	2	0	1	0	3	-89.5	scaffold9_size234130|23813-23968	+	tatatatatatatacagaaccgatcacctacccacagtgggcaagAATAATGTGCCCACCATTGATGTGgcaatgttaattagagtaagatttattaattctctttcctaattaacattgccaCATCAGTGGTGGGCACGTTATTCTtgcccacggn

## Sheet: Table S3
Table S3: The common miRNAs identified in this study and reported by Xu et al.
miRNA name in Xu et al.’s research	miRNA sequences in Xu et al.’s research	miR_name in our research	miRNA sequences in our research	Precursor sequence
aly-miR159a-3p_R+2	TTTGGATTGAAGGGAGCTCTACA	smi-miR159a	TTTGGATTGAAGGGAGCTCTA	aatttgagggtatgggagtgGAGCTCCTTGAAGTCCAATAGaggatcttgctgggaaaaacaagctgctgatctatggattcctcagccctatccaaaaaaaagaagaagataaattggataggtttgtggattgcatatgttaggagcttttgtacccatgtttgagccttcTTTGGATTGAAGGGAGCTCTAcacttttttctcttaatta
aly-miR159a-3p_R+2	TTTGGATTGAAGGGAGCTCTACA	smi-miR159b	TTTGGATTGAAGGGAGCTCTA	tgaggtatatgagtgGAGCTCCTTGAAGTCCAATAAaaggatcttgctgggataaacaagctgctgatttatggattcctcagccctatccaaaaaagtatagtgtaaataaattggattggtttgtggattgcatatgtcaggagcttttgttacctatgttggagccttcTTTGGATTGAAGGGAGCTCTAcactattttt
aly-miR390a-5p	AAGCTCAGGAGGGATAGCGCC	smi-miR390a	AAGCTCAGGAGGGATAGCGCC	tgaggatctgtaAAGCTCAGGAGGGATAGCGCCgctacactgtgctatactccgctcgactcgactcgacttgacgagttaggtggtggcgcggCGCTATCCATCCTGAGTTTCAcggcttcttc
aly-miR390a-5p	AAGCTCAGGAGGGATAGCGCC	smi-miR390b	AAGCTCAGGAGGGATAGCGCC	agagaaatttgtttatgagtagaggaggaaactgtaAAGCTCAGGAGGGATAGCGCCgtagccggccgggcggggtggagtaggtgatggCGCTATCCATCCTGAGTTTCAtggttccttctacctacaagtttcgtc
aly-miR390a-5p	AAGCTCAGGAGGGATAGCGCC	smi-miR390c	AAGCTCAGGAGGGATAGCGCC	ataAAGCTCAGGAGGGATAGCGCCatggaagatcattatgtagtaattcataatggataattgtagattattacgattactctgatattcgtctttcgatatttgataagtggtctccgtagCGCTATCCATCTTGAGTTTCAt
aly-miR390a-5p	AAGCTCAGGAGGGATAGCGCC	smi-miR390d	AAGCTCAGGAGGGATAGCGCC	tatgaaggatctgtaAAGCTCAGGAGGGATAGCGCCgctacactgtgctatactccgctcgactcgactcgacttgacgagttaggtggtggcgcggCGCTATCCATCCTGAGTTTCAcggcttcttcttg
aly-miR390a-5p	AAGCTCAGGAGGGATAGCGCC	smi-miR390e	AAGCTCAGGAGGGATAGCGCC	ataAAGCTCAGGAGGGATAGCGCCgtggaagatcattatgtagtaattcataatggataattgtagattattacgattactctgatattcgtctttcgatatttgataagtggtctccgtagCGCTATCCATCTTGAGTTTCAt
aly-miR390a-5p	AAGCTCAGGAGGGATAGCGCC	smi-miR390f	AAGCTCAGGAGGGATAGCGCC	ataAAGCTCAGGAGGGATAGCGCCgtggaagatcattatgtagtaattcataatggataattgtagattattacgattactctgatattcgtctttcgatatttgataagtggtctccgtagCGCTATCCATCTTGAGTTTCAt
aly-miR390a-5p	AAGCTCAGGAGGGATAGCGCC	smi-miR390g	AAGCTCAGGAGGGATAGCGCC	ccggcgagtatggagagcccgtaAAGCTCAGGAGGGATAGCGCCgctgccgatctcgattctcgcggcggcggaggtggcagcgcgtggatctcgattggtggcgctatccatcctgagtttcattggttcttttttccgtac
aly-miR398a-3p_L+1R-1	TTGTGTTCTCAGGTCACCCCT	smi-miR398a	TGTGTTCTCAGGTCACCCCTC	atcctagaagagtgatgactgagaacacaggtgggttatgaatgacatttattgaatgcattattagtccattTGTGTTCTCAGGTCACCCCTCtagaat
aly-miR398a-3p_L+1R-1	TTGTGTTCTCAGGTCACCCCT	smi-miR398b	TGTGTTCTCAGGTCACCCCTC	atcctagaAGAGTGATGCTGAGAACACAGGtgggttatgaatgacatttattgaatgcattattagtccattTGTGTTCTCAGGTCACCCCTCtagaat
aly-miR408-3p_L-1R+1	TGCACTGCCTCTTCCCTGGCT	smi-miR408a	ATGCACTGCCTCTTCCCTGGC	taaagagatgagcggggaaatgaaggaggagaCGGGGACGAGACAGAGCATGGgatggacctttcaacaccatacttggttttgttgccctttccATGCACTGCCTCTTCCCTGGCtcctctctctctctctcaatttcatttctatg
aqc-miR399_1ss21AC	TGCCAAAGGAGAGTTGCCCTC	smi-miR399c	TGCCAAAGGAGAGTTGCCCTC	tgagttatgagcaaatcagttttaGGGCTTCTCTCATTTGGCAGAtgatgcatgatggaatatatacgtaagtttaatttattatgtacattTGCCAAAGGAGAGTTGCCCTCagactgctttagcttaattaacaac
aqc-miR399_1ss21AC	TGCCAAAGGAGAGTTGCCCTC	smi-miR399d	TGCCAAAGGAGAGTTGCCCTC	tgagttatgagcaaatcagttttaGGGCTTCTCTCCTTTGGCagatgatgcatgatggaatatatacgtaagtttaatttataatgtacattTGCCAAAGGAGAGTTGCCCTCagactgctttagcttaattaacaac
ath-miR156a_L+3_1ss22AC	AGTTGACAGAAGAGAGTGAGCCC	smi-miR156i	TTGACAGAAGAGAGTGAGCCC	tgtggagagattgagggagTTGACAGAAGAGAGTGAGCCCaggcaggcaattatgcagagagagattatgcctctgtgtggatgcgtgaGCTCGCTCCTCTTCTGCCAACTtccctctctttccctc
ath-miR167c_R-3_1ss13AT	TAAGCTGCCAGCTTGATC	smi-miR167d	TAAGCTGCCAGCTTGATCTGA	GAGAGGTTAAGCTGCCAGCTTGATCTGATTACAACAACACCTCCATTTTTGAGATTTTAAACGCTTCATAAATCTGGCCATTTTGAATCCCATTTTCTTCTTCTTCCTTTTTTCAGAAAATGAAAAGAAAATTATATTTGATTAATTTCAAGAATTGGTTCCACTGATCAGGTCATCTGGCAGCTTCAATCACTC
ath-miR394a	TTGGCATTCTGTCCACCTCC	smi-miR394a	TTGGCATTCTGTCCACCTCC	gtcaagagtaattcgcagaggtagtTTGGCATTCTGTCCACCTCCataagcgtcatatagtattactattaatgagtgtgtattggtaaaacacaaaataaggttggattaactgtggaggcggccagcttgtcaaactatccctgtaagtctctctttga
ath-miR394a	TTGGCATTCTGTCCACCTCC	smi-miR394b	TTGGCATTCTGTCCACCTCC	aagggtttgccaaagggtttcttacagagattaTTGGCATTCTGTCCACCTCCtttcatgggagattctttaccagaatacgataatcccagaaaagaaataccttaatttttacgaaattaggAGGTGGGCATACTGCCAACTGagctccgttggattctctttgcaaaacc
ath-miR394a	TTGGCATTCTGTCCACCTCC	smi-miR394c	TTGGCATTCTGTCCACCTCC	aagggtttgccaaagggtttcttacagagattaTTGGCATTCTGTCCACCTCCtttcatgggagattctttaccagaatacgataatcccagaaaagaaataccttaatttttacgaaattaggAGGTGGGCATACTGCCAACTGagctccgttggattctctttgcaaaacc
bdi-miR156b-3p_L+1_1ss22CT	TGCTCACTTCTCTCTCTGTCATC	smi-miR156b	TGACAGAAGAGAGTGAGCAC	tgtgtggtggtgcagctgtgtttagtgaggagaaggagagggagattgattgcagagTGACAGAAGAGAGTGAGCACacgcaggcaattgtataaatcgctatatatttgtatatacgtgtGCTCACTTCTCTCTCTGTCATCtctatctctctgctccaacctttcccatcattactaattcatcactgcaccatctacgtcaaaa
bdi-miR156b-3p_L+1_1ss22CT	TGCTCACTTCTCTCTCTGTCATC	smi-miR156e	TGACAGAAGAGAGTGAGCAC	aaggcagctgtgcttagtgaggaaaatgagagagagattgattgcagagTGACAGAAGAGAGTGAGCACacacagacaattgtataaataactatatatttgtatatacatgtGCTCACTTCTCTCTCTGTCATCtctatctctctgctccaaccttttcccatcattactcattcactgcacc
bdi-miR166a-3p	GATTCGGACCAGGCTTCATTCC	smi-miR166a	TCGGACCAGGCTTCATTCCCC	cttgcggGGAATGTTGTCTGGCTCGAGGatcttttctccttgatccactttctgcttcttcttcttctccttcttcttcttaatttgaagaatgcttttgtagatctactgcaagagtcgTCGGACCAGGCTTCATTCCCCccaatt
bdi-miR166a-3p	GATTCGGACCAGGCTTCATTCC	smi-miR166b	TCGGACCAGGCTTCATTCCCC	atgagatgttgaggGGAATGCTGTCTGGTTCGAGAccattctagcttcgatttctgcacacattaattctgtcgaatgatcTCGGACCAGGCTTCATTCCCCtcagctcttct
bdi-miR166a-3p	GATTCGGACCAGGCTTCATTCC	smi-miR166c	TCGGACCAGGCTTCATTCCCC	tgagaGGAATGTTGTTTGGCTCGAGGccatgacaagatccatcctcacatatatgcatctttttgcataaatttatatcgaatattacttttataatatgtcggtatttccatggatcatatgttaggcgTCGGACCAGGCTTCATTCCCCccaattt
bdi-miR166a-3p	GATTCGGACCAGGCTTCATTCC	smi-miR166d	TCGGACCAGGCTTCATTCCCC	actgctgaggGGGATGTTGTCTGGTTCGACAccctttcgatagaaacgacgTCGGACCAGGCTTCATTCCCCtcagctct
bdi-miR166a-3p	GATTCGGACCAGGCTTCATTCC	smi-miR166e	TCGGACCAGGCTTCATTCCCC	ctctctctctctgtgtTGAGGGGTATGTTGTCTGGTGcgaagtctttcatctttatttatccaaatttagtggatgatttCGGACCAGGCTTCATTCCCCtcaaaccaatccaagatgc
bdi-miR166a-3p	GATTCGGACCAGGCTTCATTCC	smi-miR166f	TCGGACCAGGCTTCATTCCCC	tcggttgagtGGAGTGTTGTCTGGCTCGAAGccgatcatggatcggagctgctaccttgtgtcgtagccaccaatgcttagctTCGGACCAGGCTTCATTCCCCccaacaat
bdi-miR169d_R-1	TAGCCAAGAATGACTTGCCT	smi-miR169e	TAGCCAAGAATGACTTGCCTC	GTTTATTAGCCAAGAATGACTTGCCTCAAATCTTATTGAGATAATAAGAAGGCCTCACAATAAATTTGTGCTATCTATCTTTCTATCTATCTATCTATCTATCTATCTATCTGTGTCCATATATTATACTATCATTTTATCTATTTATTTGTTGCATGCCTCACGCTCTTGATTTTGAGGAAGTCGATCTTGGCTTAGTTGAC
bdi-miR169d_R-1	TAGCCAAGAATGACTTGCCT	smi-miR169j	TAGCCAAGAATGACTTGCCTA	TTGGTTAGCCAAGAATGACTTGCCTATGCCATCCAATACTTTACTATATTTTTGGATGTTTTGTTTGGTTTCACTAAGCAAGCTCGTCCTTGGCTATTTGA
bdi-miR169e-5p_L+2R-1	GATAGCCAAGGATGACTTGCCT	smi-miR169b	TAGCCAAGGATGACTTGCCTG	AGtttgatAGCCAAGGATGACTTGCCTGTGCcaaactcatcaaaactcgaaaccatcatgttttggtttttgattttgttggattTAGGCAGTCTCCTTGGCTAAtctcacT
bdi-miR169e-5p_L+2R-1	GATAGCCAAGGATGACTTGCCT	smi-miR169c	TAGCCAAGGATGACTTGCCTG	gaTAGCCAAGGATGACTTGCCTGgaccctccattattgggggttttctagacttttacttcaatattttgacacccaaaatatccaatttggacaccaGGCGGTCTCCTTGGCTAATC
bdi-miR169k-5p_R-3_1ss9GA	TAGCCAAGAATGATTTGCC	smi-miR169g	TAGCCAAGAATGATTTGCCTG	GtttagtagccaagaatgatttgcctggaaatctataattctagctaggattcCGGGCAGTCTTCTTGGTTACTtcaA
bdi-miR172d_R-1_1ss1AT	TGAATCCTGATGATGCTGCA	smi-miR172c	TGAATCCTGATGATGCTGCAT	aaaagtcgttatatggcaaatGCAGCGCCATCAGGATTCTCActctgcacattaaatgtgtatattggTGAATCCTGATGATGCTGCATtagcaattatcgactcaa
cpa-miR395a_L+1	CTGAAGTGTTTGGGGGAACTC	smi-miR395d	CTGAAGTGTTTGGGGGAACTC	gtcgtcagttttcccctagaGTTCCCCTCAACGCTTCATTGcgtagtttcttgagaaacaatagccaCTGAAGTGTTTGGGGGAACTCctggggggatctgatata
csi-miR164	TGGAGAAGCAGGGCACGTGCA	smi-miR164a	TGGAGAAGCAGGGCACGTGCA	aacaaattaaagtcattttgaaggtgagcgtttagcgcgaTGGAGAAGCAGGGCACGTGCAttactaactcatccacatctaccttggaaataggagttagtatttCATGTGTCCTTCTTCCCCATCacgatcgctcaatcttatttcaacatgcctcaaattttcc
csi-miR164	TGGAGAAGCAGGGCACGTGCA	smi-miR164b	TGGAGAAGCAGGGCACGTGCA	catggttaaaattaatgctaataatcgggcgcgtagctcccgtTGGAGAAGCAGGGCACGTGCAgatttgcaacgcgatttgtgttaaattgCACGTGTTCTCCTTCTCCAACaagggctccgcatccccctttgcggcttagtttcagctcac
csi-miR164	TGGAGAAGCAGGGCACGTGCA	smi-miR164c	TGGAGAAGCAGGGCACGTGCA	tatgggtgcgtagccctcgtTGGAGAAGCAGGGCACGTGCAtgttcgttcatgaacatgtgatttgttatttttcgaatttgCACGTGGTCTTCTTCTCCAACaagtattccgcactcttt
csi-miR164	TGGAGAAGCAGGGCACGTGCA	smi-miR164d	TGGAGAAGCAGGGCACGTGCA	taagatgagtgatgagcgcgaTGGAGAAGCAGGGCACGTGCActgctaactcagacacacactattttcagacaagctagctaaaaacacacactgcaccttcagtgtgtgaaagagttagttcttCATGTGCCCATCTTCACCATCatgagccactccatc
csi-miR482a-3p_L-2_1ss5CA	TTACCTATGCCTCCCATTCC	smi-miR2118a	TTACCTATGCCTCCCATTCCGA	tttttctcaatcttcgagatgggagtcatgtgtaagactacgagataattctattgatttagatctgagttgtcTTACCTATGCCTCCCATTCCGActattgggaacca
csi-miR482a-3p_L-2_1ss5CA	TTACCTATGCCTCCCATTCC	smi-miR2118b	TTACCTATGCCTCCCATTCCGA	catgtttttctcaatcttcgagatgggagtcatgtgtaagactacgagataattctcagcaagttctattgatttggatctgagttgtcTTACCTATGCCTCCCATTCCGActattgggaaccaagctta
csi-miR827_1ss9CT	TTAGATGATCATCAACAAACA	smi-miR827	TTAGATGATCATCAACAAACA	ttttctgctgcagcgaatctgATTGTTGATGCTCATCTAATCatcttcctcatcgaaacaacgtcgtttttggttagatgatcatcaacaaacatgttcgcaacggctagcta
dpr-miR166a_L+3R-2	GCATCGGACCAGGCTTCATTCC	smi-miR166h	TCGGACCAGGCTTCATTCCTC	gagatgtatgaagcgtttgtggGGAATGATGGCTGGCTCGACGcagtcatatcatgtgatatgatgtcaaggcaTCGGACCAGGCTTCATTCCTCtcaaaccactccatacataca
dpr-miR167a	TGAAGCTGCCAGCATGATCTA	smi-miR167b	TGAAGCTGCCAGCATGATCTA	taagTGAAGCTGCCAGCATGATCTAcgtcgggatagtttgtttcttcttcgctttcttctagaaagaagatgaaactgtttctataaaagaaatgaaaaatgagcccgaactaGGTCATGCTCTGACAGCATCACTcc
dpr-miR167a	TGAAGCTGCCAGCATGATCTA	smi-miR167c	TGAAGCTGCCAGCATGATCTA	taagTGAAGCTGCCAGCATGATCTAcgtcgggatagtttgtttcttcttcgctttcttctagaaagaagatgaaactgtttctataaaagaaatgaaaaatgagcccgaactaGGTCATGCTCTGACAGCATCACTcc
gma-miR168a	TCGCTTGGTGCAGGTCGGGAA	smi-miR168a	TCGCTTGGTGCAGGTCGGGAA	CTctagtTCGCTTGGTGCAGGTCGGGAActtatattctgcgttgaatctctacgtatgcgtgtgagtatatgcggcgtaacatttgattgccgctgtatttggcgaatatcaggttCCCGCCTTGCATCAACTGAATcggaG
gma-miR168a	TCGCTTGGTGCAGGTCGGGAA	smi-miR168b	TCGCTTGGTGCAGGTCGGGAA	CtctaatTCGCTTGGTGCAGGTCGGGAActttcttcgccgccgccgcgctccaatcaccaattgcgtgtttgcgtgctgcggcaatcctcgattccgactcggtggaaaaatcaagttCCCGCCTTGCATCAACTGAATcggaG
gma-miR171e	TGATTGAGCCGTGCCAATATC	smi-miR171a	TGATTGAGCCGTGCCAATATC	gattaaatttcgttgtgcggtgactggccggttatggtgttggaacgactcaatcaaatcaaatctcccaagaattgggttctttagttTGATTGAGCCGTGCCAATATCatgttcgatttcgcccatgttaccttcaatgactaaatttaggc
gma-miR171e	TGATTGAGCCGTGCCAATATC	smi-miR171b	TGATTGAGCCGTGCCAATATC	tgttgaaatagtcactaTGATGTTGGCTCGGCTCACTCagaaatgagaatgttgtttttgcgtttttgaTTGAGCCGTGCCAATATCTTAgtgcgtttttcacat
gma-miR171e	TGATTGAGCCGTGCCAATATC	smi-miR171c	TGATTGAGCCGTGCCAATATC	gtagagtggtatactaatgatacgagatattggtgcggttcaatttgaaagccgtgctccatgggcttagagctcggttattTGATTGAGCCGTGCCAATATCacgtatatgtactatgctac
gma-miR171e	TGATTGAGCCGTGCCAATATC	smi-miR171d	TGATTGAGCCGTGCCAATATC	agagatcaaatgttgaagcagttactgtgaTGTTGGCTCGGTTCACTCAGAtaaactcttacaattaacggttcaactcTGATTGAGCCGTGCCAATATCtttgtgcttgtttcatgtatcaca
gma-miR396a-5p	TTCCACAGCTTTCTTGAACTG	smi-miR396b	TTCCACAGCTTTCTTGAACTG	TattcTTCCACAGCTTTCTTGAACTGcgccgaattgtacgtcgccgcaccggaggcgatgcaatcgtatgcgGTTCAATAAAGCTGTGGGAAGatA
gma-miR396a-5p	TTCCACAGCTTTCTTGAACTG	smi-miR396c	TTCCACAGCTTTCTTGAACTG	TattcTTCCACAGCTTTCTTGAACTGcagatcactgtatgcctgctactgcagttgatcattctttgtaGTTCAATAAAGTTGTGGGAAGatA
har-miR403a	TTAGATTCACGCACAAACTCG	smi-miR403	TTAGATTCACGCACAAACTCG	catatttcatgtttgttcgtgagtctaacgttcatggcacacaccagttatggaggaatttcagatttcaattgtcgaattccctccagtttggaaattcaatggcctcaatacatgTTAGATTCACGCACAAACTCGtgatatg
hbr-miR396a_R-3	CACAGCTTTCTTGAACTT	smi-miR396a	TTCCACAGCTTTCTTGAACTA	CatgcttTTCCACAGCTTTCTTGAACTAcaaattgcttcgcttcttcatcgagatcaagaattggggttttatataagTTCAAGAAAGCTGTGGGAAAAcatg
lus-miR156a	ATCTGACAGAAGAGAGTGAGCAC	smi-miR156a	TGACAGAAGAGAGTGAGCAC	ataagggtaagggaggTGACAGAAGAGAGTGAGCACacatggtgttttcttgcatgaatctttctacatgcttgaagctatgtgtGCTCACCCTCTCTCTGTCACCccaccacttctctctctctctc
lus-miR156a	ATCTGACAGAAGAGAGTGAGCAC	smi-miR156c	TGACAGAAGAGAGTGAGCAC	taagaagaggtagagagagaaacaagcTGACAGAAGAGAGTGAGCACaagcaggcaattgtataaagagtgtatacctttgtatacgtgtGCTCATTTCTCTTCCTGTCAGTttaatttcctctctctctctctctcaat
lus-miR156a	ATCTGACAGAAGAGAGTGAGCAC	smi-miR156d	TGACAGAAGAGAGTGAGCAC	agggtaagggaggTGACAGAAGAGAGTGAGCACtcatggtgttttcttgcatgaatggtttcatgcttgaagctatgtgtGCTCACTCTCTTGCTGTCACCccaccctctctctctctctctc
lus-miR156b_1ss12TG	TTGACAGAAGAGAGAGAGCAC	smi-miR156j	TGACAGAAGAGAGAGAGCACA	gttgtTGACAGAAGAGAGAGAGCACAtgccgccattggcaaacagttgagggtctttgctttttgtggaaatgTGCTCTCTTTATTCTGTCAACcat
lus-miR169b_R-1	TAGCCAAGGATGACTTGCCT	smi-miR169h	TAGCCAAGGATGACTTGCCTA	AATTTGGTAGCCAAGGATGACTTGCCTAAATATTTTACAGGTTTCATAATCTATATAAAACTAATATGGTTTTTAGGCGTCATCATCTGGCTATTCAAATT
lus-miR169b_R-1	TAGCCAAGGATGACTTGCCT	smi-miR169i	TAGCCAAGGATGACTTGCCTA	ATTTGGTAGCCAAGGATGACTTGCCTAAATATGATTTATGGCTTCTCATCAAATGTGAAGAGCCCTAATTAGGGTTTCTAGGCGTCGTCCGTTGGCTATTCAAAT
lus-miR171h_L-1R+1	TGAGCCGAACCAATATCACTC	smi-miR171e	TGAGCCGAACCAATATCACTC	gaagtgagtgtgagaAGTAGACATGGTGTGGTATTGTttcggttcaccaccaaaaagcaggcgaTGAGCCGAACCAATATCACTCttgtatacttttcatcatcgccat
mtr-miR172b	AGAATCTTGATGATGCTGCAT	smi-miR172a	AGAATCTTGATGATGCTGCAT	gtcgttgttttctggtGTAGCATCATCAAGATTCACAtgcaaaagcatatggtggctgctaagatgatgataccatctctctctctctctctctctctctctctcctcacctcagctttggatggtgAGAATCTTGATGATGCTGCATcggcaataa
mtr-miR172b	AGAATCTTGATGATGCTGCAT	smi-miR172b	AGAATCTTGATGATGCTGCAT	taagtagtcggtgtttgcaaatGCAGCGTTATCAAGATTCACAttcagctaccgacgcttgcttccgcagcgacgtgcaatgAGAATCTTGATGATGCTGCATtagccatcaccggctcaccac
mtr-miR172b	AGAATCTTGATGATGCTGCAT	smi-miR172d	TGAATCTTGATAACGCTGCAT	ggtgagccggtgatggctaatgcagcatcatcaagattctcattgcacgtcgctgcggaagcaagcgtcggtagctgaatgTGAATCTTGATAACGCTGCATttgcaaacaccgactacttat
mtr-miR399k_1ss13TA	TGCCAAAGAAGAATTGCCCTG	smi-miR399i	TGCCAAAGAAGAATTGCCCTG	taatgagggtaagagaataacaGTGCGATCCTTCTTTGGCAGGaagaacatgcacgtgcatacttgtttctcTGCCAAAGAAGAATTGCCCTGccattcaatcccacaatg
nta-miR160a	TGCCTGGCTCCCTGTATGCCA	smi-miR160a	TGCCTGGCTCCCTGTATGCCA	cacacacgcatatacgtatataTGCCTGGCTCCCTGTATGCCAtctgcagagctcaccggaaaaatcgatggccctccgtggatgGCGTATGAGGAGCCAAGCATAtccacacatcgtatatatgtgttta
nta-miR160a	TGCCTGGCTCCCTGTATGCCA	smi-miR160b	TGCCTGGCTCCCTGTATGCCA	taaacgaatcaataTGCCTGGCTCCCTGTATGCCAtctgcagagctggtcggagaaaatcgacagcccttcgtagatgGCGTATGAGGAGCCACGCATAtcca
nta-miR160a	TGCCTGGCTCCCTGTATGCCA	smi-miR160c	TGCCTGGCTCCCTGTATGCCA	tgtgcgTGCCTGGCTCCCTGTATGCCAtttgcggcgtccctccggaggcggagggccgtcgtcaatgGCATGCGCGGAGCCATGCATGctta
nta-miR160a	TGCCTGGCTCCCTGTATGCCA	smi-miR160d	TGCCTGGCTCCCTGTATGCCA	aaatgaggaattggagaagaaggaagagtgagatgggctaTGCCTGGCTCCCTGTATGCCAcgcgtccacgtcgatcccacgagggatcggcggaggcgggcgGCATACGAGGAGCCAAGCATgctgtcaaccgccgtccacactctctccatcttcttctcctcctcaccg
nta-miR477a	ACTCTCCCTCAAGGGCTTCTG	smi-miR477a	ACTCTCCCTCAAGGGCTTCTG	tttcaaagcaatggttgttcACTCTCCCTCAAGGGCTTCTGatcttgccccatgcactgcactctaattatctttttgcagtcatggctgtggacaggagctcgtgggggagaacgaagaaaccttgttttgccc
ppe-miR2111a_1ss21AG	TAATCTGCATCCTGAGGTTTG	smi-miR2111a	TAATCTGCATCCTGAGGTTTG	gtggggatatggTAATCTGCATCCTGAGGTTTGgatgatttctcgtctcatctaGCCCTCGGGCTGCAGATTACCccgtccttac
ppe-miR2111a_1ss21AG	TAATCTGCATCCTGAGGTTTG	smi-miR2111b	TAATCTGCATCCTGAGGTTTG	aattctgtgtgtggggatatggTAATCTGCATCCTGAGGTTTGgatgatttctcgtctcatctaGCCCTCGGGCTGCAGATTACCccgtccttacatccaccacaacacacgacgg
ppe-miR398b_R-1_1ss2GA	CATGTTCTCAGGTCGCCCCT	smi-miR398c	CATGTTCTCAGGTCGCCCCTG	ggtgaaatccaacgGGGGCGACATGGGAACATATAactgatcgatcgtcatcttaCATGTTCTCAGGTCGCCCCTGcaggatttctat
ppe-miR398b_R-1_1ss2GA	CATGTTCTCAGGTCGCCCCT	smi-miR398d	CATGTTCTCAGGTCGCCCCTG	aaaataaatgattaaatggtggtgaaatccaacgGGGGCGACATGGGAACATATAattgatcgagcgtcatcttaCATGTTCTCAGGTCGCCCCTGcaggattttcatccactctcatttatgag
ppt-miR171a_L+1R-2	TTGAGCCGCGCCAATATCAC	smi-miR171f	TTGAGCCGCGCCAATATCACT	aagaaagCGATATTGGTGAGGTTCAATCcgaagacggatttactcatgcagggagtaaactacgatctcagaTTGAGCCGCGCCAATATCACTttat
pta-miR159c	CTTGGATTGAAGGGAGCTCCC	smi-miR319a	TTGGACTGAAGGGAGCTCCC	agagagagagagagagctttctttggtccaagcagaggggcagtatgattcaatttgctgctgactcattcatccaaatgctgagtaacaatacaagttttactcagcagctgattgaatgaagtgggagctaagttgaatcttaacacttgctattcTTGGACTGAAGGGAGCTCCCtcatcatcccctata
ptc-miR159d_L-1R-1_1ss7TC	TTGGACTGAAGGGAGCTCC	smi-miR319b	TTGGACTGAAGGGAGCTCCC	ttgtggagaaaggagcttccttcagtccagtccgaggcagttcgagagctgataatcAGCTGCTGACTCGTTGGTTCGtgaactcatcgaattcttccggtcgtgatcaatgggtttttgATCCAACGATGCAGGAGCTGTattcagtttttcctgtcacgtcttggactgaagggagctccctttttcttgtttccactat
ptc-miR159d_L-1R-1_1ss7TC	TTGGACTGAAGGGAGCTCC	smi-miR319c	TTGGACTGAAGGGAGCTCCC	aatatatatattgaagggagcttccttgagtccagtcatggatatggtgcggggtaggaatttgctgccgaatcattgacgcaaacgtattagtggagaagatgatactattatgaatgtgtgaatgaagcgggagtcaaatttcatccctttcttttctctgcTTGGACTGAAGGGAGCTCCCtatttaatttactactccc
ptc-miR159d_L-1R-1_1ss7TC	TTGGACTGAAGGGAGCTCC	smi-miR319d	TTGGACTGAAGGGAGCTCCC	aatagattaattgaagggagcttccttgagtccagtcatggatatggtgcggggtaggaaatttgctgccgaatcattgacgcaaacgtattagcggagaagatgatactattatgaatgtgtgaatgaagcgggagtcaaatttcacccctttcttttctctgcTTGGACTGAAGGGAGCTCCCttacttag
ptc-miR159d_L-1R-1_1ss7TC	TTGGACTGAAGGGAGCTCC	smi-miR319e	TTGGACTGAAGGGAGCTCCC	aatagattaattgaagggagcttccttgagtccagtcatggatatggtgcggggtaggaatttgctgccgaatcattgacgcaaacgtattagtggagaagatgatactattatgaatgcgtgaatgaagcgggagtcaaatttcacccctttcttttctctgcTTGGACTGAAGGGAGCTCCCtatttaatttactactccc
ptc-miR159d_L-1R-1_1ss7TC	TTGGACTGAAGGGAGCTCC	smi-miR319f.1	TTGGACTGAAGGGAGCTCCCT	gaagatggtgtaagagagcttccttcagtccactcatggataagagaagggtctgaattTGCTGCCGACTCATTCATTCAaacgcggtagaggtgttgggattgagtctactgtgaatgcgtgaatgattcgggagccaaatttcgtcctaatcttctcactgcTTGGACTGAAGGGAGCTCCCTttactaatctcttcattcatctacttagggtgtattctctttagggtgcgtta
ptc-miR159d_L-1R-1_1ss7TC	TTGGACTGAAGGGAGCTCC	smi-miR319g	TTGGACTGAAGGGAGCTCCCT	gaagatggtgtaagagagcttccttcagtccactcatggataagagaagggtctgaattTGCTGCCGACTCATTCATTCAaacgcggtagaggtgttgggattgagtctactgtgaatgcgtgaatgattcgggagccaaatttcgtcctaatcttctcactgcTTGGACTGAAGGGAGCTCCCTttactaatctcttcattcatctacttagggtgtattctctttagggtgcgtta
ptc-miR159d_L-1R-1_1ss7TC	TTGGACTGAAGGGAGCTCC	smi-miR319h	TTGGACTGAAGGGAGCTCCCA	ACTTGTCTTGTGTGTTTGTGCTAGAAATctgAAGAGCTTCCTCCAGTCCAAGAacgaGGGCTGAGAAGCGAATCGAGCTGCCATCTCATGCATTTGGCTAAACTTAGAAGTGTTTTGAGTTTAACCAGTGCATGAGGTGGGAGCAACTCCTTCAGTTTTCTTTGCCCacagaTTGGACTGAAGGGAGCTCCCAgaaactacagcttctacaaacacaaactagagcacacacatacacctgcaa
ptc-miR159d_L-1R-1_1ss7TC	TTGGACTGAAGGGAGCTCC	smi-miR319i	TTGGACTGAAGGGAGCTCCTC	ggaatggtctaaaAGAGCTTCCTTCAGCCCACTCatggctgagatttggggttgaattagctgccgactcattcattcaaccgctcagtagaatgaaagaagcttatgctactgtggttgagtgaatgaggcgggagatagtttcacgtccctctccgtctatgcTTGGACTGAAGGGAGCTCCTC
rco-miR156f	TTGACAGAAGATAGAGAGCAC	smi-miR156f	TTGACAGAAGATAGAGAGCAC	tgttgTTGACAGAAGATAGAGAGCACcaacgatgaagttgcaaactttgcatctcactcctttgtACTCTCTATACTTCTGTCATCAc
rco-miR156f	TTGACAGAAGATAGAGAGCAC	smi-miR156g	TTGACAGAAGATAGAGAGCAC	catgggaatggtaaagaggaggtattggtgattgatttatgTTGACAGAAGATAGAGAGCACcgatgatcaaaatgcatatcatctttccgcatcttactcctttgtGCTCTCTATACTTCTGTCATCAcaccattctaccttctctcccatcattctcaac
rco-miR156f	TTGACAGAAGATAGAGAGCAC	smi-miR156h	TTGACAGAAGATAGAGAGCAC	cgcgTTGACAGAAGATAGAGAGCACaactaagtatgcacaatgtgtatcattaatgaagaattgtgatttaaataatctttgtgtatgattagatttgtGCTCTCTCATCTTCTGTCAGCCaa
tcc-miR530b_R+1	TGCATTTGCACCTGCACCTTC	smi-miR530a	TGCATTTGCACCTGCACCTTC	CTTTACCTGCATTTGCACCTGCACCTTCTTGCTTCTTCGCAATTTAGTATTTGTTTAAACTTTTATTATGAATTTTTTCTTTGTTTTTTCGTCAATGCTTCGTTTCATTCACCAGCACACGAATTTTAAGTGTAATGCTGCTAGAAGTCTAGAACACACACACACACACACAATTACTGAGCTCGTTAACATGGAAGCGGAGAAATTGAAGGAGGTGCAGATGCATATGCAGGTGAAG
vvi-miR319b_R-1	TTGGACTGAAGGGAGCTCCC	smi-miR319f.2	TGCTGCCGACTCATTCATTCA	gaagatggtgtaagagagcttccttcagtccactcatggataagagaagggtctgaattTGCTGCCGACTCATTCATTCAaacgcggtagaggtgttgggattgagtctactgtgaatgcgtgaatgattcgggagccaaatttcgtcctaatcttctcactgcTTGGACTGAAGGGAGCTCCCTttactaatctcttcattcatctacttagggtgtattctctttagggtgcgtta

## Sheet: Table S4
Table S4: The common miRNAs identified in this study and reported by Zhang et al.
miRNA name in Zhang et al.’s research	miRNA sequences in Zhang et al.’s research	miR_name in our research	miRNA sequences in our research	Precursor sequence
smi-miR156a-1	TGACAGAAGAGAGTGAGCAC	smi-miR156a	TGACAGAAGAGAGTGAGCAC	ataagggtaagggaggTGACAGAAGAGAGTGAGCACacatggtgttttcttgcatgaatctttctacatgcttgaagctatgtgtGCTCACCCTCTCTCTGTCACCccaccacttctctctctctctc
smi-miR156a-1	TGACAGAAGAGAGTGAGCAC	smi-miR156b	TGACAGAAGAGAGTGAGCAC	tgtgtggtggtgcagctgtgtttagtgaggagaaggagagggagattgattgcagagTGACAGAAGAGAGTGAGCACacgcaggcaattgtataaatcgctatatatttgtatatacgtgtGCTCACTTCTCTCTCTGTCATCtctatctctctgctccaacctttcccatcattactaattcatcactgcaccatctacgtcaaaa
ama-miR156-like	CTGACAGAAGAGAGTGAGCAC	smi-miR156c	TGACAGAAGAGAGTGAGCAC	taagaagaggtagagagagaaacaagcTGACAGAAGAGAGTGAGCACaagcaggcaattgtataaagagtgtatacctttgtatacgtgtGCTCATTTCTCTTCCTGTCAGTttaatttcctctctctctctctctcaat
smi-miR156a-1	TGACAGAAGAGAGTGAGCAC	smi-miR156d	TGACAGAAGAGAGTGAGCAC	agggtaagggaggTGACAGAAGAGAGTGAGCACtcatggtgttttcttgcatgaatggtttcatgcttgaagctatgtgtGCTCACTCTCTTGCTGTCACCccaccctctctctctctctctc
smi-miR156a-1	TGACAGAAGAGAGTGAGCAC	smi-miR156e	TGACAGAAGAGAGTGAGCAC	aaggcagctgtgcttagtgaggaaaatgagagagagattgattgcagagTGACAGAAGAGAGTGAGCACacacagacaattgtataaataactatatatttgtatatacatgtGCTCACTTCTCTCTCTGTCATCtctatctctctgctccaaccttttcccatcattactcattcactgcacc
smi-miR156b-5p-1	TTGACAGAAGATAGAGAGCAC	smi-miR156f	TTGACAGAAGATAGAGAGCAC	tgttgTTGACAGAAGATAGAGAGCACcaacgatgaagttgcaaactttgcatctcactcctttgtACTCTCTATACTTCTGTCATCAc
smi-miR156b-5p-1	TTGACAGAAGATAGAGAGCAC	smi-miR156g	TTGACAGAAGATAGAGAGCAC	catgggaatggtaaagaggaggtattggtgattgatttatgTTGACAGAAGATAGAGAGCACcgatgatcaaaatgcatatcatctttccgcatcttactcctttgtGCTCTCTATACTTCTGTCATCAcaccattctaccttctctcccatcattctcaac
smi-miR156b-5p-1	TTGACAGAAGATAGAGAGCAC	smi-miR156h	TTGACAGAAGATAGAGAGCAC	cgcgTTGACAGAAGATAGAGAGCACaactaagtatgcacaatgtgtatcattaatgaagaattgtgatttaaataatctttgtgtatgattagatttgtGCTCTCTCATCTTCTGTCAGCCaa
ahy-miR156c-like	TTGACAGAAGAGAGAGAGCAC	smi-miR156j	TGACAGAAGAGAGAGAGCACA	gttgtTGACAGAAGAGAGAGAGCACAtgccgccattggcaaacagttgagggtctttgctttttgtggaaatgTGCTCTCTTTATTCTGTCAACcat
smi-miR159a	TTTGGATTGAAGGGAGCTCTA	smi-miR159a	TTTGGATTGAAGGGAGCTCTA	aatttgagggtatgggagtgGAGCTCCTTGAAGTCCAATAGaggatcttgctgggaaaaacaagctgctgatctatggattcctcagccctatccaaaaaaaagaagaagataaattggataggtttgtggattgcatatgttaggagcttttgtacccatgtttgagccttcTTTGGATTGAAGGGAGCTCTAcacttttttctcttaatta
smi-miR159a	TTTGGATTGAAGGGAGCTCTA	smi-miR159b	TTTGGATTGAAGGGAGCTCTA	tgaggtatatgagtgGAGCTCCTTGAAGTCCAATAAaaggatcttgctgggataaacaagctgctgatttatggattcctcagccctatccaaaaaagtatagtgtaaataaattggattggtttgtggattgcatatgtcaggagcttttgttacctatgttggagccttcTTTGGATTGAAGGGAGCTCTAcactattttt
htu-miR160a-like	TGCCTGGCTCCCTGTATGCC	smi-miR160a	TGCCTGGCTCCCTGTATGCCA	cacacacgcatatacgtatataTGCCTGGCTCCCTGTATGCCAtctgcagagctcaccggaaaaatcgatggccctccgtggatgGCGTATGAGGAGCCAAGCATAtccacacatcgtatatatgtgttta
htu-miR160a-like	TGCCTGGCTCCCTGTATGCC	smi-miR160b	TGCCTGGCTCCCTGTATGCCA	taaacgaatcaataTGCCTGGCTCCCTGTATGCCAtctgcagagctggtcggagaaaatcgacagcccttcgtagatgGCGTATGAGGAGCCACGCATAtcca
htu-miR160a-like	TGCCTGGCTCCCTGTATGCC	smi-miR160c	TGCCTGGCTCCCTGTATGCCA	tgtgcgTGCCTGGCTCCCTGTATGCCAtttgcggcgtccctccggaggcggagggccgtcgtcaatgGCATGCGCGGAGCCATGCATGctta
htu-miR160a-like	TGCCTGGCTCCCTGTATGCC	smi-miR160d	TGCCTGGCTCCCTGTATGCCA	aaatgaggaattggagaagaaggaagagtgagatgggctaTGCCTGGCTCCCTGTATGCCAcgcgtccacgtcgatcccacgagggatcggcggaggcgggcgGCATACGAGGAGCCAAGCATgctgtcaaccgccgtccacactctctccatcttcttctcctcctcaccg
cpa-miR160d-like	TGCCTGGCTCCCTGAATGCCA	smi-miR160e	TGCCTGGCTCCCTGAATGCCA	ataatgtgatgtgtggccagatgatcTGCCTGGCTCCCTGAATGCCAactgagatgagttgccaacatttgtagttgatgacgtcttacttgGCATCAAGGGAGTCATGCAGGtctacacatgcatatata
smi-miR164a-1	TGGAGAAGCAGGGCACGTGCA	smi-miR164a	TGGAGAAGCAGGGCACGTGCA	aacaaattaaagtcattttgaaggtgagcgtttagcgcgaTGGAGAAGCAGGGCACGTGCAttactaactcatccacatctaccttggaaataggagttagtatttCATGTGTCCTTCTTCCCCATCacgatcgctcaatcttatttcaacatgcctcaaattttcc
smi-miR164a-1	TGGAGAAGCAGGGCACGTGCA	smi-miR164b	TGGAGAAGCAGGGCACGTGCA	catggttaaaattaatgctaataatcgggcgcgtagctcccgtTGGAGAAGCAGGGCACGTGCAgatttgcaacgcgatttgtgttaaattgCACGTGTTCTCCTTCTCCAACaagggctccgcatccccctttgcggcttagtttcagctcac
smi-miR164a-1	TGGAGAAGCAGGGCACGTGCA	smi-miR164c	TGGAGAAGCAGGGCACGTGCA	tatgggtgcgtagccctcgtTGGAGAAGCAGGGCACGTGCAtgttcgttcatgaacatgtgatttgttatttttcgaatttgCACGTGGTCTTCTTCTCCAACaagtattccgcactcttt
smi-miR164a-1	TGGAGAAGCAGGGCACGTGCA	smi-miR164d	TGGAGAAGCAGGGCACGTGCA	taagatgagtgatgagcgcgaTGGAGAAGCAGGGCACGTGCActgctaactcagacacacactattttcagacaagctagctaaaaacacacactgcaccttcagtgtgtgaaagagttagttcttCATGTGCCCATCTTCACCATCatgagccactccatc
mdm-miR164a-like	TGGAGAAGCAGGGCACATGCC	smi-miR164e	TGGAGAAGCAGGGCACATGCC	agatagaatgggctgaatgaagaTGGAGAAGCAGGGCACATGCCcgattttcgtcgccgtgtaatttctttgaaaatccggCATGTGTCCTGGCCCTCCATCttcttccctcattctgatg
smi-miR166a-3p-1	TCGGACCAGGCTTCATTCCCC	smi-miR166a	TCGGACCAGGCTTCATTCCCC	cttgcggGGAATGTTGTCTGGCTCGAGGatcttttctccttgatccactttctgcttcttcttcttctccttcttcttcttaatttgaagaatgcttttgtagatctactgcaagagtcgTCGGACCAGGCTTCATTCCCCccaatt
smi-miR166a-3p-1	TCGGACCAGGCTTCATTCCCC	smi-miR166b	TCGGACCAGGCTTCATTCCCC	atgagatgttgaggGGAATGCTGTCTGGTTCGAGAccattctagcttcgatttctgcacacattaattctgtcgaatgatcTCGGACCAGGCTTCATTCCCCtcagctcttct
smi-miR166a-3p-1	TCGGACCAGGCTTCATTCCCC	smi-miR166c	TCGGACCAGGCTTCATTCCCC	tgagaGGAATGTTGTTTGGCTCGAGGccatgacaagatccatcctcacatatatgcatctttttgcataaatttatatcgaatattacttttataatatgtcggtatttccatggatcatatgttaggcgTCGGACCAGGCTTCATTCCCCccaattt
smi-miR166a-3p-1	TCGGACCAGGCTTCATTCCCC	smi-miR166d	TCGGACCAGGCTTCATTCCCC	actgctgaggGGGATGTTGTCTGGTTCGACAccctttcgatagaaacgacgTCGGACCAGGCTTCATTCCCCtcagctct
smi-miR166a-3p-1	TCGGACCAGGCTTCATTCCCC	smi-miR166e	TCGGACCAGGCTTCATTCCCC	ctctctctctctgtgtTGAGGGGTATGTTGTCTGGTGcgaagtctttcatctttatttatccaaatttagtggatgatttCGGACCAGGCTTCATTCCCCtcaaaccaatccaagatgc
smi-miR166a-3p-1	TCGGACCAGGCTTCATTCCCC	smi-miR166f	TCGGACCAGGCTTCATTCCCC	tcggttgagtGGAGTGTTGTCTGGCTCGAAGccgatcatggatcggagctgctaccttgtgtcgtagccaccaatgcttagctTCGGACCAGGCTTCATTCCCCccaacaat
smi-miR166h-3p	TCTCGGACCAGGCTTCATTCC	smi-miR166i	TCGGACCAGGCTTCATTCCTC	agagagaaagaaagtgggcgttagtAATGGAGGCTGTTCCAAGATCgatcctttcttaattccatgcatgtattgttttgtattgtaatgaaagatgatcaaTCTCGGACCAGGCTTCATTCctcacgccttcatttctcatc
smi-miR167b-5p	TGAAGCTGCCAGCATGATCTG	smi-miR167a	TGAAGCTGCCAGCATGATCTG	GAGAGGCTGAAGCTGCCAGCATGATCTGCTTTCCAtgttttttaaatatttaatccattccttttcacttcttggattaattttcgaaaaattgggcgcatcaGGtcattcTAGCAGCTTCAATCACTC
smi-miR167a-5p	TGAAGCTGCCAGCATGATCTA	smi-miR167b	TGAAGCTGCCAGCATGATCTA	taagTGAAGCTGCCAGCATGATCTAcgtcgggatagtttgtttcttcttcgctttcttctagaaagaagatgaaactgtttctataaaagaaatgaaaaatgagcccgaactaGGTCATGCTCTGACAGCATCACTcc
smi-miR167a-5p	TGAAGCTGCCAGCATGATCTA	smi-miR167c	TGAAGCTGCCAGCATGATCTA	taagTGAAGCTGCCAGCATGATCTAcgtcgggatagtttgtttcttcttcgctttcttctagaaagaagatgaaactgtttctataaaagaaatgaaaaatgagcccgaactaGGTCATGCTCTGACAGCATCACTcc
bdi-miR167g-like	TAAGCTGCCAGCTTGATCTGA	smi-miR167d	TAAGCTGCCAGCTTGATCTGA	GAGAGGTTAAGCTGCCAGCTTGATCTGATTACAACAACACCTCCATTTTTGAGATTTTAAACGCTTCATAAATCTGGCCATTTTGAATCCCATTTTCTTCTTCTTCCTTTTTTCAGAAAATGAAAAGAAAATTATATTTGATTAATTTCAAGAATTGGTTCCACTGATCAGGTCATCTGGCAGCTTCAATCACTC
ahy-miR167-3p-like	AGATCATGTGGCAGTTTCACC	smi-miR167e	TGAAGCTGCCAGCATGATCTT	TAGtagtTGAAGCTGCCAGCATGATCTTaacttgcctcaggcagacgagggaagatcaGATCATGTGGCAGTTTCACCtattG
smi-miR168a-5p-1	TCGCTTGGTGCAGGTCGGGAA	smi-miR168a	TCGCTTGGTGCAGGTCGGGAA	CTctagtTCGCTTGGTGCAGGTCGGGAActtatattctgcgttgaatctctacgtatgcgtgtgagtatatgcggcgtaacatttgattgccgctgtatttggcgaatatcaggttCCCGCCTTGCATCAACTGAATcggaG
smi-miR168a-5p-1	TCGCTTGGTGCAGGTCGGGAA	smi-miR168b	TCGCTTGGTGCAGGTCGGGAA	CtctaatTCGCTTGGTGCAGGTCGGGAActttcttcgccgccgccgcgctccaatcaccaattgcgtgtttgcgtgctgcggcaatcctcgattccgactcggtggaaaaatcaagttCCCGCCTTGCATCAACTGAATcggaG
aly-miR169h-5p-like	TAGCCAAGGATGACTTGCCTG	smi-miR169b	TAGCCAAGGATGACTTGCCTG	AGtttgatAGCCAAGGATGACTTGCCTGTGCcaaactcatcaaaactcgaaaccatcatgttttggtttttgattttgttggattTAGGCAGTCTCCTTGGCTAAtctcacT
aly-miR169h-5p-like	TAGCCAAGGATGACTTGCCTG	smi-miR169c	TAGCCAAGGATGACTTGCCTG	gaTAGCCAAGGATGACTTGCCTGgaccctccattattgggggttttctagacttttacttcaatattttgacacccaaaatatccaatttggacaccaGGCGGTCTCCTTGGCTAATC
atr-miR169a-like	TAGCCAAGGATGACTTGCCT	smi-miR169h	TAGCCAAGGATGACTTGCCTA	AATTTGGTAGCCAAGGATGACTTGCCTAAATATTTTACAGGTTTCATAATCTATATAAAACTAATATGGTTTTTAGGCGTCATCATCTGGCTATTCAAATT
atr-miR169a-like	TAGCCAAGGATGACTTGCCT	smi-miR169i	TAGCCAAGGATGACTTGCCTA	ATTTGGTAGCCAAGGATGACTTGCCTAAATATGATTTATGGCTTCTCATCAAATGTGAAGAGCCCTAATTAGGGTTTCTAGGCGTCGTCCGTTGGCTATTCAAAT
smi-miR171a-3p	TGAGCCGAACCAATATCACTC	smi-miR171e	TGAGCCGAACCAATATCACTC	gaagtgagtgtgagaAGTAGACATGGTGTGGTATTGTttcggttcaccaccaaaaagcaggcgaTGAGCCGAACCAATATCACTCttgtatacttttcatcatcgccat
gma-miR171k-3p-like	TTGAGCCGCGCCAATATCACT	smi-miR171f	TTGAGCCGCGCCAATATCACT	aagaaagCGATATTGGTGAGGTTCAATCcgaagacggatttactcatgcagggagtaaactacgatctcagaTTGAGCCGCGCCAATATCACTttat
cca-miR172-like	AGAATCTTGATGATGCTGCAT	smi-miR172a	AGAATCTTGATGATGCTGCAT	gtcgttgttttctggtGTAGCATCATCAAGATTCACAtgcaaaagcatatggtggctgctaagatgatgataccatctctctctctctctctctctctctctctcctcacctcagctttggatggtgAGAATCTTGATGATGCTGCATcggcaataa
cca-miR172-like	AGAATCTTGATGATGCTGCAT	smi-miR172b	AGAATCTTGATGATGCTGCAT	taagtagtcggtgtttgcaaatGCAGCGTTATCAAGATTCACAttcagctaccgacgcttgcttccgcagcgacgtgcaatgAGAATCTTGATGATGCTGCATtagccatcaccggctcaccac
smi-miR2111a	TAATCTGCATCCTGAGGTTTG	smi-miR2111a	TAATCTGCATCCTGAGGTTTG	gtggggatatggTAATCTGCATCCTGAGGTTTGgatgatttctcgtctcatctaGCCCTCGGGCTGCAGATTACCccgtccttac
smi-miR2111a	TAATCTGCATCCTGAGGTTTG	smi-miR2111b	TAATCTGCATCCTGAGGTTTG	aattctgtgtgtggggatatggTAATCTGCATCCTGAGGTTTGgatgatttctcgtctcatctaGCCCTCGGGCTGCAGATTACCccgtccttacatccaccacaacacacgacgg
smi-miR319a-3p-1	TTGGACTGAAGGGAGCTCCC	smi-miR319a	TTGGACTGAAGGGAGCTCCC	agagagagagagagagctttctttggtccaagcagaggggcagtatgattcaatttgctgctgactcattcatccaaatgctgagtaacaatacaagttttactcagcagctgattgaatgaagtgggagctaagttgaatcttaacacttgctattcTTGGACTGAAGGGAGCTCCCtcatcatcccctata
smi-miR319a-3p-1	TTGGACTGAAGGGAGCTCCC	smi-miR319b	TTGGACTGAAGGGAGCTCCC	ttgtggagaaaggagcttccttcagtccagtccgaggcagttcgagagctgataatcAGCTGCTGACTCGTTGGTTCGtgaactcatcgaattcttccggtcgtgatcaatgggtttttgATCCAACGATGCAGGAGCTGTattcagtttttcctgtcacgtcttggactgaagggagctccctttttcttgtttccactat
smi-miR319a-3p-1	TTGGACTGAAGGGAGCTCCC	smi-miR319c	TTGGACTGAAGGGAGCTCCC	aatatatatattgaagggagcttccttgagtccagtcatggatatggtgcggggtaggaatttgctgccgaatcattgacgcaaacgtattagtggagaagatgatactattatgaatgtgtgaatgaagcgggagtcaaatttcatccctttcttttctctgcTTGGACTGAAGGGAGCTCCCtatttaatttactactccc
smi-miR319a-3p-1	TTGGACTGAAGGGAGCTCCC	smi-miR319d	TTGGACTGAAGGGAGCTCCC	aatagattaattgaagggagcttccttgagtccagtcatggatatggtgcggggtaggaaatttgctgccgaatcattgacgcaaacgtattagcggagaagatgatactattatgaatgtgtgaatgaagcgggagtcaaatttcacccctttcttttctctgcTTGGACTGAAGGGAGCTCCCttacttag
smi-miR319a-3p-1	TTGGACTGAAGGGAGCTCCC	smi-miR319e	TTGGACTGAAGGGAGCTCCC	aatagattaattgaagggagcttccttgagtccagtcatggatatggtgcggggtaggaatttgctgccgaatcattgacgcaaacgtattagtggagaagatgatactattatgaatgcgtgaatgaagcgggagtcaaatttcacccctttcttttctctgcTTGGACTGAAGGGAGCTCCCtatttaatttactactccc
smi-miR319a-3p-1	TTGGACTGAAGGGAGCTCCC	smi-miR319f.1	TTGGACTGAAGGGAGCTCCCT	gaagatggtgtaagagagcttccttcagtccactcatggataagagaagggtctgaattTGCTGCCGACTCATTCATTCAaacgcggtagaggtgttgggattgagtctactgtgaatgcgtgaatgattcgggagccaaatttcgtcctaatcttctcactgcTTGGACTGAAGGGAGCTCCCTttactaatctcttcattcatctacttagggtgtattctctttagggtgcgtta
smi-miR319a-3p-1	TTGGACTGAAGGGAGCTCCC	smi-miR319f.2	TGCTGCCGACTCATTCATTCA	gaagatggtgtaagagagcttccttcagtccactcatggataagagaagggtctgaattTGCTGCCGACTCATTCATTCAaacgcggtagaggtgttgggattgagtctactgtgaatgcgtgaatgattcgggagccaaatttcgtcctaatcttctcactgcTTGGACTGAAGGGAGCTCCCTttactaatctcttcattcatctacttagggtgtattctctttagggtgcgtta
smi-miR319a-3p-1	TTGGACTGAAGGGAGCTCCC	smi-miR319g	TTGGACTGAAGGGAGCTCCCT	gaagatggtgtaagagagcttccttcagtccactcatggataagagaagggtctgaattTGCTGCCGACTCATTCATTCAaacgcggtagaggtgttgggattgagtctactgtgaatgcgtgaatgattcgggagccaaatttcgtcctaatcttctcactgcTTGGACTGAAGGGAGCTCCCTttactaatctcttcattcatctacttagggtgtattctctttagggtgcgtta
cpa-miR319-like	ATTGGACTGAAGGGAGCTCC	smi-miR319h	TTGGACTGAAGGGAGCTCCCA	ACTTGTCTTGTGTGTTTGTGCTAGAAATctgAAGAGCTTCCTCCAGTCCAAGAacgaGGGCTGAGAAGCGAATCGAGCTGCCATCTCATGCATTTGGCTAAACTTAGAAGTGTTTTGAGTTTAACCAGTGCATGAGGTGGGAGCAACTCCTTCAGTTTTCTTTGCCCacagaTTGGACTGAAGGGAGCTCCCAgaaactacagcttctacaaacacaaactagagcacacacatacacctgcaa
smi-miR390a-5p-1	AAGCTCAGGAGGGATAGCGCC	smi-miR390a	AAGCTCAGGAGGGATAGCGCC	tgaggatctgtaAAGCTCAGGAGGGATAGCGCCgctacactgtgctatactccgctcgactcgactcgacttgacgagttaggtggtggcgcggCGCTATCCATCCTGAGTTTCAcggcttcttc
smi-miR390a-5p-1	AAGCTCAGGAGGGATAGCGCC	smi-miR390b	AAGCTCAGGAGGGATAGCGCC	agagaaatttgtttatgagtagaggaggaaactgtaAAGCTCAGGAGGGATAGCGCCgtagccggccgggcggggtggagtaggtgatggCGCTATCCATCCTGAGTTTCAtggttccttctacctacaagtttcgtc
smi-miR390a-5p-1	AAGCTCAGGAGGGATAGCGCC	smi-miR390c	AAGCTCAGGAGGGATAGCGCC	ataAAGCTCAGGAGGGATAGCGCCatggaagatcattatgtagtaattcataatggataattgtagattattacgattactctgatattcgtctttcgatatttgataagtggtctccgtagCGCTATCCATCTTGAGTTTCAt
smi-miR390a-5p-1	AAGCTCAGGAGGGATAGCGCC	smi-miR390d	AAGCTCAGGAGGGATAGCGCC	tatgaaggatctgtaAAGCTCAGGAGGGATAGCGCCgctacactgtgctatactccgctcgactcgactcgacttgacgagttaggtggtggcgcggCGCTATCCATCCTGAGTTTCAcggcttcttcttg
smi-miR390a-5p-1	AAGCTCAGGAGGGATAGCGCC	smi-miR390e	AAGCTCAGGAGGGATAGCGCC	ataAAGCTCAGGAGGGATAGCGCCgtggaagatcattatgtagtaattcataatggataattgtagattattacgattactctgatattcgtctttcgatatttgataagtggtctccgtagCGCTATCCATCTTGAGTTTCAt
smi-miR390a-5p-1	AAGCTCAGGAGGGATAGCGCC	smi-miR390f	AAGCTCAGGAGGGATAGCGCC	ataAAGCTCAGGAGGGATAGCGCCgtggaagatcattatgtagtaattcataatggataattgtagattattacgattactctgatattcgtctttcgatatttgataagtggtctccgtagCGCTATCCATCTTGAGTTTCAt
smi-miR390a-5p-1	AAGCTCAGGAGGGATAGCGCC	smi-miR390g	AAGCTCAGGAGGGATAGCGCC	ccggcgagtatggagagcccgtaAAGCTCAGGAGGGATAGCGCCgctgccgatctcgattctcgcggcggcggaggtggcagcgcgtggatctcgattggtggcgctatccatcctgagtttcattggttcttttttccgtac
atr-miR393-like	TCCAAAGGGATCGCATTGATCC	smi-miR393a	TCCAAAGGGATCGCATTGATCC	gccactgaaggaggcgTCCAAAGGGATCGCATTGATCCcaactcaacaatttcactatattcttttcttttgcttttttattaccatcttctttatatatttagtattcatatattttggATCATGCTATCTCTTTGGATTcatcctttggtagc
atr-miR393-like	TCCAAAGGGATCGCATTGATCC	smi-miR393b	TCCAAAGGGATCGCATTGATCC	tccttggtgagaggtggaggatTCCAAAGGGATCGCATTGATCCgatgatgtaattggatttttcgtaatctacGGATCGTGCGATCCCTTGGGAAttctccatatcatacttcactaaatc
smi-miR394a-5p-1	TTGGCATTCTGTCCACCTCC	smi-miR394a	TTGGCATTCTGTCCACCTCC	gtcaagagtaattcgcagaggtagtTTGGCATTCTGTCCACCTCCataagcgtcatatagtattactattaatgagtgtgtattggtaaaacacaaaataaggttggattaactgtggaggcggccagcttgtcaaactatccctgtaagtctctctttga
smi-miR394a-5p-1	TTGGCATTCTGTCCACCTCC	smi-miR394b	TTGGCATTCTGTCCACCTCC	aagggtttgccaaagggtttcttacagagattaTTGGCATTCTGTCCACCTCCtttcatgggagattctttaccagaatacgataatcccagaaaagaaataccttaatttttacgaaattaggAGGTGGGCATACTGCCAACTGagctccgttggattctctttgcaaaacc
smi-miR394a-5p-1	TTGGCATTCTGTCCACCTCC	smi-miR394c	TTGGCATTCTGTCCACCTCC	aagggtttgccaaagggtttcttacagagattaTTGGCATTCTGTCCACCTCCtttcatgggagattctttaccagaatacgataatcccagaaaagaaataccttaatttttacgaaattaggAGGTGGGCATACTGCCAACTGagctccgttggattctctttgcaaaacc
gma-miR396e-like	TTCCACAGCTTTCTTGAACTGT	smi-miR396a	TTCCACAGCTTTCTTGAACTA	CatgcttTTCCACAGCTTTCTTGAACTAcaaattgcttcgcttcttcatcgagatcaagaattggggttttatataagTTCAAGAAAGCTGTGGGAAAAcatg
gma-miR396e-like	TTCCACAGCTTTCTTGAACTGT	smi-miR396b	TTCCACAGCTTTCTTGAACTG	TattcTTCCACAGCTTTCTTGAACTGcgccgaattgtacgtcgccgcaccggaggcgatgcaatcgtatgcgGTTCAATAAAGCTGTGGGAAGatA
gma-miR396e-like	TTCCACAGCTTTCTTGAACTGT	smi-miR396c	TTCCACAGCTTTCTTGAACTG	TattcTTCCACAGCTTTCTTGAACTGcagatcactgtatgcctgctactgcagttgatcattctttgtaGTTCAATAAAGTTGTGGGAAGatA
ahy-miR398-like	TGTGTTCTCAGGTCACCCCT	smi-miR398a	TGTGTTCTCAGGTCACCCCTC	atcctagaagagtgatgactgagaacacaggtgggttatgaatgacatttattgaatgcattattagtccattTGTGTTCTCAGGTCACCCCTCtagaat
ahy-miR398-like	TGTGTTCTCAGGTCACCCCT	smi-miR398b	TGTGTTCTCAGGTCACCCCTC	atcctagaAGAGTGATGCTGAGAACACAGGtgggttatgaatgacatttattgaatgcattattagtccattTGTGTTCTCAGGTCACCCCTCtagaat
mes-miR399a-like	TGCCAAAGGAGAATTGCCCTG	smi-miR399a	TGCCAAAGGAGAATTGCCCTG	tttgtgggaaatgataacaaggcagttctccttgggcagggacgacatgcgcatgcatactttttcttTGCCAAAGGAGAATTGCCCTGccattatgcattctcactct
mes-miR399a-like	TGCCAAAGGAGAATTGCCCTG	smi-miR399b	TGCCAAAGGAGAATTGCCCTG	tttgtgggaaatgataacaaggcagttctccttgggcagggacgacatgcacatgcatactttttcttTGCCAAAGGAGAATTGCCCTGccattatgcattctcactct
har-miR403a-like	TTAGATTCACGCACAAACTCG	smi-miR403	TTAGATTCACGCACAAACTCG	catatttcatgtttgttcgtgagtctaacgttcatggcacacaccagttatggaggaatttcagatttcaattgtcgaattccctccagtttggaaattcaatggcctcaatacatgTTAGATTCACGCACAAACTCGtgatatg
smo-miR408-like	TGCACTGCCTCTTCCCTGGCTG	smi-miR408a	ATGCACTGCCTCTTCCCTGGC	taaagagatgagcggggaaatgaaggaggagaCGGGGACGAGACAGAGCATGGgatggacctttcaacaccatacttggttttgttgccctttccATGCACTGCCTCTTCCCTGGCtcctctctctctctctcaatttcatttctatg
smi-miR477a	ACTCTCCCTCAAGGGCTTCTG	smi-miR477a	ACTCTCCCTCAAGGGCTTCTG	tttcaaagcaatggttgttcACTCTCCCTCAAGGGCTTCTGatcttgccccatgcactgcactctaattatctttttgcagtcatggctgtggacaggagctcgtgggggagaacgaagaaaccttgttttgccc
smi-miR482a	TTTCCAACTCCACCCATTCCTA	smi-miR482a	TTTCCAACTCCACCCATTCCTA	ggtgaaatgggggtcgatttcgggccaacatctgtgGGGATCGGTGGATTGGAAATCgaaattgcttttgccattgctctcttcttttgaTTTCCAACTCCACCCATTCCTAtggattttgggatttcccctcatttcgtc
smi-miR7972	TTGTCAGGCTTGTTATTCTCC	smi-miR7972a	TTGTCAGGCTTGTTATTCTCC	CGAGGGAGAATTTCAAGCTTGACAAATACGTCTTTCATGGGCGATCGTCTCAAACCAGTCTTCCTTAATGTGGAAAGGGGCACACAAAAGGGACTAGTGAGTAGTGAAAATAGTCCACTACTCTCTTTCTTTCTCTTTTGCCCCCCTTTCTCTTTCCCAAGGAAGAAAGAAGTCTTATTTGTCAGGCTTGTTATTCTCCTTTG
stu-miR827-3p-like	TTAGATGATCATCAACAAACA	smi-miR827	TTAGATGATCATCAACAAACA	ttttctgctgcagcgaatctgATTGTTGATGCTCATCTAATCatcttcctcatcgaaacaacgtcgtttttggttagatgatcatcaacaaacatgttcgcaacggctagcta
Novel_miR021a	TCGCCGGCGATCACCAGAATCA	smi-miR-Nov2a	TCGCCGGCGATCACCAGAATCA	tatactcttgtcacgcaactacaTCGCCGGCGATCACCAGAATCAaagtgtcgccatcacgcaagATTCTGGTGATTCCGATGATGtggttgtgagcgggcaagagatgaggt
Novel_miR021a	TCGCCGGCGATCACCAGAATCA	smi-miR-Nov2b	TCGCCGGCGATCACCAGAATCA	tcacgcaactacaTCGCCGGCGATCACCAGAATCAatgtgtcgccatcacgcaagATTCTGGTGATTCCGATGATGtggttgtgagcgggcaa
Novel_miR025a	TTACATTCTGAGAGCTTGAGC	smi-miR-Nov4a	TTACATTCTGAGAGCTTGAGC	tatgatttgcTCGGGCTTTCAGAATGTAATAaaaacaaagctatgaatgtgtttattgttactgtatggtggcgatgatgacactcttatttgtcgacgacattgTTACATTCTGAGAGCTTGAGCtaatcact
Novel_miR025a	TTACATTCTGAGAGCTTGAGC	smi-miR-Nov4b	TTACATTCTGAGAGCTTGAGC	taggaggaggagaaggaagagtgtttgattagcTCGAGCTTTCAGAATGTAACAtaacagggccgaagattgtcattgtacacgatgatattgTTACATTCTGAGAGCTTGAGCtaatcagccattccttcctcgga
Novel_miR028	TTCATTGGGCTCGCACAGTTTC	smi-miR-Nov7	TAAAGTCCTTTTACGAGAGTG	gaaagtgagctatttttcagcaCTCTCGTCACGGGTCTTTGTTaagataagttggttgaagttaaaaaatttatttaaaaatgagggtgctttagaaattgtgtggcttaatgaatcataattttttgttcttgttattgctagcgtgcttaaaatatttccaatgaatgaataatattttgaatgattcattgggctcgcacagtttcccaagcatcaatattttaaactatttttgcttcaacaaacttataatttataTAAAGTCCTTTTACGAGAGTGtcgaaatttagctatatatat

## Sheet: Table S5
Table S5. Expression of knownd miRNAs in different tissues
Famliy	Sequence (5`-3`)			Normalized reads
		Sm_MR	Sm_YR	Sm_S	Sm_ML	Sm_YL	Sm_F	Total
	TGACAGAAGAGAGTGAGCAC	46.272	157.818	41.7679	112.274	75.3634	80.7523	514.247
	TTGACAGAAGATAGAGAGCAC	20.1507	30.5385	135.729	88.3912	112.62	233.119	620.548
	TTGACAGAAGAGAGTGAGCCC	31.926	30.7521	91.9585	49.9715	70.7257	16.8778	292.212
miR156	TGACAGAAGAGAGAGAGCACA	1.07802	2.77623	4.34939	3.4396	3.78749	367.209	382.639
	TTGACAGAAGAGAGAGAGCAC	2.40482	11.7456	27.27	3.3098	5.02423	73.5723	123.327
	TGACAGAAGAGAGTGAGCACA	1.57557	4.05756	0.828455	3.11511	1.93239	1.21222	12.7213
miR159	TTTGGATTGAAGGGAGCTCTA	1894.25	639.387	4794.68	1256.1	3303	2157.93	14045.4
	TGCCTGGCTCCCTGAATGCCA	0	0	0.0690379	0.259592	0.0772958	0.279742	0.685668
miR160	TGCCTGGCTCCCTGTATGCCA	54.1499	86.2766	384.058	25.3752	79.2282	95.1124	724.2
	TGGAGAAGCAGGGCACGTGCA	2043.93	1314.22	2677.91	272.896	618.212	964.645	7891.82
miR164	TGGAGAAGCAGGGCACATGCC	10.0339	28.4029	7.87032	7.00899	9.81657	41.9614	105.094
	TCGGACCAGGCTTCATTCCCC	7558.93	6192.06	14052.2	9045.63	12386.1	16686.2	65921.1
miR166	TCGGACCAGGCTTCATTCCTC	28.8578	84.3546	573.291	934.857	1685.43	3178.62	6485.41
	TGAAGCTGCCAGCATGATCTG	24.5457	33.1012	39.1445	346.556	507.138	189.945	1140.43
	TGAAGCTGCCAGCATGATCTA	157.889	19.8607	29.134	1310.29	854.196	534.121	2905.49
miR167	TAAGCTGCCAGCTTGATCTGA	2.57067	1.49489	0.966531	56.9156	35.4788	2.61093	100.037
	TGAAGCTGCCAGCATGATCTT	63.6862	81.3648	19.3997	183.467	146.398	183.604	677.92
	TAAAGCTGCCAGCATGATCTA	2.32189	5.97957	0.0690379	34.7854	19.0148	7.4598	69.6304
miR168	TCGCTTGGTGCAGGTCGGGAA	867.642	284.884	1400.23	525.48	982.507	622.986	4683.73
	CAGCCAAGGATGACTTGCCGG	0.497549	0	0.690379	0.129796	2.24158	0.37299	3.93229
	TAGCCAAGGATGACTTGCCTG	0.0829248	0	2.07114	0.259592	1.23673	1.39871	5.0491
	TAGCCAAGGATGACTTGCCGG	0	0	0.0690379	0	0.154592	2.42443	2.64806
miR169	TAGCCAAGAATGACTTGCCTC	1.40972	0.213556	12.9791	9.66982	8.88902	8.67201	41.8333
	TAGCCAAGAATGACTTGCCCC	16.0874	4.05756	245.844	22.9739	13.9132	65.926	368.802
	TAGCCAAGAATGATTTGCCTG	0	0	0.34519	0	0.0772958	0.279742	0.702228
	TAGCCAAGGATGACTTGCCTA	0.248774	0	0.34519	0.0648981	0.154592	1.21222	2.02567
	TAGCCAAGAATGACTTGCCTA	0.0829248	0	0.0690379	0	0	0.0932475	0.24521
	TGATTGAGCCGTGCCAATATC	23.7994	17.0845	10.0795	96.0492	144.775	1371.11	1662.9
	TGAGCCGAACCAATATCACTC	1331.69	372.442	0.0690379	3.4396	0.463775	0.37299	1708.48
miR171	TTGAGCCGCGCCAATATCACT	10.5315	29.4707	51.5713	8.24206	14.8408	2.61093	117.267
	TTGAGCCGTGCCAATATCATG	47.1842	82.2191	7.45609	0.194694	0	0.466237	137.52
	TTGAGCCGTGCCAATATCACG	0.331699	1.28134	5.38496	0.32449	6.41555	9.32475	23.0628
	AGAATCTTGATGATGCTGCAT	157.889	83.0733	972.33	355.057	1546.38	86.9999	3201.73
miR172	TGAATCCTGATGATGCTGCAT	4.06332	2.34912	104.8	0.259592	0.850254	18.3698	130.692
	TGAATCTTGATAACGCTGCAT	0.414624	0	7.87032	0.778777	3.78749	0.0932475	12.9445
miR2111	TAATCTGCATCCTGAGGTTTG	13.3509	1.49489	6.97283	0.454287	1.23673	17.344	40.8537
	TTGGACTGAAGGGAGCTCCC	180.03	41.4299	1596.71	13.4339	19.0148	458.964	2309.58
	TTGGACTGAAGGGAGCTCCCT	121.734	23.064	307.426	0.778777	2.31887	166.26	621.581
miR319	TTGGACTGAAGGGAGCTCCCA	1.16095	0	4.21131	0.259592	0	1.21222	6.84407
	TTGGACTGAAGGGAGCTCCTC	1.9902	0	103.971	7.98247	13.9132	47.5562	175.413
	CTTGGACTGAAGGGAGCTCCC	58.5449	14.5218	231.967	2.85552	4.48316	80.3793	392.752
miR390	AAGCTCAGGAGGGATAGCGCC	95.4464	28.8301	136.833	14.9266	43.9813	606.575	926.592
	TCCAAAGGGATCGCATTGATCC	6.79983	4.91179	29.4792	19.1449	35.4015	76.2764	172.014
miR393	TTCCAAAGGGATCGCATTGATC	0.746323	0	2.69248	6.29512	4.17397	15.9453	29.8532
	TCCAAAGGGATCGCATTGATC	0.331699	1.06778	3.03767	5.19185	4.79234	25.3633	39.7846
miR394	TTGGCATTCTGTCCACCTCC	41.3795	9.18291	407.945	34.5258	32.7734	114.788	640.594
	GTGAAGTGTTTGGGGGAACTT	0.0829248	0	0	0	0	0.652732	0.735657
miR395	GTTCCCTGCAAACACTTCTCG	0	0	0	0	0	0.279742	0.279742
	CTGAAGTGTTTGGGGGAACTC	0.912173	0.213556	1.93306	1.23306	0.695662	0.279742	5.26726
	TTCCACAGCTTTCTTGAACTA	37.1503	71.5413	314.813	225.002	231.733	95.1124	975.351
miR396	TTCCACAGCTTTCTTGAACTG	598.8	524.921	679.057	496.795	391.426	180.434	2871.43
	TTGAGTGCAGCGTTGATGACA	5.72181	5.12534	6.69668	30.2425	68.1749	75.1575	191.119
miR397	TCATTGAGTGCAGCGTTGATG	0.746323	2.98978	0.966531	4.15348	15.3819	22.7524	46.9904
	TGTGTTCTCAGGTCACCCCTC	0.248774	0.213556	0.621341	0.908573	0.231887	1.21222	3.43635
miR398	CATGTTCTCAGGTCGCCCCTG	0.912173	4.27112	34.1738	8.56655	25.1211	14.1736	87.2184
	TGCCAAAGGAGAATTGCCCTG	0.331699	0	0.276152	0.129796	0.618366	0.37299	1.729
	TGCCAAAGGAGAGTTGCCCTC	0.580474	0.640668	3.4519	1.42776	1.8551	5.03536	12.9913
miR399	TGCCAAAGGAGATTTGCCCCG	0.331699	0.640668	0.828455	0	0.0772958	1.9582	3.83631
	TGCCAAAGGAGAGTTGCCCTG	0	0	0.0690379	0.129796	0	0.279742	0.478576
	TGCCAAAGAAGAATTGCCCTG	3.23407	4.27112	4.62554	2.07674	5.02423	45.6913	64.923
miR403	TTAGATTCACGCACAAACTCG	61.779	120.873	69.245	72.8806	128.62	164.675	618.072
	ATGCACTGCCTCTTCCCTGGC	2.98529	15.5896	34.1047	16.7437	26.2806	56.4147	152.119
miR408	TGCACTGCCTCTTCCCTGGCT	0.497549	5.76601	22.4373	8.82614	9.97116	12.4019	59.9001
	ATTCTCCCTCAAGGGCTTCTG	0	0	0	0	0	0	0
miR477	ACTCTCCCTCAAGGGCTTCTG	4.06332	1.28134	11.2532	2.20654	0.92755	2.98392	22.7158
	TTTCCAACTCCACCCATTCCTA	1473.99	526.629	1037.23	587.587	812.688	568.437	5006.55
miR482	TTTCCTATTCCTCCCATACCGA	453.847	251.355	725.519	860.549	530.172	345.482	3166.92
	TCTTACCGATACCTCCCATGCC	2509.22	1094.47	5573.5	6847.85	3857.21	2160.08	22042.3
	TTACCTATGCCTCCCATTCCGA	134.504	80.5106	405.598	484.01	553.747	269.858	1928.23
miR2118	TTACCGATCCCGCCCATTCCGA	107.056	190.065	236.662	170.098	185.201	221.556	1110.64
	TTACCGATTCCACCCATTCCCA	0	0	0	0	0.0772958	0	0.0772958
miR5225	TCGCAGGAGAGATGACACTTG	0.331699	0.427112	0.483265	0.908573	1.00485	0.466237	3.62173
	TGCATTTGCACCTGCACCTTC	97.7683	36.091	574.188	1206.59	265.047	613.009	2792.69
miR530	TGCATTTGCACCTGCACCTCT	0.248774	0	7.52513	58.7977	11.1306	0.652732	78.3549
miR7972	TTGTCAGGCTTGTTATTCTCC	81.2663	75.1717	135.314	208.518	125.992	122.807	749.069
	TGTCAGGCTTGTTATTCTCCT	26.3701	18.1523	100.933	41.5997	59.7497	42.3343	289.139
miR827	TTAGATGATCATCAACAAACA	3.06822	1.06778	2.83055	11.7466	6.64744	26.4823	51.8428
miR828	TCTTGCTCAAATGAGTATTCCA	0.331699	0	0.0690379	0.129796	0.0772958	0.466237	1.07407
	TTCATTGTCTGTTCGACCTTG	1.57557	0	3.72805	1.55755	6.80203	3.91639	17.5796
miR858	TTCATTGTCTGTTCGACCTTA	17.7459	0.640668	14.7051	33.4874	42.9765	21.0739	130.629
	TTCGTTGTCAGTTCGACCTTA	8.29248	0.854224	1.03557	16.6139	8.50254	10.91	46.2087
miR12112	CGATCTTGATACCACCAATGG	0.0829248	0	0.276152	0.32449	0.850254	0.37299	1.90681
	TCTTGATACCACCAATGGTGG	0	0	0.207114	0.194694	0.154592	0.37299	0.929389
miR4414	TGCTGCCGACTCATTCATTCA	13.3509	4.27112	52.1927	1.42776	1.62321	0.652732	73.5184
miR535	AAGAACGAGAAAGAGCACATG	0.746323	0.213556	1.03557	0.648981	0.695662	1.21222	4.55231
miR1446	TAAGCTCTCTCCCTCAACGGC	0.497549	2.13556	1.38076	1.36286	2.16428	0.652732	8.19374
	TGGTCTTACCGATTCCACCCAT	211.79	112.971	583.508	279.516	768.243	222.395	2178.42
miR1510	TGTTTTCCCCATCCCACCCAT	84.5833	78.5886	227.687	208.128	367.232	161.038	1127.26

## Sheet: Table S6
Table S6. Expression of novel miRNAs in different tissues
Novel miRNA	Sequence (5`-3`)			Normalized reads
		Sm_MR	Sm_YR	Sm_S	Sm_ML	Sm_YL	Sm_F	Total
smi-miRN1	CACGTGATAATGCAAATTGAA	0	0	0	0.19	0.31	0	0.5
smi-miRN2	TTCATTAGGCTCACACAGTTTC	941.78	316.28	783.44	2857.07	2159.72	1070.67	8128.96
smi-miRN3	TCGCCGGCGATCACCAGAATCA	225.97	179.81	155.61	178.08	189.99	715.11	1644.57
smi-miRN4	CCGGCGTTGTCATTGCACCAC	83.92	143.94	481.61	166.07	156.37	527.13	1559.04
smi-miRN5	TTACATTCTGAGAGCTTGAGC	426.23	229.15	605.88	40.17	68.41	54.64	1424.48
smi-miRN6	ACATAATATGTTCACCACTGATAT	0.17	0	0	0.26	0	0	0.43
smi-miRN7	AAGGTGGAGATGAGATAGTTG	0.08	0	0.28	0	0.15	355.27	355.78
smi-miRN8	TAAAGTCCTTTTACGAGAGTG	28.86	7.9	46.53	50.56	108.06	60.7	302.61
smi-miRN9	TCACAGTGTAGGATTGTCGTCA	0	0	2.07	1.56	14.84	144.25	162.72
smi-miRN10	TATTCGAATCGTTGGATTGTTT	69.33	10.68	38.04	0.39	2.24	6.81	127.49
smi-miRN11	TTTCGCCCTCTGCTTTTCATG	2.99	1.07	12.63	29.59	34.78	19.95	101.01
smi-miRN12	CAAGGGGAATTAGGGCTCAAG	7.3	3.42	17.67	11.1	11.52	15.48	66.49
smi-miRN13	TAGCCGGTCAGAGCAATATGA	0	0	1.86	0.58	0.46	49.23	52.13
smi-miRN14	TTCGGAAGAGACAAGGGGAGAG	2.57	0.43	0.55	0	0.23	18	21.78
smi-miRN15	AGGTAGCTCTATCATCATCGGACC	3.32	0.64	2.28	1.95	4.79	2.05	15.03
smi-miRN16	AGCTATCACCGTGACAGTAGCAGA	0	0	0.21	0	0	0.19	0.4
smi-miRN17	ATGTGGCAAAGATCAAGTATA	8.96	0.85	0	0	0	0	9.81
smi-miRN18	TTAACCACCTTACTGCTAGGCC	0.91	0.64	3.04	1.3	1.16	0.84	7.89
smi-miRN19	CATGCCATGTGGATTTTCCGA	0.17	0.21	0.62	0.32	1	0.84	3.16
smi-miRN20	AGGTATCTCCGGACGGACATTGCA	0.25	0.21	0.48	0.91	0.93	0.37	3.15
smi-miRN21	AAAATTGAGATATCCCATGTC	0.25	0.21	0.41	0.84	0.46	0.65	2.82
smi-miRN22	AATGTCATTCTGGAAATCTGTTGC	0.58	0	0.62	0.65	0.54	0.28	2.67
smi-miRN23	CAAATGTGGCTATAAGTGAGG	0.5	0	0.69	0.26	0.54	0.56	2.55
smi-miRN24	CTAACCCACGGATTTTGCGAC	0.08	0.85	0.41	0.52	0.31	0.19	2.36
smi-miRN25	TGAAATCCGGTTGCCAACTGT	0.08	0.21	0.35	0.26	0.39	0.37	1.66
smi-miRN26	AAAATGATGGGTCCAATTGCC	0.17	0	0.48	0.19	0.08	0.65	1.57
smi-miRN27	CAAGAGATGGTCGATCGTGAA	0.17	0	0.55	0.06	0.15	0.56	1.49
smi-miRN28	TATAAGAGTATGTGTGTGATC	0.17	0.21	0.07	0.52	0.23	0.28	1.48
smi-miRN29	TCCATCCCGGTTATAACGTCC	0.17	0	0.28	0.45	0.08	0.37	1.35
smi-miRN30	AATTTTGAGACATTTAAAGTGGGA	0.17	0.21	0.41	0.26	0.15	0.09	1.29
smi-miRN31	AAAACACGATCGGTCCGGCCGGTG	0.5	0	0.21	0	0.46	0	1.17
smi-miRN32	ATGAATTTGTGGCGGCTAATCTAC	0.08	0	0	0.78	0	0.19	1.05
smi-miRN33	AGTGTCATTGTGAAGCCGATTTCA	0.17	0	0.14	0.19	0.31	0.19	1
smi-miRN34	TACAATTCGTTTGAGTGATCT	0.08	0	0.14	0.19	0.39	0.19	0.99
smi-miRN35	AAATACGTGAACAAGAGATAATCA	0.17	0	0.07	0.52	0.23	0	0.99
smi-miRN36	TTTTCGATGGTCTTGCCTGTC	0.08	0	0.28	0.06	0.23	0.28	0.93
smi-miRN37	CAATTTCACACCAGTTTCGAT	0.08	0	0.35	0.19	0.23	0	0.85
smi-miRN38	ACTAGTTCAAGTGAGGTGGGACGG	0.25	0	0.07	0.19	0.15	0.09	0.75
smi-miRN39	AATAGTAGGTACCACATCATCATC	0.08	0	0.07	0.32	0.15	0.09	0.71
smi-miRN40	TGAATATCACCGGGAATTGCA	0	0	0	0.32	0.39	0	0.71
smi-miRN41	ATCCTACTGGCCCTTACTCATTCC	0	0	0	0.45	0	0	0.45
smi-miRN42	AGTGTCATTGTAAATGTGGTT	0.17	0	0	0	0.46	0	0.63
smi-miRN43	TCCCTTCAAATCCCTCCTTTC	0.08	0	0.21	0	0.23	0.09	0.61
smi-miRN44	TATCTTGCAGGGCATGGCATT	0	0	0.28	0.06	0.15	0.09	0.58
smi-miRN45	CATCAGTGGTGGGCACGTTATTCT	0	0	0.14	0.32	0.08	0	0.54

## Sheet: Table S7
Table S7.Predicted targets of known miRNAs
miRNA_Acc.	Target_Acc.	Expectation	miRNA_aligned_fragment	Target_aligned_fragment	Inhibition	Target_Desc.	DegradomeCategory
miR12112.1	SMil_00023267-RA_Salv	3	ACUCUCCCUCAAGGGCUUCUG	GCGAACCCGUUGAGGGAGGGU	Cleavage	Uncharacterized protein TCM_002293 [Theobroma cacao]	2
miR12112.1	SMil_00025344-RA_Salv	3	UCUUACCGAUACCUCCCAUGCC	GGAACGGGAGGCAUUGGUAAGA	Translation	PREDICTED: putative late blight resistance protein homolog R1A-10 [Erythranthe guttata]	2
miR12112.1	SMil_00016371-RA_Salv	2.5	UUGGACUGAAGGGAGCUCCC	GGCAGCUCCCUUCAAUCCAA	Cleavage	uncharacterized	4
miR12112.1	SMil_00019773-RA_Salv	3	GUUCCCUGCAAACACUUCUCG	GAAGAAGGGUUUGCAGAGAGC	Cleavage	PREDICTED: probable magnesium transporter NIPA2 [Erythranthe guttata]	4
miR12112.1	SMil_00020908-RA_Salv	3	UUCCACAGCUUUCUUGAACUG	GAGUUCAAGGAGGUGGUGGAA	Cleavage	NA	4
miR12112.1	SMil_00021722-RA_Salv	1.5	UGCCAAAGGAGAGUUGCCCUC	CUGGCCAACUCUUCUUUGGCA	Cleavage	NA	4
miR12112.1	SMil_00027302-RA_Salv	3	UGCAUUUGCACCUGCACCUCU	UUAGGUCCAGGUGCAAAUCCG	Cleavage	CBFA2/RUNX1 partner transcriptional co-repressor 3 (CBFA2T3), transcript variant X2	4
miR12112.1	SMil_00028420-RA_Salv	2	UUCAUUGUCUGUUCGACCUUG	CCAGGUCGAACCGACAAUGAG	Translation	MYB-related transcription factor [Salvia miltiorrhiza]	4
miR12112.1	SMil_00008086-RA_Salv	1	UCGGACCAGGCUUCAUUCCUC	CUGGGAUGAAGCCUGGUCCGG	Cleavage	chloroplastic group IIB intron splicing facilitator CRS2-B, chloroplastic [Sesamum indicum]	NA
miR12112.1	SMil_00009135-RA_Salv	2	UGAAGCUGCCAGCAUGAUCUA	CGGAUCGUGCUGGCGGCUUCU	Cleavage	ankyrin-1-like	NA
miR12112.1	SMil_00009137-RA_Salv	2.5	UGAAGCUGCCAGCAUGAUCUA	GGUAUCAUGCUGGCAGCUGCA	Cleavage	mediator of RNA polymerase II transcription subunit 12-like	NA
miR12112.1	SMil_00015976-RA_Salv	1.5	UUGGACUGAAGGGAGCUCCC	CGGAGCUCCCUUCACUCCAA	Cleavage	MYB-related transcription factor [Salvia miltiorrhiza]	NA
miR12112.1	SMil_00019776-RA_Salv	0.5	CUGAAGUGUUUGGGGGAACUC	AAGUUCCUCCAAACACUUCAG	Cleavage	NA	NA
miR12112.1	SMil_00021947-RA_Salv	3	UGCCAAAGGAGAUUUGCCCCG	CUGGCCAACUCUUCUUUGGCA	Cleavage	NA	NA
miR12112.1	SMil_00021949-RA_Salv	0	UGCCAAAGGAGAUUUGCCCCG	CCGGGCAAAUCUCCUUUGGCA	Cleavage	Ubiquitin-conjugating enzyme [Handroanthus impetiginosus]	NA
miR12112.1	SMil_00026195-RA_Salv	2.5	UCUUACCGAUACCUCCCAUGCC	GGGAUGGGCGGAAUCGGUAAGA	Translation	NA	NA
miR12112.2	SMil_00023267-RA_Salv	3	ACUCUCCCUCAAGGGCUUCUG	GCGAACCCGUUGAGGGAGGGU	Cleavage	NA	2
miR12112.2	SMil_00025344-RA_Salv	3	UCUUACCGAUACCUCCCAUGCC	GGGAUGGGCGGGAUUGGUAAGA	Translation	PREDICTED: putative late blight resistance protein homolog R1A-4 [Erythranthe guttata]	2
miR12112.2	SMil_00026346-RA_Salv	2.5	UCUUACCGAUACCUCCCAUGCC	GGGAUGGCAGGCAUCGGUAAGA	Translation	putative late blight resistance protein homolog R1A-10 [Sesamum indicum]	2
miR12112.2	SMil_00003214-RA_Salv	0	UUGACAGAAGAGAGAGAGCAC	ACGCUCUCUCUCUUCUGUCAA	Cleavage	SQUAMOSA promoter binding protein-like 2, partial [Salvia miltiorrhiza]	4
miR12112.2	SMil_00016371-RA_Salv	2.5	UUGGACUGAAGGGAGCUCCC	GCGAGCGCCCUUUAGUCCAA	Cleavage	HIPL1 protein	4
miR12112.2	SMil_00019773-RA_Salv	3	GUUCCCUGCAAACACUUCUCG	CAAGAA-UGUUUGCAGGGGAU	Cleavage	NA	4
miR12112.2	SMil_00020908-RA_Salv	3	UUCCACA-GCUUUCUUGAACUG	CCGUUCAAGAAAGCAUGUGGAA	Cleavage	growth-regulating factor 9 [Sesamum indicum]	4
miR12112.2	SMil_00021722-RA_Salv	1.5	UGCCAAAGGAGAGUUGCCCUC	CUGGCCAACUCUUCUUUGGCA	Cleavage	NA	4
miR12112.2	SMil_00027302-RA_Salv	3	UGCAUUUGCACCUGCACCUCU	UUAGGUCCAGGUGCAAAUCCG	Cleavage	CBFA2/RUNX1 partner transcriptional co-repressor 3 (CBFA2T3), transcript variant X2	4
miR12112.2	SMil_00028420-RA_Salv	2	UUCAUUGUCUGUUCGACCUUG	CCGGGGCGAACGGACAAUGAA	Cleavage	MYB-related transcription factor [Salvia miltiorrhiza]	4
miR12112.2	SMil_00008086-RA_Salv	1	UCGGACCAGGCUUCAUUCCUC	UUGGGAUGAAGCCUGGUCCGG	Cleavage	homeobox-leucine zipper protein	NA
miR12112.2	SMil_00009135-RA_Salv	2	UGAAGCUGCCAGCAUGAUCUA	GAGACCAUGCUGGUAGUUUCA	Cleavage	hypothetical protein TSUD_102880 [Trifolium subterraneum]	NA
miR12112.2	SMil_00009137-RA_Salv	2.5	UGAAGCUGCCAGCAUGAUCUA	CAAAUGAUGCUGGUAGCUUCA	Cleavage	K(+) efflux antiporter 6-like	NA
miR12112.2	SMil_00015976-RA_Salv	2.5	UUGGACUGAAGGGAGCUCCC	GGCAGCUCCCUUCAAUCCAA	Cleavage	uncharacterized	NA
miR12112.2	SMil_00019776-RA_Salv	2	CUGAAGUGUUUGGGGGAACUC	GAGUUCCUCCAAACGCUUCAU	Cleavage	NA	NA
miR12112.2	SMil_00021947-RA_Salv	3	UGCCAAAGGAGAUUUGCCCCG	CUGGCCAACUCUUCUUUGGCA	Cleavage	NA	NA
miR12112.2	SMil_00021949-RA_Salv	0	UGCCAAAGGAGAUUUGCCCCG	UUGGGCAAAUCUCCUUUGGCA	Cleavage	Ubiquitin-conjugating enzyme [Handroanthus impetiginosus]	NA
miR12112.2	SMil_00024995-RA_Salv	3	UCUUACCGAUACCUCCCAUGCC	GGGAUGGGCGGCAUUGGUAAGA	Translation	U-box domain-containing protein 9 [Sesamum indicum]	NA
miR12112.2	SMil_00026195-RA_Salv	2.5	UCUUACCGAUACCUCCCAUGCC	GGAAUGGGUGGGAUCGGUAAGA	Translation	uncharacterized protein LOC111009499 [Momordica charantia]	NA
miR1446	SMil_00015741-RA_Salv	2.5	UUGGACUGAAGGGAGCUCCC	AGGGGGACCCUUCAGUCCAA	Cleavage	transcription factor TCP2 [Sesamum indicum]	4
miR1446	SMil_00018130-RA_Salv	3	AAGCUCAGGAGGGAUAGCGCC	CCCGCUUUCCCUCUUGAACUU	Cleavage	NA	4
miR1446	SMil_00007629-RA_Salv	3	UCGGACCAGGCUUCAUUCCCC	CGGGAGAUAAGCCUGGUCUGA	Cleavage	hypothetical protein CDL12_28634 [Handroanthus impetiginosus]	NA
miR1446	SMil_00014058-RA_Salv	3	UUACCGAUUCCACCCAUUCCCA	CAGGGAUGGGCGGGAUUGGUAA	Cleavage	Molecular chaperone (DnaJ superfamily) [Handroanthus impetiginosus]	NA
miR1510a	SMil_00022984-RA_Salv	3	AUUCUCCCUCAAGGGCUUCUG	AAGGGGGCUUUGAGGGGGAAU	Cleavage	adenine/guanine permease AZG1 [Sesamum indicum]	0
miR1510a	SMil_00024687-RA_Salv	2.5	UCUUACCGAUACCUCCCAUGCC	GGUAUGGGUGGUAUCGGUAAAA	Cleavage	NA	0
miR1510a	SMil_00028909-RA_Salv	1.5	UUCAUUGUCUGUUCGACCUUA	CCGGGUAGAACAGACAAUGAA	Cleavage	NA	2
miR1510a	SMil_00001673-RA_Salv	2.5	UGGUCUUACCGAUUCCACCCAU	AUGGGCGGCAUUGGUAAGACCA	Cleavage	NA	4
miR1510a	SMil_00003549-RA_Salv	1	UUGACAGAAGAGAGUGAGCCC	GUGCUCUCUCUCUUCUGUCAA	Cleavage	SQUAMOSA promoter binding protein-like 7, partial [Salvia miltiorrhiza]	4
miR1510a	SMil_00004966-RA_Salv	0.5	UGCCUGGCUCCCUGUAUGCCA	UGGCAUGCAGGGAGCCAGGCA	Cleavage	auxin response factor ARF24 [Salvia miltiorrhiza]	4
miR1510a	SMil_00007335-RA_Salv	1	UCGGACCAGGCUUCAUUCCCC	CUGGGAUGAAGCCUGGUCCGG	Cleavage	chloroplastic group IIB intron splicing facilitator CRS2-B, chloroplastic [Sesamum indicum]	4
miR1510a	SMil_00010364-RA_Salv	3	UGAGCCGAACCAAUAUCACUC	AAGUGGUGUUGGUGUGGCUCA	Cleavage	uncharacterized protein LOC105163110 [Sesamum indicum]	4
miR1510a	SMil_00012963-RA_Salv	2.5	UUACCGAUCCCGCCCAUUCCGA	CGGGGAUGGGCGGGAUUGGGAA	Cleavage	putative late blight resistance protein homolog R1A-10 [Sesamum indicum]	4
miR1510a	SMil_00014578-RA_Salv	3	UUACCGAUUCCACCCAUUCCCA	UAGGCAUGGGGGGAAUUGGUAA	Cleavage	oligopeptide transporter 4 [Sesamum indicum]	4
miR1510a	SMil_00017263-RA_Salv	2.5	UUGGACUGAAGGGAGCUCCCU	AGGCAGCUCCCUUCAAUCCAA	Cleavage	Uncharacterized mitochondrial protein AtMg01250 OS=Arabidopsis thaliana OX=3702 GN=AtMg01250 PE=4 SV=1	4
miR1510a	SMil_00017856-RA_Salv	2.5	AAGCUCAGGAGGGAUAGCGCC	AGCCCUAAUCCUCCUGAGCUU	Cleavage	PREDICTED: pectin acetylesterase 8 isoform X3 [Elaeis guineensis]	4
miR1510a	SMil_00018337-RA_Salv	2.5	UCCAAAGGGAUCGCAUUGAUC	CUUGGAAGCGAUCCCUUUGGA	Cleavage	NA	4
miR1510a	SMil_00019931-RA_Salv	3	CUGAAGUGUUUGGGGGAACUC	UUAUUCCCACAAGCACUUCAG	Cleavage	NA	4
miR1510a	SMil_00020460-RA_Salv	3	UUCCACA-GCUUUCUUGAACUA	CCGUUCAAGAAAGCCUGUGGAA	Cleavage	NA	4
miR1510a	SMil_00021430-RA_Salv	3	UGUGUUCUCAGGUCACCCCUC	UUGGGAUGACUUGAGAAAACA	Cleavage	protein ROS1-like [Sesamum indicum]	4
miR1510a	SMil_00021872-RA_Salv	3	UGCCAAAGGAGAUUUGCCCCG	AGGGGCUGGUCUUCUUUGGUA	Cleavage	hypothetical protein F511_31105 [Dorcoceras hygrometricum]	4
miR1510a	SMil_00022273-RA_Salv	3	UGCCAAAGGAGAGUUGCCCUG	CUAGGCAAAUCUUCUUUGGCA	Cleavage	Ubiquitin-conjugating enzyme [Handroanthus impetiginosus]	4
miR1510a	SMil_00024035-RA_Salv	3	UUUCCUAUUCCUCCCAUACCGA	UCGGAAUGGGAGGAAUGGGUAA	Cleavage	NA	4
miR1510a	SMil_00024887-RA_Salv	3	UCUUACCGAUACCUCCCAUGCC	GGGAUGGGAGGUAUAGGCAAGA	Cleavage	hypothetical protein F511_10243 [Dorcoceras hygrometricum]	4
miR1510a	SMil_00026613-RA_Salv	3	UCUUACCGAUACCUCCCAUGCC	GGGAUGGGCGGGAUUGGUAAGA	Translation	PREDICTED: putative late blight resistance protein homolog R1A-4 [Erythranthe guttata]	4
miR1510a	SMil_00027107-RA_Salv	3	UGCAUUUGCACCUGCACCUCU	UCGGGUGCAGGUGUAAAUGCA	Cleavage	uncharacterized	4
miR1510a	SMil_00027451-RA_Salv	3	UUGUCAGGCUUGUUAUUCUCC	AAAAAAUGGCAAGCUUGGCAA	Cleavage	OTU domain-containing protein DDB_G0284757 [Sesamum indicum]	4
miR1510a	SMil_00001374-RA_Salv	3	UGGUCUUACCGAUUCCACCCAU	AUGGGCGGGAUAGGUAAGACCA	Translation	PREDICTED: putative late blight resistance protein homolog R1B-17 [Erythranthe guttata]	NA
miR1510a	SMil_00001376-RA_Salv	1.5	UGGUCUUACCGAUUCCACCCAU	AUGGGUGGGAUCGGUAAGACCA	Cleavage	unnamed protein product [Coffea canephora]	NA
miR1510a	SMil_00002572-RA_Salv	1	UGACAGAAGAGAGUGAGCAC	GUGCUCUCUCUCUUCUGUCA	Cleavage	squamosa promoter-binding-like protein 12 [Sesamum indicum]	NA
miR1510a	SMil_00004359-RA_Salv	2.5	UGCCUGGCUCCCUGUAUGCCA	GAGCGGACGGGGAGUCAGGCA	Cleavage	NA	NA
miR1510a	SMil_00004382-RA_Salv	3	UGCCUGGCUCCCUGUAUGCCA	UGGGAUACGGGGGGUCGGGCA	Cleavage	NA	NA
miR1510a	SMil_00004791-RA_Salv	3	UGCCUGGCUCCCUGUAUGCCA	UGGGAUACGGGGGGUCGGGCA	Cleavage	NA	NA
miR1510a	SMil_00007009-RA_Salv	0.5	UGGAGAAGCAGGGCACGUGCA	AGCACGUGCCCUGUUUCUCCA	Cleavage	hypothetical protein CDL12_09945 [Handroanthus impetiginosus]	NA
miR1510a	SMil_00007079-RA_Salv	1.5	UGGAGAAGCAGGGCACGUGCA	AACACGUGCACUGCUUCUCCA	Cleavage	NAC domain-containing protein 45 [Sesamum indicum]	NA
miR1510a	SMil_00007819-RA_Salv	1	UCGGACCAGGCUUCAUUCCCC	CUGGGAUGAAGCCUGGUCCGG	Cleavage	NA	NA
miR1510a	SMil_00009376-RA_Salv	3	UGAAGCUGCCAGCAUGAUCUU	ACGAUUGUGCUGGCGGUUUUG	Cleavage	PREDICTED: LOW QUALITY PROTEIN: ribose-phosphate pyrophosphokinase 1-like [Erythranthe guttata]	NA
miR1510a	SMil_00010363-RA_Salv	3	UGAUUGAGCCGUGCCAAUAUC	CAUACUGGCGCGCCUCAAUCA	Cleavage	scarecrow-like protein 15	NA
miR1510a	SMil_00010366-RA_Salv	1	UUGAGCCGCGCCAAUAUCACU	AGGGAUAUUGGCGCGGCUCAA	Cleavage	scarecrow-like protein 6-like	NA
miR1510a	SMil_00010368-RA_Salv	3	UUGAGCCGCGCCAAUAUCACU	GGUGAUAUUGGUGUGGGUCAG	Cleavage	NA	NA
miR1510a	SMil_00011503-RA_Salv	2	UUACCUAUGCCUCCCAUUCCGA	UGGGGAUGGGAGGCAUUGGUAA	Cleavage	putative late blight resistance protein	NA
miR1510a	SMil_00011728-RA_Salv	2.5	UUACCUAUGCCUCCCAUUCCGA	UCGGAAUGGGAGGUAUGGGGAA	Cleavage	disease resistance protein RGA2-like	NA
miR1510a	SMil_00012599-RA_Salv	2	UUACCGAUCCCGCCCAUUCCGA	UUGGAAUGGGCGGUAUUGGUAA	Cleavage	putative late blight resistance protein homolog R1A-3 [Sesamum indicum]	NA
miR1510a	SMil_00015060-RA_Salv	1.5	UUACCGAUUCCACCCAUUCCCA	AGGGCAUGGGUGGGAUCGGUAA	Cleavage	NA	NA
miR1510a	SMil_00015382-RA_Salv	3	UUGGACUGAAGGGAGCUCCC	GGGAGCUUUCUUCAGGCCAG	Cleavage	UDP-glycosyltransferase 86A1	NA
miR1510a	SMil_00017995-RA_Salv	3	AAGCUCAGGAGGGAUAGCGCC	CGCGGUGCCCCUCCUGGGCUU	Cleavage	NA	NA
miR1510a	SMil_00019422-RA_Salv	3	GUGAAGUGUUUGGGGGAACUU	CGGUUAUCUCAAGUACUUCAC	Cleavage	NA	NA
miR1510a	SMil_00020044-RA_Salv	2.5	UUCCACAGCUUUCUUGAACUA	CAAUUUGAGAAGGCUGUGGAA	Cleavage	NA	NA
miR1510a	SMil_00021700-RA_Salv	1.5	UGCCAAAGGAGAGUUGCCCUC	UUGGGCAAAUCUCCUUUGGCA	Cleavage	Ubiquitin-conjugating enzyme [Handroanthus impetiginosus]	NA
miR1510a	SMil_00022107-RA_Salv	3	UGCCAAAGGAGAUUUGCCCCG	AGGGGCUGGUCUUCUUUGGUA	Cleavage	hypothetical protein F511_31105 [Dorcoceras hygrometricum]	NA
miR1510a	SMil_00023525-RA_Salv	3	UUUCCAACUCCACCCAUUCCUA	UUCGGAUUGGUGGAGUGGGAAA	Cleavage	NA	NA
miR1510a	SMil_00024254-RA_Salv	1.5	UCUUACCGAUACCUCCCAUGCC	GGGAUGGGCGGUAUUGGUAAGA	Cleavage	NA	NA
miR1510a	SMil_00024848-RA_Salv	2.5	UCUUACCGAUACCUCCCAUGCC	GGGAUGGCAGGCAUCGGUAAGA	Translation	putative late blight resistance protein homolog R1A-10 [Sesamum indicum]	NA
miR1510a	SMil_00025963-RA_Salv	2	UCUUACCGAUACCUCCCAUGCC	GGGAUGGGAGGAAUUGGUAAGA	Translation	PREDICTED: acyl-CoA-binding domain-containing protein 1-like isoform X2 [Erythranthe guttata]	NA
miR1510a	SMil_00026930-RA_Salv	2.5	UGCAUUUGCACCUGCACCUUC	GAUGCUGCAGGUGCAGGUGCA	Cleavage	DNA topoisomerase (ATP-hydrolyzing) [Handroanthus impetiginosus]	NA
miR1510a	SMil_00027322-RA_Salv	3	AAGAACGAGAAAGAGCACAUG	AAUGUGCACUUUAUUGUUCUU	Cleavage	DNA mismatch repair protein MSH2 isoform X1 [Sesamum indicum]	NA
miR1510a	SMil_00028884-RA_Salv	3	UUCAUUGUCUGUUCGACCUUG	CCGGGAAGAACAGACAAUGAG	Cleavage	sufE-like protein 2, chloroplastic isoform X1 [Sesamum indicum]	NA
miR1510a	SMil_00029329-RA_Salv	3	UUCAUUGUCUGUUCGACCUUA	AUAGCUCUGACAGGCAAUGAA	Cleavage	probable LRR receptor-like serine/threonine-protein kinase At1g74360 [Olea europaea var. sylvestris]	NA
miR1510a	SMil_00029890-RA_Salv	1	UUCGUUGUCAGUUCGACCUUA	ACAGGUUGAGCUGACAACGGU	Cleavage	NA	NA
miR1510a	SMil_00029964-RA_Salv	2.5	UUCGUUGUCAGUUCGACCUUA	CCAGGUCGAACCGACAAUGAG	Translation	MYB-related transcription factor [Salvia miltiorrhiza]	NA
miR1510a	SMil_00030443-RA_Salv	3	UUCGUUGUCAGUUCGACCUUA	CCUGGGCGGACUGACAACGAG	Cleavage	MYB-related transcription factor [Salvia miltiorrhiza]	NA
miR1510b	SMil_00022984-RA_Salv	3	AUUCUCCCUCAAGGGCUUCUG	GGCAAGUUCUUGAGGGAGAAG	Cleavage	ribonuclease III domain-containing protein RNC1, chloroplastic [Sesamum indicum]	0
miR1510b	SMil_00024687-RA_Salv	2.5	UCUUACCGAUACCUCCCAUGCC	GGUAUGCCGGGUAUCGGUAAGA	Cleavage	NA	0
miR1510b	SMil_00028909-RA_Salv	1.5	UUCAUUGUCUGUUCGACCUUA	CCAGGUCGAACCGACAAUGAG	Translation	MYB-related transcription factor [Salvia miltiorrhiza]	2
miR1510b	SMil_00001673-RA_Salv	2.5	UGGUCUUACCGAUUCCACCCAU	AUGGGCGGCAUUGGUAAGACCA	Cleavage	NA	4
miR1510b	SMil_00003549-RA_Salv	1	UUGACAGAAGAGAGUGAGCCC	ACGCUCUCUCUCUUCUGUCAA	Cleavage	SQUAMOSA promoter binding protein-like 7, partial [Salvia miltiorrhiza]	4
miR1510b	SMil_00004966-RA_Salv	0.5	UGCCUGGCUCCCUGUAUGCCA	UGGCAUGCAGGGAGCCAGGCA	Cleavage	auxin response factor ARF12 [Salvia miltiorrhiza]	4
miR1510b	SMil_00007335-RA_Salv	1	UCGGACCAGGCUUCAUUCCCC	UUGGGAUGAAGCCUGGUCCGG	Cleavage	NA	4
miR1510b	SMil_00010364-RA_Salv	3	UGAGCCGAACCAAUAUCACUC	UGGUGAGAUUGGUUUGGCUGA	Cleavage	putative pentatricopeptide repeat-containing protein At3g49142 [Sesamum indicum]	4
miR1510b	SMil_00012963-RA_Salv	2.5	UUACCGAUCCCGCCCAUUCCGA	AGGGCAUGGGCGGGAUCGGGAA	Cleavage	Ubiquitin--protein ligase [Handroanthus impetiginosus]	4
miR1510b	SMil_00014578-RA_Salv	3	UUACCGAUUCCACCCAUUCCCA	AGGGCAUGGGUGGGAUCGGGAA	Cleavage	unnamed protein product [Coffea canephora]	4
miR1510b	SMil_00017263-RA_Salv	2.5	UUGGACUGAAGGGAGCUCCCU	CGCGAGCGCCCUUUAGUCCAA	Cleavage	HIPL1 protein OS=Arabidopsis thaliana OX=3702 GN=HIPL1 PE=3 SV=2	4
miR1510b	SMil_00017856-RA_Salv	3	AAGCUCAGGAGGGAUAGCGCC	GAUGUUAUCCUUUCUGAGCUA	Cleavage	protein ENHANCED DISEASE RESISTANCE 4 [Sesamum indicum]	4
miR1510b	SMil_00018337-RA_Salv	3	UCCAAAGGGAUCGCAUUGAUC	AUUCAGUCCGAUCCCUUUCGA	Cleavage	NA	4
miR1510b	SMil_00019931-RA_Salv	3	CUGAAGUGUUUGGGGGAACUC	UUAUUCCCACAAGCACUUCAG	Cleavage	NA	4
miR1510b	SMil_00020460-RA_Salv	3	UUCCACA-GCUUUCUUGAACUA	CCGUUCAAGAAAGCAUGUGGAA	Cleavage	growth-regulating factor 9 [Sesamum indicum]	4
miR1510b	SMil_00021430-RA_Salv	1.5	UGCCAAAGGAGAAUUGCCCUG	CCGGGCAAAUCUCCUUUGGCA	Cleavage	Ubiquitin-conjugating enzyme [Handroanthus impetiginosus]	4
miR1510b	SMil_00021872-RA_Salv	3	UGCCAAAGGAGAUUUGCCCCG	GUCGGCAAAUCUUCUUUGGUU	Cleavage	NA	4
miR1510b	SMil_00022273-RA_Salv	3	UGCCAAAGGAGAGUUGCCCUG	GUAGGCACUUCUUCUUUGGCA	Cleavage	NA	4
miR1510b	SMil_00024035-RA_Salv	3	UUUCCUAUUCCUCCCAUACCGA	UCGGAAUGGGAGGGAUAGGUAA	Cleavage	NA	4
miR1510b	SMil_00024887-RA_Salv	3	UCUUACCGAUACCUCCCAUGCC	GGGAUGGGAGGAAUCGGGAAGA	Translation	PREDICTED: putative late blight resistance protein homolog R1A-10 [Erythranthe guttata]	4
miR1510b	SMil_00026613-RA_Salv	3	UCUUACCGAUACCUCCCAUGCC	GGGAUGGGCGGCAUUGGUAAGA	Translation	NA	4
miR1510b	SMil_00027107-RA_Salv	1	UGCAUUUGCACCUGCACCUCU	AGGGGUGAAGGUGCAAGUGUA	Cleavage	uncharacterized	4
miR1510b	SMil_00027451-RA_Salv	3	UUGUCAGGCUUGUUAUUCUCC	AAAAAAUGGCAAGCUUGGCAA	Cleavage	OTU domain-containing protein DDB_G0284757 [Sesamum indicum]	4
miR1510b	SMil_00001374-RA_Salv	3	UGGUCUUACCGAUUCCACCCAU	AUGGGCGGCAUUGGUAAGACUA	Cleavage	NA	NA
miR1510b	SMil_00001376-RA_Salv	1.5	UGGUCUUACCGAUUCCACCCAU	AUGGGUGGGAUCGGUAAGACCA	Cleavage	uncharacterized protein LOC111009499 [Momordica charantia]	NA
miR1510b	SMil_00002572-RA_Salv	1	UGACAGAAGAGAGUGAGCAC	GUGCUCUCUCUCUUCUGUCA	Cleavage	SQUAMOSA promoter binding protein-like 13, partial [Salvia miltiorrhiza]	NA
miR1510b	SMil_00004359-RA_Salv	3	UGCCUGGCUCCCUGUAUGCCA	UGGGAUACGGGGGGUCGGGCA	Cleavage	MDIS1-interacting receptor like kinase 1-like [Manihot esculenta]	NA
miR1510b	SMil_00004382-RA_Salv	0	UGCCUGGCUCCCUGUAUGCCA	AGGCAUACAGGGAGCCAGGCA	Cleavage	auxin response factor ARF1 [Salvia miltiorrhiza]	NA
miR1510b	SMil_00004791-RA_Salv	0	UGCCUGGCUCCCUGUAUGCCA	AGGCAUACAGGGAGCCAGGCA	Cleavage	auxin response factor ARF1 [Salvia miltiorrhiza]	NA
miR1510b	SMil_00007009-RA_Salv	1	UGGAGAAGCAGGGCACGUGCA	AGCACGUGUCCUGUUUCUCCA	Cleavage	hypothetical protein CDL12_16101 [Handroanthus impetiginosus]	NA
miR1510b	SMil_00007079-RA_Salv	1.5	UGGAGAAGCAGGGCACGUGCA	GCCACGUGCACUGCUUCUCCA	Cleavage	NA	NA
miR1510b	SMil_00007819-RA_Salv	1	UCGGACCAGGCUUCAUUCCCC	CUGGGAUGAAGCCUGGUCCGG	Cleavage	homeobox-leucine zipper protein	NA
miR1510b	SMil_00009376-RA_Salv	2.5	UAAAGCUGCCAGCAUGAUCUA	ACGAUUGUGCUGGCGGUUUUG	Cleavage	PREDICTED: LOW QUALITY PROTEIN: ribose-phosphate pyrophosphokinase 1-like [Erythranthe guttata]	NA
miR1510b	SMil_00010363-RA_Salv	3	UGAUUGAGCCGUGCCAAUAUC	AGUAAUUUCACGGCUCAAUCA	Cleavage	LRR receptor-like serine/threonine-protein kinase	NA
miR1510b	SMil_00010366-RA_Salv	2	UUGAGCCGCGCCAAUAUCACU	AGUGGUGUUGGUGUGGCUCAA	Cleavage	uncharacterized protein LOC105163110 [Sesamum indicum]	NA
miR1510b	SMil_00010368-RA_Salv	3	UUGAGCCGCGCCAAUAUCACU	GAUGUUAUUGGUGUGGUUCAG	Cleavage	PREDICTED: replication protein A 70 kDa DNA-binding subunit A [Erythranthe guttata]	NA
miR1510b	SMil_00011503-RA_Salv	2	UUACCUAUGCCUCCCAUUCCGA	UGGGAAUGGGGGGCAUUGGUAA	Cleavage	putative late blight resistance protein	NA
miR1510b	SMil_00011728-RA_Salv	2.5	UUACCUAUGCCUCCCAUUCCGA	UCGGAAGGGGAGGCAUUGGUAA	Cleavage	no found	NA
miR1510b	SMil_00012599-RA_Salv	2.5	UUACCGAUCCCGCCCAUUCCGA	UGGGGAUGGGCGGGAUUUGUAA	Cleavage	hypothetical protein MIMGU_mgv1a022576mg, partial [Erythranthe guttata]	NA
miR1510b	SMil_00015060-RA_Salv	2.5	UUACCGAUUCCACCCAUUCCCA	UGGGCAUGGGUGGAAUGGGUAA	Cleavage	NA	NA
miR1510b	SMil_00015382-RA_Salv	3	UUGGACUGAAGGGAGCUCCC	UCGAGCUUCCUUCAAUCCAA	Cleavage	PREDICTED: uncharacterized protein LOC105971463 [Erythranthe guttata]	NA
miR1510b	SMil_00017995-RA_Salv	3	AAGCUCAGGAGGGAUAGCGCC	GUAGUUUUCUCUCCUGAGCUU	Cleavage	NA	NA
miR1510b	SMil_00019422-RA_Salv	3	GUGAAGUGUUUGGGGGAACUU	CUCUUGCUCCAAACACUUUAC	Cleavage	uncharacterized protein LOC105174131 [Sesamum indicum]	NA
miR1510b	SMil_00020044-RA_Salv	2.5	UUCCACAGCUUUCUUGAACUA	ACGUUCAAGAAAGUUGUUGAG	Cleavage	NA	NA
miR1510b	SMil_00021700-RA_Salv	1.5	UGCCAAAGGAGAGUUGCCCUC	CCGGGCAAAUCUCCUUUGGCA	Cleavage	Ubiquitin-conjugating enzyme [Handroanthus impetiginosus]	NA
miR1510b	SMil_00022107-RA_Salv	3	UGCCAAAGGAGAUUUGCCCCG	GUCGGCAAAUCUUCUUUGGUU	Cleavage	NA	NA
miR1510b	SMil_00023525-RA_Salv	2.5	UUUCCUAUUCCUCCCAUACCGA	UCGGUAUGGGAGGGAUGGGUAA	Cleavage	NA	NA
miR1510b	SMil_00024254-RA_Salv	2	UCUUACCGAUACCUCCCAUGCC	GGUAUGGGGGGAAUCGGUAAGA	Translation	NA	NA
miR1510b	SMil_00024848-RA_Salv	2.5	UCUUACCGAUACCUCCCAUGCC	GGGAUGGGCGGGAUCGGUAAGA	Translation	NA	NA
miR1510b	SMil_00025963-RA_Salv	2	UCUUACCGAUACCUCCCAUGCC	GGGAUGGGAGGAAUUGGUAAGA	Translation	NA	NA
miR1510b	SMil_00026930-RA_Salv	3	UGCAUUUGCACCUGCACCUUC	CAAGGUGAGGCUGCAAAUGCA	Translation	mitochondrial substrate carrier family protein ucpB isoform X1 [Sesamum indicum]	NA
miR1510b	SMil_00027322-RA_Salv	3	AAGAACGAGAAAGAGCACAUG	AGUAUGCUCUUGCUUGUUCUU	Translation	polyol transporter 5-like	NA
miR1510b	SMil_00028884-RA_Salv	3	UUCAUUGUCUGUUCGACCUUG	CCGGGAAGAACAGACAAUGAG	Cleavage	MYB-related transcription factor [Salvia miltiorrhiza]	NA
miR1510b	SMil_00029329-RA_Salv	3	UUCAUUGUCUGUUCGACCUUA	CCGGGGAGGACAGACAAUGAA	Cleavage	NA	NA
miR1510b	SMil_00029890-RA_Salv	2.5	UUCGUUGUCAGUUCGACCUUA	CCGGGUCGAACCGACAACGAG	Translation	MYB-related transcription factor [Salvia miltiorrhiza]	NA
miR1510b	SMil_00029964-RA_Salv	2.5	UUCGUUGUCAGUUCGACCUUA	CCAGGAAGAACUGACAACGAG	Cleavage	MYB-related transcription factor [Salvia miltiorrhiza]	NA
miR1510b	SMil_00030443-RA_Salv	3	UUCGUUGUCAGUUCGACCUUA	CCGGGAAGAACUGACAAUGAA	Cleavage	MYB-related transcription factor [Salvia miltiorrhiza]	NA
miR1510c	SMil_00012816-RA_Salv	2.5	UUACCGAUCCCGCCCAUUCCGA	AGGGCAUGGGCGGGAUCGGGAA	Cleavage	Apoptotic ATPase [Handroanthus impetiginosus]	4
miR1510c	SMil_00000639-RA_Salv	1.5	UGGUCUUACCGAUUCCACCCAU	AUGGGCGGGAUCGGUAAGACCA	Cleavage	NA	NA
miR1510c	SMil_00004673-RA_Salv	3	UGCCUGGCUCCCUGUAUGCCA	UGGGAUACGGGGGGUCGGGCA	Cleavage	MDIS1-interacting receptor like kinase 1-like [Manihot esculenta]	NA
miR1510c	SMil_00007923-RA_Salv	3	UCGGACCAGGCUUCAUUCCCC	AGGGAAAGAGGCCUGGUCAGA	Cleavage	PREDICTED: mitochondrial fission protein ELM1 [Erythranthe guttata]	NA
miR1510c	SMil_00009430-RA_Salv	3	UCGCUUGGUGCAGGUCGGGAA	AUCUCGAUCUGCAACAAGUGA	Cleavage	late blight resistance protein homolog R1B-17	NA
miR1510c	SMil_00012039-RA_Salv	3	UUACCUAUGCCUCCCAUUCCGA	UCGGAAUGGGUGGGAUAGGUAA	Cleavage	putative late blight resistance protein homolog R1A-10 [Sesamum indicum]	NA
miR1510c	SMil_00014837-RA_Salv	2.5	UUACCGAUUCCACCCAUUCCCA	UCGGAAUGGGCGGGAUUGGUAA	Cleavage	protein PHR1-LIKE 1-like isoform X1 [Sesamum indicum]	NA
miR1510c	SMil_00017695-RA_Salv	3	AAGCUCAGGAGGGAUAGCGCC	GUAGUUUUCUCUCCUGAGCUU	Cleavage	NA	NA
miR1510c	SMil_00021796-RA_Salv	0	UGCCAAAGGAGAUUUGCCCCG	CCGGGCAAAUCUCCUUUGGCA	Cleavage	Ubiquitin-conjugating enzyme [Handroanthus impetiginosus]	NA
miR1510c	SMil_00025915-RA_Salv	2	UCUUACCGAUACCUCCCAUGCC	GGGAUGGGAGGAAUUGGUAAGA	Translation	NA	NA
miR156a	SMil_00000740-RA_Salv	1.5	UGGUCUUACCGAUUCCACCCAU	AUGGGGGGAAUCGGUAAGACUA	Cleavage	NA	1
miR156a	SMil_00010780-RA_Salv	1.5	AGAAUCUUGAUGAUGCUGCAU	CUGCAGCAUCAUCAGGAUUCC	Cleavage	floral homeotic protein APETALA 2-like	1
miR156a	SMil_00020465-RA_Salv	3	UUCCACA-GCUUUCUUGAACUA	CCGUUCAAGAAAGCCUGUGGAA	Cleavage	NA	1
miR156a	SMil_00026506-RA_Salv	3	UCUUACCGAUACCUCCCAUGCC	GGGAUGGGCGGCAUUGGUAAGA	Translation	U-box domain-containing protein 9 [Sesamum indicum]	1
miR156a	SMil_00000497-RA_Salv	2.5	UAAGCUCUCUCCCUCAACGGC	UUCGUUGAAGGGGAGAGCUUG	Cleavage	Cysteine desulfurase NFS1 [Handroanthus impetiginosus]	4
miR156a	SMil_00008442-RA_Salv	0.5	UCGGACCAGGCUUCAUUCCUC	CUGGAAUGAAGCCUGGUCCGG	Cleavage	homeobox-leucine zipper protein	4
miR156a	SMil_00015310-RA_Salv	2	UUACCGAUUCCACCCAUUCCCA	UCGGAAUGGGUGGGAUAGGUAA	Cleavage	NA	4
miR156a	SMil_00000283-RA_Salv	1.5	CGAUCUUGAUACCACCAAUGG	CUAUUGGUGGUGUCAAGAUCA	Cleavage	polyphenol oxidase I, chloroplastic-like	NA
miR156a	SMil_00014877-RA_Salv	2.5	UUACCGAUUCCACCCAUUCCCA	UAGGGAUGGGAGGAAUUGGUAA	Cleavage	PREDICTED: protein phosphatase 2C 70 [Erythranthe guttata]	NA
miR156a	SMil_00020914-RA_Salv	3	UUCCACAGCUUUCUUGAACUG	UUGUUCAAGAAAGCUUGGGAA	Cleavage	NA	NA
miR156b	SMil_00000740-RA_Salv	2	UGGUCUUACCGAUUCCACCCAU	AUGGGUGGAAUUGGUAAAACCA	Cleavage	NA	1
miR156b	SMil_00010780-RA_Salv	2	AGAAUCUUGAUGAUGCUGCAU	UGGCGGCAUCAUCAAGCUUCU	Cleavage	protein LYK2 [Sesamum indicum]	1
miR156b	SMil_00020465-RA_Salv	3	UUCCACAGCUUUCUUGAACUA	UGGUUGAGGAAGGUUGUGGGA	Cleavage	pentatricopeptide repeat-containing protein At2g03880, mitochondrial [Sesamum indicum]	1
miR156b	SMil_00026506-RA_Salv	3	UCUUACCGAUACCUCCCAUGCC	GGAACGGGAGGCAUUGGUAAGA	Translation	hypothetical protein MIMGU_mgv1a022028mg [Erythranthe guttata]	1
miR156b	SMil_00000497-RA_Salv	3	UAAGCUCUCUCCCUCAACGGC	GCCGUUAAGGAAGAGAGCUUG	Translation	homeobox-leucine zipper protein HAT5-like [Sesamum indicum]	4
miR156b	SMil_00008442-RA_Salv	0.5	UCGGACCAGGCUUCAUUCCUC	CUGGAAUGAAGCCUGGUCCGG	Cleavage	PREDICTED: homeobox-leucine zipper protein REVOLUTA-like isoform X4 [Erythranthe guttata]	4
miR156b	SMil_00015310-RA_Salv	3	UUACCGAUUCCACCCAUUCCCA	AGGGCAUGGGUGGGAUCGGGAA	Cleavage	hypothetical protein CDL12_29863 [Handroanthus impetiginosus]	4
miR156b	SMil_00000283-RA_Salv	2	CGAUCUUGAUACCACCAAUGG	CCAUUGGUGGUGUCAAGAUUA	Cleavage	polyphenol oxidase I, chloroplastic-like	NA
miR156b	SMil_00014877-RA_Salv	0.5	UUACCGAUUCCACCCAUUCCCA	UUGGAAUGGGUGGAAUUGGUAA	Cleavage	NA	NA
miR156b	SMil_00020914-RA_Salv	3	UUCCACAGCUUUCUUGAACUG	AGGGUCGAGAAAGCUGAGGAA	Cleavage	zinc finger BED domain-containing protein RICESLEEPER 2-like [Manihot esculenta]	NA
miR156c	SMil_00000740-RA_Salv	2	UGGUCUUACCGAUUCCACCCAU	AUGGGUGGGAUAGGUAAGACCA	Translation	NA	1
miR156c	SMil_00010780-RA_Salv	2.5	AGAAUCUUGAUGAUGCUGCAU	GGCUAGUAUCAUCGAGAUUCU	Cleavage	serine/threonine-protein kinase PBL23	1
miR156c	SMil_00020465-RA_Salv	3	UUCCACAGCUUUCUUGAACUA	AGGUUCAGGAAGGUUCUGGAA	Cleavage	calcium-transporting ATPase 12, plasma membrane-type [Sesamum indicum]	1
miR156c	SMil_00026506-RA_Salv	3	UCUUACCGAUACCUCCCAUGCC	GGGAUGGGCGGCAUUGGUAAGA	Translation	NA	1
miR156c	SMil_00000497-RA_Salv	3	UAAGCUCUCUCCCUCAACGGC	GGCGUUGAGGAAGAGAGCUGA	Translation	unnamed protein product [Coffea canephora]	4
miR156c	SMil_00008442-RA_Salv	1	UCGGACCAGGCUUCAUUCCUC	CUGGGAUGAAGCCUGGUCCGG	Cleavage	chloroplastic group IIB intron splicing facilitator CRS2-B, chloroplastic [Sesamum indicum]	4
miR156c	SMil_00015310-RA_Salv	3	UUACCGAUUCCACCCAUUCCCA	UAGGAAAGGGUGGAUUUGGUAA	Cleavage	PREDICTED: uncharacterized protein LOC109193148 isoform X1 [Ipomoea nil]	4
miR156c	SMil_00000283-RA_Salv	2.5	CGAUCUUGAUACCACCAAUGG	CCAUUGGUGGAAUCAAGAUCA	Translation	polyphenol oxidase I, chloroplastic [Sesamum indicum]	NA
miR156c	SMil_00014877-RA_Salv	2.5	UUACCGAUUCCACCCAUUCCCA	UAGGGAUGGGAGGAAUUGGUAA	Cleavage	hypothetical protein COLO4_18771 [Corchorus olitorius]	NA
miR156c	SMil_00020914-RA_Salv	2	UUCCACAGCUUUCUUGAACUG	AUGAUCAAGAAGGCUGUGGAG	Cleavage	NA	NA
miR156d	SMil_00000740-RA_Salv	2	UGGUCUUACCGAUUCCACCCAU	AUGGGUGGGAUCGGUAAAACCA	Cleavage	putative late blight resistance protein homolog R1A-10 isoform X2 [Olea europaea var. sylvestris]	1
miR156d	SMil_00010780-RA_Salv	2.5	AGAAUCUUGAUGAUGCUGCAU	CGGCAGCAUCGGCAAGGUUCU	Translation	ABC transporter (ABCB18)	1
miR156d	SMil_00020465-RA_Salv	3	UUCCACAGCUUUCUUGAACUA	AAGAUCAACAGAGCUGUGGAA	Cleavage	NA	1
miR156d	SMil_00026506-RA_Salv	3	UCUUACCGAUACCUCCCAUGCC	GGGAUGGGCGGCAUUGGUAAGA	Translation	PREDICTED: putative late blight resistance protein homolog R1B-16 [Erythranthe guttata]	1
miR156d	SMil_00000497-RA_Salv	3	UAAGCUCUCUCCCUCAACGGC	GGCGGAGAGGGGGAGAGCUUG	Cleavage	Phosphatidylinositol N-acetylglucosaminyltransferase [Handroanthus impetiginosus]	4
miR156d	SMil_00008442-RA_Salv	1	UCGGACCAGGCUUCAUUCCUC	UUGGGAUGAAGCCUGGUCCGG	Cleavage	homeobox-leucine zipper protein	4
miR156d	SMil_00015310-RA_Salv	0.5	UUACCGAUUCCACCCAUUCCCA	UAGGAAUGGGUGGGAUCGGUAA	Cleavage	NA	4
miR156d	SMil_00000283-RA_Salv	2.5	CGAUCUUGAUACCACCAAUGG	CCAUUGGUGGAAUCAAGAUCA	Translation	polyphenol oxidase I, chloroplastic-like	NA
miR156d	SMil_00014877-RA_Salv	3	UUACCGAUUCCACCCAUUCCCA	AGGGCAUGGGUGGGAUCGGGAA	Cleavage	hypothetical protein CDL12_11656 [Handroanthus impetiginosus]	NA
miR156d	SMil_00020914-RA_Salv	2.5	UUCCACAGCUUUCUUGAACUG	CAAUUUGAGAAGGCUGUGGAA	Cleavage	NA	NA
miR156f	SMil_00000740-RA_Salv	2	UGGUCUUACCGAUUCCACCCAU	AUGGGAGGAAUUGGUAAGACUA	Cleavage	PREDICTED: putative late blight resistance protein homolog R1B-16 [Erythranthe guttata]	1
miR156f	SMil_00010780-RA_Salv	2.5	AGAAUCUUGAUGAUGCUGCAU	GAUCAUCAUCAUCAAGAUUUU	Cleavage	hypothetical protein CDL12_19259 [Handroanthus impetiginosus]	1
miR156f	SMil_00020465-RA_Salv	3	UUCCACAGCUUUCUUGAACUA	AUGUUCAAGAAGGCAGUGGAU	Cleavage	eukaryotic translation initiation factor 2D [Sesamum indicum]	1
miR156f	SMil_00026506-RA_Salv	3	UCUUACCGAUACCUCCCAUGCC	GGGAUGGGCGGGAUUGGUAAGA	Translation	PREDICTED: putative late blight resistance protein homolog R1B-16 [Erythranthe guttata]	1
miR156f	SMil_00008442-RA_Salv	1	UCGGACCAGGCUUCAUUCCUC	CUGGGAUGAAGCCUGGUCCGG	Cleavage	homeobox-leucine zipper protein	4
miR156f	SMil_00026055-RA_Salv	2	UCUUACCGAUACCUCCCAUGCC	GGCAUGGGGGGAAUUGGUAAGA	Translation	NA	4
miR156f	SMil_00000283-RA_Salv	2.5	CGAUCUUGAUACCACCAAUGG	CCAUCGGUGGUAUUAAGAUCA	Cleavage	polyphenol oxidase I, chloroplastic [Sesamum indicum]	NA
miR156f	SMil_00003892-RA_Salv	2	UUUGGAUUGAAGGGAGCUCUA	GCGAGCGCCCUUUAGUCCAAA	Cleavage	HIPL1 protein [Sesamum indicum]	NA
miR156f	SMil_00004669-RA_Salv	0	UGCCUGGCUCCCUGUAUGCCA	AGGCAUACAGGGAGCCAGGCA	Cleavage	auxin response factor ARF1 [Salvia miltiorrhiza]	NA
miR156f	SMil_00010305-RA_Salv	0.5	UGAUUGAGCCGUGCCAAUAUC	GAUAUUGGCGCGGCUCAAUCA	Cleavage	hypothetical protein CDL12_22313 [Handroanthus impetiginosus]	NA
miR156f	SMil_00015115-RA_Salv	1.5	UUACCGAUUCCACCCAUUCCCA	UUGGAAUGGGUGGCAUCGGUAA	Cleavage	Cation transport ATPase [Handroanthus impetiginosus]	NA
miR156f	SMil_00015989-RA_Salv	2.5	UUGGACUGAAGGGAGCUCCC	GCGAGCGCCCUUUAGUCCAA	Cleavage	HIPL1 protein	NA
miR156f	SMil_00027247-RA_Salv	3	UGCAUUUGCACCUGCACCUCU	ACAGAUGCAGAUGCAGAUGCA	Translation	PHLOEM PROTEIN 2-LIKE A9-like	NA
miR156f	SMil_00028252-RA_Salv	1.5	UUCAUUGUCUGUUCGACCUUG	CCGGGUAGAACAGACAAUGAA	Cleavage	NA	NA
miR156g	SMil_00000740-RA_Salv	2	UGGUCUUACCGAUUCCACCCAU	AUGGGCGGGAUUGGUAAGACCA	Cleavage	PREDICTED: putative late blight resistance protein homolog R1A-4 [Erythranthe guttata]	1
miR156g	SMil_00010780-RA_Salv	2.5	AGAAUCUUGAUGAUGCUGCAU	CCGUAUCUUCAUCAAGAUUCU	Cleavage	pre-mRNA-splicing factor CWC22 homolog [Sesamum indicum]	1
miR156g	SMil_00020465-RA_Salv	3	UUCCACAGCUUUCUUGAACUA	UUGUUCAAGAAAGCUUGGGAA	Cleavage	NA	1
miR156g	SMil_00026506-RA_Salv	3	UCUUACCGAUACCUCCCAUGCC	GGGAUGGGCGGGAUUGGUAAGA	Translation	NA	1
miR156g	SMil_00008442-RA_Salv	1	UCGGACCAGGCUUCAUUCCUC	CUGGGAUGAAGCCUGGUCCGG	Cleavage	homeobox-leucine zipper protein	4
miR156g	SMil_00015310-RA_Salv	2.5	UUACCGAUUCCACCCAUUCCCA	UCGGAAUGGGAGGGAUUGGUAA	Cleavage	NA	4
miR156g	SMil_00000283-RA_Salv	2.5	CGAUCUUGAUACCACCAAUGG	CCAUCGGUGGUAUUAAGAUCA	Cleavage	polyphenol oxidase I, chloroplastic [Sesamum indicum]	NA
miR156g	SMil_00002632-RA_Salv	3	UGACAGAAGAGAGUGAGCAC	AUUCCCAUUCUCUUCUGUUA	Cleavage	thioredoxin Y2, chloroplastic [Sesamum indicum]	NA
miR156g	SMil_00006909-RA_Salv	3	UGGAGAAGCAGGGCACGUGCA	UCCAAUUGUUCUGCUUCUCCA	Cleavage	CCCH-type Zn-finger protein [Handroanthus impetiginosus]	NA
miR156g	SMil_00009101-RA_Salv	3	UGAAGCUGCCAGCAUGAUCUA	AAGAUCUUAUUGGCAGCUUCA	Cleavage	mitochondrial substrate carrier family protein B [Sesamum indicum]	NA
miR156g	SMil_00018760-RA_Salv	2.5	UUGGCAUUCUGUCCACCUCC	GGAGGUGUACAGAAUGCUGA	Cleavage	Nucleosome-binding factor SPN, POB3 subunit [Handroanthus impetiginosus]	NA
miR156g	SMil_00021145-RA_Salv	3	UUCCACA-GCUUUCUUGAACUG	CCGUUCAAGAAAGCCUGUGGAA	Cleavage	NA	NA
miR156g	SMil_00024303-RA_Salv	2	UCUUACCGAUACCUCCCAUGCC	GGUAUGGGAGGUAUUGGCAAGA	Cleavage	clavaminate synthase-like protein At3g21360 [Sesamum indicum]	NA
miR156g	SMil_00025401-RA_Salv	3	UCUUACCGAUACCUCCCAUGCC	GGGAUGGGCGGCAUUGGUAAGA	Translation	NA	NA
miR156g	SMil_00028678-RA_Salv	2.5	UUCAUUGUCUGUUCGACCUUG	CCGGGAAGAACAGACAAUGAA	Cleavage	NA	NA
miR156h	SMil_00000740-RA_Salv	2	UGGUCUUACCGAUUCCACCCAU	AUGGGCGGGAUUGGUAAGACCA	Cleavage	NA	1
miR156h	SMil_00010780-RA_Salv	2.5	AGAAUCUUGAUGAUGCUGCAU	CCGUAUCUUCAUCAAGAUUCU	Cleavage	pre-mRNA-splicing factor CWC22 homolog [Sesamum indicum]	1
miR156h	SMil_00020465-RA_Salv	3	UUCCACAGCUUUCUUGAACUA	CAAUGCGAGGAAGCUGUGGAA	Cleavage	NA	1
miR156h	SMil_00026506-RA_Salv	3	UCUUACCGAUACCUCCCAUGCC	GGGAUGGGUGGUAUUGGAAAGA	Cleavage	Apoptotic ATPase [Handroanthus impetiginosus]	1
miR156h	SMil_00008442-RA_Salv	2	UCGGACCAGGCUUCAUUCCUC	CAGGGAUGAGGUCUGGUUCGA	Cleavage	probable methyltransferase PMT28 [Sesamum indicum]	4
miR156h	SMil_00015310-RA_Salv	1.5	UUGGACUGAAGGGAGCUCCC	UGGAGCUCCCUUCACUCCAA	Cleavage	MYB-related transcription factor [Salvia miltiorrhiza]	4
miR156h	SMil_00000283-RA_Salv	2.5	CGAUCUUGAUACCACCAAUGG	CCAUCGGUGGUAUUAAGAUCA	Cleavage	polyphenol oxidase I, chloroplastic-like	NA
miR156h	SMil_00002632-RA_Salv	0	UGACAGAAGAGAGUGAGCAC	GUGCUCACUCUCUUCUGUCA	Cleavage	SQUAMOSA promoter binding protein-like 2, partial [Salvia miltiorrhiza]	NA
miR156h	SMil_00006909-RA_Salv	3	UGGAGAAGCAGGGCACGUGCA	UCCUCCUGCUCUGCUUCUCCG	Cleavage	glycerophosphodiester phosphodiesterase GDPDL4-like	NA
miR156h	SMil_00009101-RA_Salv	3	UGAAGCUGCCAGCAUGAUCUA	ACGAUUGUGCUGGCGGUUUUG	Cleavage	PREDICTED: LOW QUALITY PROTEIN: ribose-phosphate pyrophosphokinase 1-like [Erythranthe guttata]	NA
miR156h	SMil_00018760-RA_Salv	2.5	UUGGCAUUCUGUCCACCUCC	UGGGGUGGGCAGAGUGCCGG	Cleavage	NA	NA
miR156h	SMil_00021145-RA_Salv	3	UUCCACA-GCUUUCUUGAACUG	CCGUUCAAGAAAGCCUGUGGAA	Cleavage	NA	NA
miR156h	SMil_00024303-RA_Salv	2	UCUUACCGAUACCUCCCAUGCC	GGUAUGGGAGGUAUUGGCAAGA	Cleavage	PREDICTED: epimerase family protein SDR39U1 homolog, chloroplastic isoform X1 [Erythranthe guttata]	NA
miR156h	SMil_00025401-RA_Salv	3	UCUUACCGAUACCUCCCAUGCC	GGGAUGGGCGGCAUUGGUAAGA	Translation	PREDICTED: putative late blight resistance protein homolog R1B-16 [Erythranthe guttata]	NA
miR156h	SMil_00028678-RA_Salv	2.5	UUCAUUGUCUGUUCGACCUUG	AAGGGUGGAACAGAAAAUGAA	Cleavage	nucleolar GTP-binding protein 1 [Sesamum indicum]	NA
miR156i	SMil_00000740-RA_Salv	2	UGGUCUUACCGAUUCCACCCAU	AUGGGCGGGAUUGGUAAGACCA	Cleavage	NA	1
miR156i	SMil_00010780-RA_Salv	3	AGAAUCUUGAUGAUGCUGCAU	AUGCAGCCUCAUCAACAUUUU	Cleavage	probable NOT transcription complex subunit VIP2 isoform X1 [Sesamum indicum]	1
miR156i	SMil_00020465-RA_Salv	3	UUCCACAGCUUUCUUGAACUA	AGGGUCGAGAAAGCUGAGGAA	Cleavage	zinc finger BED domain-containing protein RICESLEEPER 2-like [Manihot esculenta]	1
miR156i	SMil_00026506-RA_Salv	3	UCUUACCGAUACCUCCCAUGCC	GGGAUGGGCGGCAUUGGUAAGA	Translation	NA	1
miR156i	SMil_00008442-RA_Salv	3	UCGGACCAGGCUUCAUUCCUC	AGGGAAAGAGGCCUGGUCAGA	Cleavage	PREDICTED: mitochondrial fission protein ELM1 [Erythranthe guttata]	4
miR156i	SMil_00015310-RA_Salv	1.5	UUGGACUGAAGGGAGCUCCC	CGGAGCUCCCUUCACUCCAA	Cleavage	MYB-related transcription factor [Salvia miltiorrhiza]	4
miR156i	SMil_00000283-RA_Salv	2.5	CGAUCUUGAUACCACCAAUGG	CCAUCGGUGGUAUUAAGAUCA	Cleavage	polyphenol oxidase I, chloroplastic [Sesamum indicum]	NA
miR156j	SMil_00000740-RA_Salv	2	UGGUCUUACCGAUUCCACCCAU	AUGGGCGGGAUUGGUAAGACCA	Cleavage	PREDICTED: putative late blight resistance protein homolog R1B-17 [Erythranthe guttata]	1
miR156j	SMil_00010780-RA_Salv	3	AGAAUCUUGAUGAUGCUGCAU	CCUCAGCAUCAUCAAUAUUUU	Cleavage	PREDICTED: pentatricopeptide repeat-containing protein At1g03560, mitochondrial-like [Ipomoea nil]	1
miR156j	SMil_00020465-RA_Salv	2	UUCCACAGCUUUCUUGAACUG	AUGAUCAAGAAGGCUGUGGAG	Cleavage	NA	1
miR156j	SMil_00026506-RA_Salv	3	UCUUACCGAUACCUCCCAUGCC	GGAAUGGGCGGGAUUGGUAAGA	Translation	PREDICTED: putative late blight resistance protein homolog R1B-17 [Erythranthe guttata]	1
miR156j	SMil_00008442-RA_Salv	3	UCGGACCAGGCUUCAUUCCUC	CAGGUUUGAGGCCUGGUCUGA	Cleavage	pentatricopeptide repeat-containing protein At1g79490, mitochondrial [Sesamum indicum]	4
miR156j	SMil_00026055-RA_Salv	2.5	UCUUACCGAUACCUCCCAUGCC	GGCAUGGGGGGAAUUGGUAAGA	Translation	NA	4
miR156j	SMil_00000283-RA_Salv	2.5	CGAUCUUGAUACCACCAAUGG	CCAUCGGUGGUAUUAAGAUCA	Cleavage	polyphenol oxidase I, chloroplastic-like [Salvia miltiorrhiza]	NA
miR156j	SMil_00002175-RA_Salv	3	UGGUCUUACCGAUUCCACCCAU	AUGGGCGGAAUUGGUAAAACCA	Cleavage	putative disease resistance protein At3g14460 [Sesamum indicum]	NA
miR156j	SMil_00002900-RA_Salv	1	UGACAGAAGAGAGUGAGCAC	GUGCUCUCUCUCUUCUGUCA	Cleavage	SQUAMOSA promoter binding protein-like 7, partial [Salvia miltiorrhiza]	NA
miR156j	SMil_00003892-RA_Salv	2.5	UUUGGAUUGAAGGGAGCUCUA	UAGGGCUGCCUUCAAUCCAAU	Cleavage	MYB-related transcription factor [Salvia miltiorrhiza]	NA
miR156j	SMil_00004428-RA_Salv	0.5	UGCCUGGCUCCCUGUAUGCCA	AGGCGUACAGGGAGCCAGGCA	Cleavage	auxin response factor ARF15 [Salvia miltiorrhiza]	NA
miR156j	SMil_00013940-RA_Salv	3	UUACCGAUUCCACCCAUUCCCA	UUGGAAAGGGUGGAUUUGGUAA	Cleavage	uncharacterized protein LOC105165171 [Sesamum indicum]	NA
miR156j	SMil_00015310-RA_Salv	2.5	UUGGACUGAAGGGAGCUCCC	GGCAGCUCCCUUCAAUCCAA	Cleavage	uncharacterized	NA
miR156j	SMil_00028981-RA_Salv	2.5	UUCAUUGUCUGUUCGACCUUA	AUAGGUUUGACAGGCAAUGAA	Cleavage	PREDICTED: probable LRR receptor-like serine/threonine-protein kinase At3g47570 [Erythranthe guttata]	NA
miR159a	SMil_00012892-RA_Salv	2.5	UUACCGAUCCCGCCCAUUCCGA	AGGGCAUGGGCGGGAUCGGGAA	Cleavage	late blight resistance protein	0
miR159a	SMil_00007110-RA_Salv	3	UGGAGAAGCAGGGCACGUGCA	UCAACGUGCUCUGCGUCUCCA	Cleavage	Anaphase-promoting complex (APC), subunit 11 [Handroanthus impetiginosus]	1
miR159a	SMil_00007823-RA_Salv	3	UCGGACCAGGCUUCAUUCCCC	CGGGAGAUAAGCCUGGUCUGA	Cleavage	hypothetical protein CDL12_28634 [Handroanthus impetiginosus]	1
miR159a	SMil_00017546-RA_Salv	2.5	UUGGACUGAAGGGAGCUCCUC	AGGCAGCUCCCUUCAAUCCAA	Cleavage	PREDICTED: uncharacterized protein LOC105766768 [Gossypium raimondii]	1
miR159a	SMil_00001367-RA_Salv	3	UGGUCUUACCGAUUCCACCCAU	AUGGGUGGCAUCGGAAAGACUA	Cleavage	putative late blight resistance protein homolog R1B-14 [Sesamum indicum]	4
miR159a	SMil_00010380-RA_Salv	0.5	AGAAUCUUGAUGAUGCUGCAU	UUGCAGCAUCAUCAGGAUUCU	Cleavage	AP6/EREBP Transcription Factors, partial [Salvia miltiorrhiza]	4
miR159a	SMil_00012800-RA_Salv	2.5	UUACCGAUCCCGCCCAUUCCGA	AGGGCAUGGGCGGGAUCGGGAA	Cleavage	late blight resistance protein	4
miR159a	SMil_00026431-RA_Salv	2.5	UCUUACCGAUACCUCCCAUGCC	GGGAUGGGUGGUAUGGGUAAGA	Cleavage	NA	4
miR159a	SMil_00027462-RA_Salv	3	UUGUCAGGCUUGUUAUUCUCC	GAAGAAUGAAAAGCUUGAUAA	Cleavage	No found	4
miR159a	SMil_00000278-RA_Salv	1.5	CGAUCUUGAUACCACCAAUGG	CCAUUGGUGGUAUUAAGAUCA	Cleavage	polyphenol oxidase I, chloroplastic-like	NA
miR159a	SMil_00002452-RA_Salv	2.5	UGUUUUCCCCAUCCCACCCAU	CAAGGUAGGAUGGGGAAAGCA	Cleavage	uncharacterized protein LOC105172947 isoform X1 [Sesamum indicum]	NA
miR159a	SMil_00004491-RA_Salv	2.5	UGCCUGGCUCCCUGUAUGCCA	GAGCGGACGGGGAGUCAGGCA	Cleavage	NA	NA
miR159a	SMil_00005156-RA_Salv	2	UGGAGAAGCAGGGCACGUGCA	CUCAUGUGACCUGCUUCUCCA	Cleavage	NAC domain-containing protein 83 [Sesamum indicum]	NA
miR159a	SMil_00007530-RA_Salv	3	UCGGACCAGGCUUCAUUCCCC	AGGGAAAGAGGCCUGGUCAGA	Cleavage	PREDICTED: mitochondrial fission protein ELM1 [Erythranthe guttata]	NA
miR159a	SMil_00012690-RA_Salv	2.5	UUACCGAUCCCGCCCAUUCCGA	AGGGCAUGGGCGGGAUCGGGAA	Cleavage	PREDICTED: putative disease resistance RPP13-like protein 3 [Erythranthe guttata]	NA
miR159a	SMil_00013436-RA_Salv	3	UUACCGAUCCCGCCCAUUCCGA	AGGGCAUGGGUGGGAUCGGGAA	Cleavage	uncharacterized protein LOC105165961 [Sesamum indicum]	NA
miR159a	SMil_00028099-RA_Salv	2	UCUUGCUCAAAUGAGUAUUCCA	UGGAAUACACAUUUGAACAAGA	Cleavage	MYB-related transcription factor [Salvia miltiorrhiza]	NA
miR159b	SMil_00012892-RA_Salv	3	UUACCGAUCCCGCCCAUUCCGA	UUGGCAUGGGCGGGAUUGGGAA	Cleavage	PREDICTED: putative disease resistance protein RGA3 [Erythranthe guttata]	0
miR159b	SMil_00007110-RA_Salv	3	UGGAGAAGCAGGGCACGUGCA	ACCACAUGCUCUGCAUCUCCA	Cleavage	protein WHAT'S THIS FACTOR 1 [Olea europaea var. sylvestris]	1
miR159b	SMil_00007823-RA_Salv	3	UCGGACCAGGCUUCAUUCCCC	CAGGUUUGAGGCCUGGUCUGA	Cleavage	pentatricopeptide repeat-containing protein At1g79490, mitochondrial [Sesamum indicum]	1
miR159b	SMil_00017546-RA_Salv	2.5	UUGGACUGAAGGGAGCUCCUC	CGCGAGCGCCCUUUAGUCCAA	Cleavage	HIPL1 protein [Sesamum indicum]	1
miR159b	SMil_00001367-RA_Salv	3	UGGUCUUACCGAUUCCACCCAU	AUGGGUGGCAUCGGAAAGACUA	Cleavage	PREDICTED: putative disease resistance protein At1g50180 [Erythranthe guttata]	4
miR159b	SMil_00010380-RA_Salv	0.5	AGAAUCUUGAUGAUGCUGCAU	CUGCAGCAUCAUCAGGAUUCU	Cleavage	floral homeotic protein APETALA 2-like isoform X1 [Sesamum indicum]	4
miR159b	SMil_00012800-RA_Salv	2.5	UUACCGAUCCCGCCCAUUCCGA	AGGGCAUGGGCGGGAUCGGGAA	Cleavage	putative disease resistance protein At1g50180 isoform X1 [Sesamum indicum]	4
miR159b	SMil_00026431-RA_Salv	2.5	UCUUACCGAUACCUCCCAUGCC	GGGAUGGCAGGCAUCGGUAAGA	Translation	NA	4
miR159b	SMil_00027462-RA_Salv	3	UUGUCAGGCUUGUUAUUCUCC	UAGGGAUAUCAAGCCUGAUAA	Cleavage	serine/threonine-protein kinase tricornered-like	4
miR159b	SMil_00000278-RA_Salv	1.5	CGAUCUUGAUACCACCAAUGG	CCAUUGGUGGUAUUAAGAUCA	Cleavage	polyphenol oxidase I, chloroplastic-like	NA
miR159b	SMil_00002452-RA_Salv	3	UGUUUUCCCCAUCCCACCCAU	AUGGGUGGGAUCGGGAAAUCA	Translation	NA	NA
miR159b	SMil_00004491-RA_Salv	3	UGCCUGGCUCCCUGUAUGCCA	UGGGAUACGGGGGGUCGGGCA	Cleavage	MDIS1-interacting receptor like kinase 1-like [Manihot esculenta]	NA
miR159b	SMil_00005156-RA_Salv	2.5	UGGAGAAGCAGGGCACGUGCA	CUCACAUCCCCUGCUUCUUCA	Cleavage	hypothetical protein CDL12_09671 [Handroanthus impetiginosus]	NA
miR159b	SMil_00007530-RA_Salv	3	UCGGACCAGGCUUCAUUCCCC	CGGGAGAUAAGCCUGGUCUGA	Cleavage	hypothetical protein CDL12_28634 [Handroanthus impetiginosus]	NA
miR159b	SMil_00012690-RA_Salv	2.5	UUACCGAUCCCGCCCAUUCCGA	CAGGCAUGGGCGGGAUAGGUAA	Cleavage	late blight resistance protein	NA
miR159b	SMil_00013436-RA_Salv	1.5	UUACCGAUUCCACCCAUUCCCA	AGGGCAUGGGUGGGAUCGGUAA	Cleavage	NA	NA
miR159b	SMil_00028099-RA_Salv	2.5	UCUUGCUCAAAUGAGUAUUCCA	UGGAACUCUCAUUUGAGCAGGA	Cleavage	MYB-related transcription factor [Salvia miltiorrhiza]	NA
miR160a	SMil_00000332-RA_Salv	2.5	CGAUCUUGAUACCACCAAUGG	CCAUCGGUGGUAUUAAGAUCA	Cleavage	polyphenol oxidase I, chloroplastic-like [Salvia miltiorrhiza]	0
miR160a	SMil_00001521-RA_Salv	2	UGGUCUUACCGAUUCCACCCAU	AUGGGAGGAAUUGGUAAGACUA	Cleavage	PREDICTED: putative late blight resistance protein homolog R1B-16 [Erythranthe guttata]	4
miR160a	SMil_00011783-RA_Salv	2.5	UUACCUAUGCCUCCCAUUCCGA	UUGGGAUGGGAGGUAUAGGAAA	Cleavage	hypothetical protein MIMGU_mgv1a019937mg [Erythranthe guttata]	4
miR160a	SMil_00012294-RA_Salv	3	UUACCUAUGCCUCCCAUUCCGA	UUGGUAUGGGUGGUAUAGGUAA	Cleavage	late blight resistance protein	4
miR160a	SMil_00014125-RA_Salv	3	UUACCGAUUCCACCCAUUCCCA	CAGGGAUGGGCGGGAUUGGUAA	Cleavage	peroxidase 17 [Sesamum indicum]	4
miR160a	SMil_00003634-RA_Salv	2	UUGACAGAAGAGAGUGAGCCC	GUGCUCUCUCUCUUCUGUCAU	Cleavage	SQUAMOSA promoter binding protein-like 14, partial [Salvia miltiorrhiza]	NA
miR160a	SMil_00003985-RA_Salv	2	UUUGGAUUGAAGGGAGCUCUA	CCCAGCUCCCUUCAAUCCAAU	Cleavage	MYB-related transcription factor [Salvia miltiorrhiza]	NA
miR160b	SMil_00000332-RA_Salv	2.5	CGAUCUUGAUACCACCAAUGG	CCAUCGGUGGUAUUAAGAUCA	Cleavage	polyphenol oxidase, chloroplastic-like [Dorcoceras hygrometricum]	0
miR160b	SMil_00001521-RA_Salv	2	UGGUCUUACCGAUUCCACCCAU	AUGGGCGGGAUUGGUAAGACCA	Cleavage	PREDICTED: putative late blight resistance protein homolog R1A-4 [Erythranthe guttata]	4
miR160b	SMil_00011783-RA_Salv	2.5	UUACCUAUGCCUCCCAUUCCGA	UUGGAAUGGGAGGUAUGGGGAA	Cleavage	late blight resistance protein	4
miR160b	SMil_00012294-RA_Salv	3	UUACCUAUGCCUCCCAUUCCGA	GUGGAAUGGGCGGCAUGGGUGG	Cleavage	late blight resistance protein	4
miR160b	SMil_00014125-RA_Salv	0.5	UUACCGAUUCCACCCAUUCCCA	UUGGAAUGGGUGGGAUCGGUAA	Cleavage	hypothetical protein CDL12_10409 [Handroanthus impetiginosus]	4
miR160b	SMil_00003634-RA_Salv	2.5	UUGACAGAAGAGAGUGAGCCC	UUGCUCUCUAUCUUCUGUCAA	Cleavage	SQUAMOSA promoter binding protein-like 11, partial [Salvia miltiorrhiza]	NA
miR160b	SMil_00003985-RA_Salv	2	UUUGGAUUGAAGGGAGCUCUA	UCGAGCCCCCUUCGAUCCAGA	Cleavage	hypothetical protein MIMGU_mgv1a006778mg [Erythranthe guttata]	NA
miR160c	SMil_00000332-RA_Salv	0.5	UCUUGAUACCACCAAUGGUGG	UCACCAUUGGUGGUGUCAAGA	Cleavage	polyphenol oxidase I, chloroplastic-like	0
miR160c	SMil_00001521-RA_Salv	2	UGGUCUUACCGAUUCCACCCAU	AUGGGCGGGAUUGGUAAGACCA	Cleavage	NA	4
miR160c	SMil_00011783-RA_Salv	2.5	UUACCUAUGCCUCCCAUUCCGA	UUGGGAUGGGCGGCAUGGGUAA	Cleavage	late blight resistance protein	4
miR160c	SMil_00012294-RA_Salv	3	UUACCUAUGCCUCCCAUUCCGA	CUGGAAUGGGCGGGAUAGGUAA	Cleavage	late blight resistance protein	4
miR160c	SMil_00014125-RA_Salv	2.5	UUACCGAUUCCACCCAUUCCCA	UUGGGAUGGGUGGAAUUGGAAA	Cleavage	uncharacterized protein LOC105159963 isoform X1 [Sesamum indicum]	4
miR160c	SMil_00003634-RA_Salv	0	UGACAGAAGAGAGAGAGCACA	CGUGCUCUCUCUCUUCUGUCA	Cleavage	SQUAMOSA promoter binding protein-like 7, partial [Salvia miltiorrhiza]	NA
miR160c	SMil_00003985-RA_Salv	2	UUUGGAUUGAAGGGAGCUCUA	GCGAGCGCCCUUUAGUCCAAA	Cleavage	HIPL1 protein [Sesamum indicum]	NA
miR160d	SMil_00000332-RA_Salv	0.5	UCUUGAUACCACCAAUGGUGG	UCACCAUUGGUGGUAUUAAGA	Cleavage	polyphenol oxidase I, chloroplastic-like	0
miR160d	SMil_00001521-RA_Salv	2	UGGUCUUACCGAUUCCACCCAU	AUGGGCGGGAUUGGUAAGACCA	Cleavage	NA	4
miR160d	SMil_00011783-RA_Salv	2.5	UUACCUAUGCCUCCCAUUCCGA	UUGGAAUGGGCGGUAUGGGUAA	Cleavage	putative late blight resistance protein homolog R1B-14 [Sesamum indicum]	4
miR160d	SMil_00012294-RA_Salv	3	UUACCUAUGCCUCCCAUUCCGA	UAGGAAUGGGCGGCUUAGGUAA	Cleavage	hypothetical protein CDL12_11104 [Handroanthus impetiginosus]	4
miR160d	SMil_00014125-RA_Salv	2.5	UUACCGAUUCCACCCAUUCCCA	UUGGAAAGGGUGGAUUCGGUAA	Cleavage	protein ROOT PRIMORDIUM DEFECTIVE 1 [Sesamum indicum]	4
miR160d	SMil_00003634-RA_Salv	0	UGACAGAAGAGAGAGAGCACA	CGUGCUCUCUCUCUUCUGUCA	Cleavage	SQUAMOSA promoter binding protein-like 14, partial [Salvia miltiorrhiza]	NA
miR160d	SMil_00003985-RA_Salv	2.5	UUUGGAUUGAAGGGAGCUCUA	UAGGGCUGCCUUCAAUCCAAU	Cleavage	MYB-related transcription factor [Salvia miltiorrhiza]	NA
miR160e	SMil_00000332-RA_Salv	0.5	UCUUGAUACCACCAAUGGUGG	UCACCAUUGGUGGUGUCAAGA	Cleavage	polyphenol oxidase I, chloroplastic-like	0
miR160e	SMil_00001521-RA_Salv	2	UGGUCUUACCGAUUCCACCCAU	AUGGGCGGGAUUGGUAAGACCA	Cleavage	PREDICTED: putative late blight resistance protein homolog R1B-17 [Erythranthe guttata]	4
miR160e	SMil_00011783-RA_Salv	2.5	UUACCUAUGCCUCCCAUUCCGA	CCGGGAUGGGAGGUAUAGGUGC	Cleavage	hypothetical protein CDL12_09970 [Handroanthus impetiginosus]	4
miR160e	SMil_00012294-RA_Salv	3	UUACCUAUGCCUCCCAUUCCGA	UGGGUAUGGGCGGCAUGGGUAA	Cleavage	putative late blight resistance protein homolog R1B-14 [Sesamum indicum]	4
miR160e	SMil_00014125-RA_Salv	3	UUACCGAUUCCACCCAUUCCCA	UAGGCAUGGGGGGAAUUGGUAA	Cleavage	ubiquinol-cytochrome-c reductase complex assembly factor 1 isoform X1 [Sesamum indicum]	4
miR160e	SMil_00003634-RA_Salv	0	UGACAGAAGAGAGAGAGCACA	AGUGCUCUCUCUCUUCUGUCA	Cleavage	squamosa promoter-binding-like protein 12 [Sesamum indicum]	NA
miR160e	SMil_00003985-RA_Salv	2.5	UUUGGAUUGAAGGGAGCUCUA	UGGAGCCCCCUUCAAACCAAA	Cleavage	uncharacterized protein LOC130986914 [Salvia miltiorrhiza]	NA
miR164a	SMil_00002879-RA_Salv	2.5	UGACAGAAGAGAGUGAGCAC	UUGCUCUCUAUCUUCUGUCA	Translation	SQUAMOSA promoter binding protein-like 11, partial [Salvia miltiorrhiza]	0
miR164a	SMil_00001887-RA_Salv	3	UGGUCUUACCGAUUCCACCCAU	AUGGGUGGCAUCGGAAAGACUA	Cleavage	putative late blight resistance protein homolog R1B-14 [Sesamum indicum]	4
miR164a	SMil_00002559-RA_Salv	3	UGUUUUCCCCAUCCCACCCAU	AUGGGUGGUAUUGGGAAAACA	Translation	uncharacterized protein LOC105171968 [Sesamum indicum]	4
miR164a	SMil_00002958-RA_Salv	1	UGACAGAAGAGAGUGAGCAC	GUGCUCUCUCUCUUCUGUCA	Cleavage	squamosa promoter-binding-like protein 12 [Sesamum indicum]	4
miR164a	SMil_00012936-RA_Salv	3	UUACCGAUCCCGCCCAUUCCGA	AGGGCAUGGGUGGGAUCGGGAA	Cleavage	late blight resistance protein	4
miR164a	SMil_00015694-RA_Salv	3	UUGGACUGAAGGGAGCUCCC	AGGGGACCCCUUCAGUCCAG	Cleavage	transcription factor TCP4-like [Sesamum indicum]	4
miR164a	SMil_00016806-RA_Salv	2.5	UUGGACUGAAGGGAGCUCCCU	AGGCAGCUCCCUUCAAUCCAA	Cleavage	Uncharacterized mitochondrial protein AtMg01250 OS=Arabidopsis thaliana OX=3702 GN=AtMg01250 PE=4 SV=1	4
miR164a	SMil_00019605-RA_Salv	3	GUUCCCUGCAAACACUUCUCG	UGUGAGGGGUUUGCAGGGGAC	Cleavage	Xylan 1,4-beta-xylosidase [Handroanthus impetiginosus]	4
miR164a	SMil_00022804-RA_Salv	1.5	AUUCUCCCUCAAGGGCUUCUG	CAGAAGCCCUUGAGGGAGAGA	Cleavage	NA	4
miR164a	SMil_00023220-RA_Salv	3	ACUCUCCCUCAAGGGCUUCUG	UGGAAGGCCUUGAUGGGGAGU	Cleavage	putative E3 ubiquitin ligase [Handroanthus impetiginosus]	4
miR164a	SMil_00001543-RA_Salv	2	UGGUCUUACCGAUUCCACCCAU	AUGGCCGGAAUCGGUAAGACCA	Cleavage	PREDICTED: putative late blight resistance protein homolog R1A-10 [Erythranthe guttata]	NA
miR164a	SMil_00007450-RA_Salv	3	UCGGACCAGGCUUCAUUCCCC	CGGGAGAUAAGCCUGGUCUGA	Cleavage	hypothetical protein CDL12_28634 [Handroanthus impetiginosus]	NA
miR164a	SMil_00007452-RA_Salv	1	UCGGACCAGGCUUCAUUCCCC	CUGGGAUGAAGCCUGGUCCGG	Cleavage	chloroplastic group IIB intron splicing facilitator CRS2-B, chloroplastic [Sesamum indicum]	NA
miR164a	SMil_00009239-RA_Salv	1	UAAGCUGCCAGCUUGAUCUGA	AGAGAUCAGGCUGGCAGCUUG	Cleavage	auxin response factor ARF9 [Salvia miltiorrhiza]	NA
miR164a	SMil_00012908-RA_Salv	3	UUACCGAUCCCGCCCAUUCCGA	UGGGGAUGGGCGGCAUUGGUAG	Cleavage	uncharacterized protein LOC110778910 [Spinacia oleracea]	NA
miR164a	SMil_00012908-RA_Salv	3	UUACCGAUCCCGCCCAUUCCGA	UAGGCAUGGGGGGGAUUGGUAA	Cleavage	F-box protein At3g07870-like [Sesamum indicum]	NA
miR164a	SMil_00013142-RA_Salv	3	UUACCGAUCCCGCCCAUUCCGA	AGGGCAUGGGUGGGAUCGGGAA	Cleavage	late blight resistance protein	NA
miR164a	SMil_00022921-RA_Salv	3	AUUCUCCCUCAAGGGCUUCUG	CAGAGGGUUUUGGGGGAGAAU	Cleavage	NA	NA
miR164b	SMil_00002879-RA_Salv	3	UGACAGAAGAGAGUGAGCAC	AUGUUCGCUUUCUUCUGUUU	Cleavage	uncharacterized protein LOC105164697 [Sesamum indicum]	0
miR164b	SMil_00001887-RA_Salv	3	UGGUCUUACCGAUUCCACCCAU	AUGGGUGGCAUCGGAAAGACUA	Cleavage	PREDICTED: putative disease resistance protein At1g50180 [Erythranthe guttata]	4
miR164b	SMil_00002559-RA_Salv	3	UGUUUUCCCCAUCCCACCCAU	AAGGGUGGGAUGAGGAAGACC	Cleavage	transcription factor GTE1-like [Sesamum indicum]	4
miR164b	SMil_00002958-RA_Salv	1	UGACAGAAGAGAGUGAGCAC	GUGCUCUCUCUCUUCUGUCA	Cleavage	SQUAMOSA promoter binding protein-like 13, partial [Salvia miltiorrhiza]	4
miR164b	SMil_00012936-RA_Salv	3	UUACCGAUCCCGCCCAUUCCGA	AGGGCAUGGGUGGGAUCGGGAA	Cleavage	Apoptotic ATPase [Handroanthus impetiginosus]	4
miR164b	SMil_00015694-RA_Salv	1.5	UUGGACUGAAGGGAGCUCCC	UGGAGCUCCCUUCACUCCAA	Cleavage	MYB-related transcription factor [Salvia miltiorrhiza]	4
miR164b	SMil_00016806-RA_Salv	2.5	UUGGACUGAAGGGAGCUCCCU	CGCGAGCGCCCUUUAGUCCAA	Cleavage	HIPL1 protein OS=Arabidopsis thaliana OX=3702 GN=HIPL1 PE=3 SV=2	4
miR164b	SMil_00019605-RA_Salv	3	GUUCCCUGCAAACACUUCUCG	AAAGAAGUGGUUGCAUGGAAC	Cleavage	NA	4
miR164b	SMil_00022804-RA_Salv	2.5	AUUCUCCCUCAAGGGCUUCUG	GUGAAGUCCUUGAAGGAGGAU	Cleavage	NA	4
miR164b	SMil_00023220-RA_Salv	3	ACUCUCCCUCAAGGGCUUCUG	AUGAACCCGUUGAGGGAGGGU	Cleavage	NA	4
miR164b	SMil_00001543-RA_Salv	2	UGGUCUUACCGAUUCCACCCAU	AGGGGCGGCAUCGGUAAGACCA	Cleavage	NA	NA
miR164b	SMil_00007450-RA_Salv	3	UCGGACCAGGCUUCAUUCCCC	CAGGUUUGAGGCCUGGUCUGA	Cleavage	pentatricopeptide repeat-containing protein At1g79490, mitochondrial [Sesamum indicum]	NA
miR164b	SMil_00007452-RA_Salv	1	UCGGACCAGGCUUCAUUCCCC	UUGGGAUGAAGCCUGGUCCGG	Cleavage	NA	NA
miR164b	SMil_00009239-RA_Salv	3	UAAGCUGCCAGCUUGAUCUGA	UGAGAUGGAGAUGGCAGCUUA	Translation	hypothetical protein CDL12_14726 [Handroanthus impetiginosus]	NA
miR164b	SMil_00012908-RA_Salv	3	UUACCGAUCCCGCCCAUUCCGA	UGGGUAUGGGUGGUAUCGGUAA	Cleavage	late blight resistance protein	NA
miR164b	SMil_00012908-RA_Salv	3	UUACCGAUCCCGCCCAUUCCGA	UGGGCAUGGGUGGGAUCGGGAA	Cleavage	Apoptotic ATPase [Handroanthus impetiginosus]	NA
miR164b	SMil_00013142-RA_Salv	3	UUACCGAUCCCGCCCAUUCCGA	AGGGCAUGGGUGGGAUCGGGAA	Cleavage	late blight resistance protein	NA
miR164b	SMil_00022921-RA_Salv	3	AUUCUCCCUCAAGGGCUUCUG	AAGAAGCCAUUGAGGGAGAGA	Cleavage	Replication factor C, subunit RFC3 [Handroanthus impetiginosus]	NA
miR164c	SMil_00002879-RA_Salv	3	UGACAGAAGAGAGUGAGCAC	CUGCUCACUUUUUUCUAUUA	Cleavage	putative membrane protein [Handroanthus impetiginosus]	0
miR164c	SMil_00001887-RA_Salv	3	UGGUCUUACCGAUUCCACCCAU	AUGGGCGGAAUUGGUAAAACCA	Cleavage	PREDICTED: putative late blight resistance protein homolog R1B-16 [Erythranthe guttata]	4
miR164c	SMil_00002559-RA_Salv	3	UGUUUUCCCCAUCCCACCCAU	AGGGGCGGGGUGGGGAGAAUG	Cleavage	NA	4
miR164c	SMil_00002958-RA_Salv	2	UGACAGAAGAGAGUGAGCAC	ACGCUCUCUCUCUUCUGUCA	Cleavage	NA	4
miR164c	SMil_00012936-RA_Salv	3	UUACCGAUCCCGCCCAUUCCGA	AGGGCAUGGGUGGGAUCGGGAA	Cleavage	late blight resistance protein	4
miR164c	SMil_00015694-RA_Salv	1.5	UUGGACUGAAGGGAGCUCCC	CGGAGCUCCCUUCACUCCAA	Cleavage	MYB-related transcription factor [Salvia miltiorrhiza]	4
miR164c	SMil_00016806-RA_Salv	2.5	UUGGACUGAAGGGAGCUCCCU	AUGCAGCUCCCUUCACUCCAA	Cleavage	hypothetical protein TSUD_59840 [Trifolium subterraneum]	4
miR164c	SMil_00019605-RA_Salv	3	GUUCCCUGCAAACACUUCUCG	AAAGAAGUGGUUGCAUGGAAC	Cleavage	NA	4
miR164c	SMil_00022804-RA_Salv	2.5	AUUCUCCCUCAAGGGCUUCUG	GGGAAACAUUUGAGGGAGAAU	Cleavage	NA	4
miR164c	SMil_00023220-RA_Salv	3	ACUCUCCCUCAAGGGCUUCUG	AUGAACCCGUUGAGGGAGGGU	Cleavage	NA	4
miR164c	SMil_00001543-RA_Salv	2	UGGUCUUACCGAUUCCACCCAU	GAAGGUGGGAUUGGUGAGGCCA	Cleavage	NA	NA
miR164c	SMil_00007450-RA_Salv	0.5	UCGGACCAGGCUUCAUUCCCC	CUGGAAUGAAGCCUGGUCCGG	Cleavage	NA	NA
miR164c	SMil_00007452-RA_Salv	1	UCGGACCAGGCUUCAUUCCCC	CUGGGAUGAAGCCUGGUCCGG	Cleavage	NA	NA
miR164c	SMil_00009239-RA_Salv	3	UAAGCUGCCAGCUUGAUCUGA	UGAGAUGGAGAUGGCAGCUUA	Translation	hypothetical protein CDL12_14726 [Handroanthus impetiginosus]	NA
miR164c	SMil_00012908-RA_Salv	3	UUACCGAUCCCGCCCAUUCCGA	AGGGCAUGGGUGGGAUCGGGAA	Cleavage	late blight resistance protein	NA
miR164c	SMil_00012908-RA_Salv	3	UUACCGAUCCCGCCCAUUCCGA	AGGGCAUGGGUGGGAUCGGGAA	Cleavage	late blight resistance protein	NA
miR164c	SMil_00022921-RA_Salv	3	AUUCUCCCUCAAGGGCUUCUG	AGGAAGCCCUUGAUGGGGAAG	Cleavage	hypothetical protein CDL12_01539 [Handroanthus impetiginosus]	NA
miR164d	SMil_00002879-RA_Salv	3	UGACAGAAGAGAGUGAGCAC	AUUCCCAUUCUCUUCUGUUA	Cleavage	thioredoxin Y2, chloroplastic [Sesamum indicum]	0
miR164d	SMil_00001887-RA_Salv	3	UGGUCUUACCGAUUCCACCCAU	AUGGGCGGGAUAGGUAAGACCA	Translation	NA	4
miR164d	SMil_00002559-RA_Salv	3	UGUUUUCCCCAUCCCACCCAU	UGUGGUGUGAUGGGGAAAGCG	Cleavage	Non-specific serine/threonine protein kinase [Handroanthus impetiginosus]	4
miR164d	SMil_00002958-RA_Salv	2.5	UGACAGAAGAGAGUGAGCAC	UUGCUCUCUAUCUUCUGUCA	Translation	SQUAMOSA promoter binding protein-like 11, partial [Salvia miltiorrhiza]	4
miR164d	SMil_00012936-RA_Salv	3	UUACCGAUCCCGCCCAUUCCGA	AGGGCAUGGGUGGGAUCGGGAA	Cleavage	uncharacterized protein LOC105165961 [Sesamum indicum]	4
miR164d	SMil_00015694-RA_Salv	2.5	UUGGACUGAAGGGAGCUCCC	GGCAGCUCCCUUCAAUCCAA	Cleavage	uncharacterized	4
miR164d	SMil_00016806-RA_Salv	2.5	UUGGACUGAAGGGAGCUCCCU	UAGGGGGACCCUUCAGUCCAA	Cleavage	Transcription factor TCP5 OS=Arabidopsis thaliana OX=3702 GN=TCP5 PE=1 SV=1	4
miR164d	SMil_00019605-RA_Salv	3	GUUCCCUGCAAACACUUCUCG	UCUGAUGUGUUUGUGGGGAAC	Cleavage	mitochondrial inner membrane protease ATP23 [Sesamum indicum]	4
miR164d	SMil_00022804-RA_Salv	2.5	AUUCUCCCUCAAGGGCUUCUG	GGGAAACAUUUGAGGGAGAAU	Cleavage	NA	4
miR164d	SMil_00023220-RA_Salv	3	ACUCUCCCUCAAGGGCUUCUG	AUGAACCCGUUGAGGGAGGGU	Cleavage	NA	4
miR164d	SMil_00001543-RA_Salv	2.5	UGGUCUUACCGAUUCCACCCAU	AUGGGUGGGAUAGGUAAGACUA	Translation	PREDICTED: putative late blight resistance protein homolog R1A-10 [Erythranthe guttata]	NA
miR164d	SMil_00007450-RA_Salv	0.5	UCGGACCAGGCUUCAUUCCCC	CUGGAAUGAAGCCUGGUCCGG	Cleavage	PREDICTED: homeobox-leucine zipper protein REVOLUTA-like isoform X4 [Erythranthe guttata]	NA
miR164d	SMil_00007452-RA_Salv	1	UCGGACCAGGCUUCAUUCCCC	CUGGGAUGAAGCCUGGUCCGG	Cleavage	homeobox-leucine zipper protein	NA
miR164d	SMil_00009239-RA_Salv	3	UAAGCUGCCAGCUUG-AUCUGA	AAAGGUGCAAGCUGGCAGCUUG	Cleavage	kinase D-interacting substrate of 220 kDa [Sesamum indicum]	NA
miR164d	SMil_00012908-RA_Salv	3	UUACCGAUCCCGCCCAUUCCGA	AGGGCAUGGGUGGGAUCGGGAA	Cleavage	PREDICTED: putative disease resistance RPP13-like protein 3 [Erythranthe guttata]	NA
miR164d	SMil_00012908-RA_Salv	3	UUACCGAUCCCGCCCAUUCCGA	AGGGCAUGGGUGGGAUCGGGAA	Cleavage	late blight resistance protein	NA
miR164d	SMil_00013142-RA_Salv	3	UUACCGAUCCCGCCCAUUCCGA	AGGGCAUGGGUGGGAUCGGGAA	Cleavage	PREDICTED: putative disease resistance RPP13-like protein 3 [Erythranthe guttata]	NA
miR164d	SMil_00022921-RA_Salv	3	AUUCUCCCUCAAGGGCUUCUG	GAGACGCCCAUGAGGGAGGAU	Cleavage	NA	NA
miR164e	SMil_00002879-RA_Salv	0	UGACAGAAGAGAGUGAGCAC	GUGCUCACUCUCUUCUGUCA	Cleavage	SQUAMOSA promoter binding protein-like 2, partial [Salvia miltiorrhiza]	0
miR164e	SMil_00002559-RA_Salv	3	UGUUUUCCCCAUCCCACCCAU	GGGGAUGGGAUGGGCAAAACG	Cleavage	NA	4
miR164e	SMil_00002958-RA_Salv	3	UGACAGAAGAGAGUGAGCAC	AUGUUCGCUUUCUUCUGUUU	Cleavage	uncharacterized protein LOC105164697 [Sesamum indicum]	4
miR164e	SMil_00012936-RA_Salv	0.5	UUACCGAUCCCGCCCAUUCCGA	UCGGAAUGGGCGGGAUUGGUAA	Cleavage	late blight resistance protein homolog R1B-16	4
miR164e	SMil_00022804-RA_Salv	3	AUUCUCCCUCAAGGGCUUCUG	CAGAGGGUUUUGGGGGAGAAU	Cleavage	NA	4
miR164e	SMil_00023220-RA_Salv	3	ACUCUCCCUCAAGGGCUUCUG	GUGAACCCAUUGAGGGAGGGU	Cleavage	NA	4
miR164e	SMil_00001543-RA_Salv	2.5	UGGUCUUACCGAUUCCACCCAU	AUGGGUGGUAUAGGUAAGACCA	Translation	NA	NA
miR164e	SMil_00009239-RA_Salv	3	UAAGCUGCCAGCUUGAUCUGA	AAAAGUCGAGUUGGCAGUUUA	Cleavage	histidine kinase 4 [Sesamum indicum]	NA
miR164e	SMil_00009343-RA_Salv	3	UGAAGCUGCCAGCAUGAUCUU	AAGAUCUUAUUGGCAGCUUCA	Cleavage	mitochondrial substrate carrier family protein B [Sesamum indicum]	NA
miR164e	SMil_00013142-RA_Salv	3	UUACCGAUCCCGCCCAUUCCGA	AGGGCAUGGGUGGGAUCGGGAA	Cleavage	late blight resistance protein	NA
miR164e	SMil_00016835-RA_Salv	3	UUGGACUGAAGGGAGCUCCCU	UUCGAGCUUCCUUCAAUCCAA	Cleavage	PREDICTED: uncharacterized protein LOC105971463 [Erythranthe guttata]	NA
miR164e	SMil_00017984-RA_Salv	2.5	AAGCUCAGGAGGGAUAGCGCC	AGCCCUAAUCCUCCUGAGCUU	Cleavage	PREDICTED: pectin acetylesterase 8 isoform X3 [Elaeis guineensis]	NA
miR166a	SMil_00001022-RA_Salv	2.5	UGGUCUUACCGAUUCCACCCAU	AUGGGUGGUAUCGGUAAAACCA	Cleavage	NA	0
miR166a	SMil_00002781-RA_Salv	2	UGACAGAAGAGAGUGAGCAC	ACGCUCUCUCUCUUCUGUCA	Cleavage	NA	0
miR166a	SMil_00020909-RA_Salv	3	UUCCACA-GCUUUCUUGAACUG	CCGUUCAAGAAAGCCUGUGGAA	Cleavage	NA	1
miR166a	SMil_00021646-RA_Salv	3	UGCCAAAGGAGAAUUGCCCUG	UAGUGGAAUUCUUUUUUGGCA	Cleavage	NA	1
miR166a	SMil_00027346-RA_Salv	3	UUGUCAGGCUUGUUAUUCUCC	GGAGAAUCACAAGCCUGACAA	Cleavage	ROS1A-like	2
miR166a	SMil_00000335-RA_Salv	0.5	UCUUGAUACCACCAAUGGUGG	UUACCAUUGGUGGUGUCAAGA	Cleavage	polyphenol oxidase I, chloroplastic-like	4
miR166a	SMil_00004242-RA_Salv	2.5	UUUGGAUUGAAGGGAGCUCUA	CGGAGCUCCCUUCACUCCAAU	Cleavage	MYB-related transcription factor [Salvia miltiorrhiza]	4
miR166a	SMil_00017453-RA_Salv	2.5	UUGGACUGAAGGGAGCUCCCA	UAGGGGGACCCUUCAGUCCAA	Cleavage	transcription factor TCP5 [Sesamum indicum]	4
miR166a	SMil_00011335-RA_Salv	1.5	UUACCUAUGCCUCCCAUUCCGA	UGGGAAUGGGAGGCAUUGGUAA	Cleavage	putative late blight resistance protein homolog R1B-16	NA
miR166a	SMil_00012250-RA_Salv	3	UUACCUAUGCCUCCCAUUCCGA	UUGGGAUGGGUGGUAUGGGUAA	Cleavage	late blight resistance protein	NA
miR166b	SMil_00001022-RA_Salv	2.5	UGGUCUUACCGAUUCCACCCAU	AUGGGAGGAAUGGGUAAGACCA	Translation	NA	0
miR166b	SMil_00002781-RA_Salv	2.5	UGACAGAAGAGAGUGAGCAC	UUGCUCUCUAUCUUCUGUCA	Translation	SQUAMOSA promoter binding protein-like 11, partial [Salvia miltiorrhiza]	0
miR166b	SMil_00020909-RA_Salv	3	UUCCACA-GCUUUCUUGAACUG	CCGUUCAAGAAAGCCUGUGGAA	Cleavage	growth-regulating factor 2 [Sesamum indicum]	1
miR166b	SMil_00021646-RA_Salv	3	UGCCAAAGGAGAAUUGCCCUG	UAGUGGAAUUCUUUUUUGGCA	Cleavage	NA	1
miR166b	SMil_00027346-RA_Salv	1	UUGUCAGGCUUGUUAUUCUCC	CAAGAAUCACAGGCCUGAUAA	Cleavage	PREDICTED: nuclear export mediator factor NEMF [Erythranthe guttata]	2
miR166b	SMil_00000335-RA_Salv	0.5	UCUUGAUACCACCAAUGGUGG	UUACCAUUGGUGGUAUUAAGA	Cleavage	polyphenol oxidase I, chloroplastic-like	4
miR166b	SMil_00004242-RA_Salv	3	UUUGGAUUGAAGGGAGCUCUA	CGGAGUUCCCUUCGAUCCGGU	Cleavage	pectinesterase-like [Sesamum indicum]	4
miR166b	SMil_00017453-RA_Salv	2.5	UUGGACUGAAGGGAGCUCCCA	UAGGGGGACCCUUCAGUCCAA	Cleavage	transcription factor TCP2 [Sesamum indicum]	4
miR166b	SMil_00011335-RA_Salv	1.5	UUACCUAUGCCUCCCAUUCCGA	UGGGAAUGGGAGGCAUUGGUAA	Cleavage	disease resistance protein RPV1-like	NA
miR166b	SMil_00012250-RA_Salv	3	UUACCUAUGCCUCCCAUUCCGA	UCGGUAUGGGCGGCAUGGGUAA	Cleavage	late blight resistance protein	NA
miR166c	SMil_00001022-RA_Salv	2.5	UGGUCUUACCGAUUCCACCCAU	AUGGGCGGGAUUGGUAAGACUA	Cleavage	NA	0
miR166c	SMil_00002781-RA_Salv	3	UGACAGAAGAGAGUGAGCAC	AUGUUCGCUUUCUUCUGUUU	Cleavage	uncharacterized protein LOC105164697 [Sesamum indicum]	0
miR166c	SMil_00020909-RA_Salv	3	UUCCACA-GCUUUCUUGAACUG	CCGUUCAAGAAAGCCUGUGGAA	Cleavage	NA	1
miR166c	SMil_00021646-RA_Salv	3	UGCCAAAGGAGAAUUGCCCUG	CUGGCCAACUCUUCUUUGGCA	Cleavage	PREDICTED: probable alkaline/neutral invertase B [Erythranthe guttata]	1
miR166c	SMil_00027346-RA_Salv	2	UUGUCAGGCUUGUUAUUCUCC	GGAGAAUAACAAGCUUGAGGA	Cleavage	receptor-like protein kinase	2
miR166c	SMil_00000335-RA_Salv	1	UCUUGAUACCACCAAUGGUGG	UCACUAUUGGUGGUGUCAAGA	Cleavage	polyphenol oxidase I, chloroplastic-like	4
miR166c	SMil_00004242-RA_Salv	3	UUUGGAUUGAAGGGAGCUCUA	GAGAGCCCCCUUUGAUUCAGA	Cleavage	CCG-binding protein 1 [Sesamum indicum]	4
miR166c	SMil_00017453-RA_Salv	3	UUGGACUGAAGGGAGCUCCCA	CGGGAGCUUUCUUCAGGCCAG	Cleavage	UDP-glycosyltransferase 86A1	4
miR166c	SMil_00011335-RA_Salv	1.5	UUACCUAUGCCUCCCAUUCCGA	UGGGAAUGGGAGGCAUUGGUAA	Cleavage	putative late blight resistance protein homolog R1B-16	NA
miR166c	SMil_00012250-RA_Salv	3	UUACCUAUGCCUCCCAUUCCGA	UUGGAAUGGGUGGCAUCGGUAA	Cleavage	late blight resistance protein	NA
miR166d	SMil_00001022-RA_Salv	2.5	UGGUCUUACCGAUUCCACCCAU	AUGGGUGGCAUCGGUAAAACCA	Cleavage	putative late blight resistance protein homolog R1A-10 [Sesamum indicum]	0
miR166d	SMil_00002781-RA_Salv	3	UGACAGAAGAGAGUGAGCAC	CUGCUCACUUUUUUCUAUUA	Cleavage	putative membrane protein [Handroanthus impetiginosus]	0
miR166d	SMil_00020909-RA_Salv	3	UUCCACA-GCUUUCUUGAACUG	UCGUUCAAGAAAGCCUGUGGAA	Cleavage	NA	1
miR166d	SMil_00021646-RA_Salv	3	UGCCAAAGGAGAAUUGCCCUG	CUGGCCAACUCUUCUUUGGCA	Cleavage	NA	1
miR166d	SMil_00027346-RA_Salv	2.5	UUGUCAGGCUUGUUAUUCUCC	GGAGCAUAACAAGUUUGACGA	Cleavage	7-deoxyloganetic acid glucosyl transferase-like	2
miR166d	SMil_00000335-RA_Salv	1.5	UCUUGAUACCACCAAUGGUGG	UCACCAUUGGUGGAAUCAAGA	Cleavage	polyphenol oxidase I, chloroplastic [Sesamum indicum]	4
miR166d	SMil_00004242-RA_Salv	3	UUUGGAUUGAAGGGAGCUCUA	GAAAGCUCCCUUCAAUCCUGA	Cleavage	hypothetical protein TSUD_140560 [Trifolium subterraneum]	4
miR166d	SMil_00017453-RA_Salv	3	UUGGACUGAAGGGAGCUCCCA	UUCGAGCUUCCUUCAAUCCAA	Cleavage	PREDICTED: uncharacterized protein LOC105971463 [Erythranthe guttata]	4
miR166d	SMil_00011335-RA_Salv	1.5	UUACCUAUGCCUCCCAUUCCGA	UGGGAAUGGGAGGCAUUGGUAA	Cleavage	putative late blight resistance protein homolog R1A-10 [Sesamum indicum]	NA
miR166d	SMil_00012250-RA_Salv	3	UUACCUAUGCCUCCCAUUCCGA	UCGGUAUGGGCGGCAUGGGUAA	Cleavage	late blight resistance protein	NA
miR166e	SMil_00001022-RA_Salv	2.5	UGGUCUUACCGAUUCCACCCAU	AUGGGCGGCAUUGGUAAGACCA	Cleavage	PREDICTED: putative late blight resistance protein homolog R1B-16 [Erythranthe guttata]	0
miR166e	SMil_00002781-RA_Salv	3	UGACAGAAGAGAGUGAGCAC	AUUCCCAUUCUCUUCUGUUA	Cleavage	thioredoxin Y2, chloroplastic [Sesamum indicum]	0
miR166e	SMil_00020909-RA_Salv	3	UUCCACAGCUUUCUUGAACUG	CAAUGCGAGGAAGCUGUGGAA	Cleavage	NA	1
miR166e	SMil_00021646-RA_Salv	1.5	UGCCAAAGGAGAAUUGCCCUG	CCGGGCAAAUCUCCUUUGGCA	Cleavage	Ubiquitin-conjugating enzyme [Handroanthus impetiginosus]	1
miR166e	SMil_00027346-RA_Salv	2.5	UUGUCAGGCUUGUUAUUCUCC	CAGGAAUGGCAAGCCUGACAU	Cleavage	F-box protein FBW2 [Sesamum indicum]	2
miR166e	SMil_00000335-RA_Salv	1.5	UCUUGAUACCACCAAUGGUGG	UCACCAUUGGUGGAAUCAAGA	Cleavage	polyphenol oxidase I, chloroplastic [Sesamum indicum]	4
miR166e	SMil_00004242-RA_Salv	3	UUUGGAUUGAAGGGAGCUCUA	AGCAGCAUCUUUCAAUCCAAA	Cleavage	adenylate kinase [Handroanthus impetiginosus]	4
miR166e	SMil_00017453-RA_Salv	3	UUGGACUGAAGGGAGCUCCCA	GCGAAGCUCUCUUUGGUCUAA	Cleavage	U-box domain-containing protein 9 isoform X3 [Sesamum indicum]	4
miR166e	SMil_00011335-RA_Salv	1.5	UUACCUAUGCCUCCCAUUCCGA	UGGGAAUGGGAGGCAUUGGUAA	Cleavage	putative late blight resistance protein homolog R1B-16	NA
miR166e	SMil_00012250-RA_Salv	3	UUACCUAUGCCUCCCAUUCCGA	UCGGUAUGGGCGGCAUGGGUAA	Cleavage	late blight resistance protein	NA
miR166f	SMil_00001022-RA_Salv	2.5	UGGUCUUACCGAUUCCACCCAU	AUGGGCGGCAUUGGUAAGACCA	Cleavage	NA	0
miR166f	SMil_00002781-RA_Salv	0	UGACAGAAGAGAGUGAGCAC	GUGCUCACUCUCUUCUGUCA	Cleavage	SQUAMOSA promoter binding protein-like 2, partial [Salvia miltiorrhiza]	0
miR166f	SMil_00020909-RA_Salv	3	UUCCACAGCUUUCUUGAACUG	UAUUUCAAGAAGGCUGUGAAA	Cleavage	NA	1
miR166f	SMil_00021646-RA_Salv	1.5	UGCCAAAGGAGAAUUGCCCUG	UUGGGCAAAUCUCCUUUGGCA	Cleavage	Ubiquitin-conjugating enzyme [Handroanthus impetiginosus]	1
miR166f	SMil_00027346-RA_Salv	2.5	UUGUCAGGCUUGUUAUUCUCC	UCACAAUAGUAAGCUUGACAA	Cleavage	PREDICTED: uncharacterized FCP1 homology domain-containing protein C1271.03c-like [Erythranthe guttata]	2
miR166f	SMil_00000335-RA_Salv	1.5	UCUUGAUACCACCAAUGGUGG	UCACCAUCGGUGGUAUUAAGA	Cleavage	polyphenol oxidase I, chloroplastic [Sesamum indicum]	4
miR166f	SMil_00004242-RA_Salv	3	UUUGGAUUGAAGGGAGCUCUA	ACGAGC-CCCUUCAAUCCGGA	Cleavage	NA	4
miR166f	SMil_00017453-RA_Salv	3	UUGGACUGAAGGGAGCUCCCA	GAGGGGACCCCUUCAGUCCAG	Cleavage	transcription factor TCP4-like [Sesamum indicum]	4
miR166f	SMil_00011335-RA_Salv	2	UUACCUAUGCCUCCCAUUCCGA	UCGGAAUGGGAGGAAUGGGUAA	Cleavage	putative late blight resistance protein homolog R1A-10	NA
miR166f	SMil_00012250-RA_Salv	3	UUACCUAUGCCUCCCAUUCCGA	UUGGAAUGGGAGGCAUUGGCAA	Cleavage	putative late blight resistance protein homolog R1A-10 [Sesamum indicum]	NA
miR166g	SMil_00001022-RA_Salv	2.5	UGGUCUUACCGAUUCCACCCAU	AUGGGCGGCAUUGGUAAGACCA	Cleavage	NA	0
miR166g	SMil_00002781-RA_Salv	1	UGACAGAAGAGAGUGAGCAC	GUGCUCUCUCUCUUCUGUCA	Cleavage	SQUAMOSA promoter binding protein-like 7, partial [Salvia miltiorrhiza]	0
miR166g	SMil_00020909-RA_Salv	3	UUCCACAGCUUUCUUGAACUG	AGGUUCAGGAAGGUUCUGGAA	Cleavage	calcium-transporting ATPase 12, plasma membrane-type [Sesamum indicum]	1
miR166g	SMil_00021646-RA_Salv	2.5	UGCCAAAGGAGAAUUGCCCUG	GUAGGCACUUCUUCUUUGGCA	Cleavage	uncharacterized protein LOC105162418 [Sesamum indicum]	1
miR166g	SMil_00027346-RA_Salv	2.5	UUGUCAGGCUUGUUAUUCUCC	GGAGAAUAAAGAGUCUGAUAA	Cleavage	hypothetical protein MIMGU_mgv1a000094mg [Erythranthe guttata]	2
miR166g	SMil_00000335-RA_Salv	1.5	UCUUGAUACCACCAAUGGUGG	UUACCAUCGGUGGUAUUAAGA	Cleavage	polyphenol oxidase I, chloroplastic [Sesamum indicum]	4
miR166g	SMil_00004242-RA_Salv	0	UGCCUGGCUCCCUGUAUGCCA	AGGCAUACAGGGAGCCAGGCA	Cleavage	auxin response factor ARF1 [Salvia miltiorrhiza]	4
miR166g	SMil_00017453-RA_Salv	1.5	UUGGACUGAAGGGAGCUCCUC	CUGGAGCUCCCUUCACUCCAA	Cleavage	MYB-related transcription factor [Salvia miltiorrhiza]	4
miR166g	SMil_00011335-RA_Salv	2	UUACCUAUGCCUCCCAUUCCGA	UUGGAAUGGGAGGUAUAGGAAA	Cleavage	no found	NA
miR166g	SMil_00012250-RA_Salv	3	UUACCUAUGCCUCCCAUUCCGA	UUGGUAUGGGUGGUAUAGGUAA	Cleavage	late blight resistance protein	NA
miR166h	SMil_00001022-RA_Salv	2.5	UGGUCUUACCGAUUCCACCCAU	AUGGGCGGCAUUGGUAAGACCA	Cleavage	NA	0
miR166h	SMil_00002781-RA_Salv	1	UGACAGAAGAGAGUGAGCAC	GUGCUCUCUCUCUUCUGUCA	Cleavage	SQUAMOSA promoter binding protein-like 14, partial [Salvia miltiorrhiza]	0
miR166h	SMil_00020909-RA_Salv	3	UUCCACAGCUUUCUUGAACUG	AAGAUCAACAGAGCUGUGGAA	Cleavage	NA	1
miR166h	SMil_00021646-RA_Salv	3	UGCCAAAGGAGAAUUGCCCUG	CUAGGCAAAUCUUCUUUGGCA	Cleavage	Ubiquitin-conjugating enzyme [Handroanthus impetiginosus]	1
miR166h	SMil_00027346-RA_Salv	3	UUGUCAGGCUUGUUAUUCUCC	AGAGAAUGGCAAGUCUGAUAC	Cleavage	bZIP transcription factor 16-like isoform X2 [Sesamum indicum]	2
miR166h	SMil_00000335-RA_Salv	1.5	UCUUGAUACCACCAAUGGUGG	UUACCAUCGGUGGUAUUAAGA	Cleavage	polyphenol oxidase I, chloroplastic [Sesamum indicum]	4
miR166h	SMil_00004242-RA_Salv	0.5	UGCCUGGCUCCCUGUAUGCCA	UGGCAUGCAGGGAGCCAGGCA	Cleavage	auxin response factor ARF24 [Salvia miltiorrhiza]	4
miR166h	SMil_00017453-RA_Salv	1.5	UUGGACUGAAGGGAGCUCCUC	UCGGAGCUCCCUUCACUCCAA	Cleavage	MYB-related transcription factor [Salvia miltiorrhiza]	4
miR166h	SMil_00011335-RA_Salv	2	UUACCUAUGCCUCCCAUUCCGA	UUGGAAUGGGAGGUAUAGGAAA	Cleavage	putative late blight resistance protein homolog R1A-10	NA
miR166h	SMil_00012250-RA_Salv	3	UUACCUAUGCCUCCCAUUCCGA	UUGGUAUGGGUGGUAUAGGUAA	Cleavage	late blight resistance protein	NA
miR166i	SMil_00001022-RA_Salv	2.5	UGGUCUUACCGAUUCCACCCAU	AUGGGCGGCAUUGGUAAGACCA	Cleavage	NA	0
miR166i	SMil_00002781-RA_Salv	1	UGACAGAAGAGAGUGAGCAC	GUGCUCUCUCUCUUCUGUCA	Cleavage	squamosa promoter-binding-like protein 12 [Sesamum indicum]	0
miR166i	SMil_00020909-RA_Salv	3	UUCCACAGCUUUCUUGAACUG	UGGUUGAGGAAGGUUGUGGGA	Cleavage	pentatricopeptide repeat-containing protein At2g03880, mitochondrial [Sesamum indicum]	1
miR166i	SMil_00021646-RA_Salv	3	UGCCAAAGGAGAAUUGCCCUG	CGCGGGAAUUUUCCUUUGGCG	Cleavage	PREDICTED: dynamin-related protein 4C-like [Erythranthe guttata]	1
miR166i	SMil_00027346-RA_Salv	3	UUGUCAGGCUUGUUAUUCUCC	AGAGAAUAACGUGCCUGAUGA	Translation	peptidyl-prolyl cis-trans isomerase FKBP20-2, chloroplastic (LOC125220200), transcript variant X1	2
miR166i	SMil_00000335-RA_Salv	1.5	UCUUGAUACCACCAAUGGUGG	UUACCAUCGGUGGUAUUAAGA	Cleavage	polyphenol oxidase I, chloroplastic [Sesamum indicum]	4
miR166i	SMil_00004242-RA_Salv	0.5	UGCCUGGCUCCCUGUAUGCCA	UGGCAUGCAGGGAGCCAGGCA	Cleavage	auxin response factor ARF12 [Salvia miltiorrhiza]	4
miR166i	SMil_00017453-RA_Salv	2.5	UUGGACUGAAGGGAGCUCCUC	UAGGGGGACCCUUCAGUCCAA	Cleavage	transcription factor TCP5 [Sesamum indicum]	4
miR166i	SMil_00011335-RA_Salv	2	UUACCUAUGCCUCCCAUUCCGA	UUGGAAUGGGAGGUAUAGGAAA	Cleavage	putative late blight resistance protein homolog R1A-10	NA
miR166i	SMil_00012250-RA_Salv	3	UUACCUAUGCCUCCCAUUCCGA	UUGGUAUGGGUGGUAUAGGUAA	Cleavage	late blight resistance protein	NA
miR166j	SMil_00001022-RA_Salv	2.5	UGGUCUUACCGAUUCCACCCAU	AUGGGCGGCAUUGGUAAGACCA	Cleavage	NA	0
miR166j	SMil_00002781-RA_Salv	1	UGACAGAAGAGAGUGAGCAC	GUGCUCUCUCUCUUCUGUCA	Cleavage	SQUAMOSA promoter binding protein-like 13, partial [Salvia miltiorrhiza]	0
miR166j	SMil_00020909-RA_Salv	3	UUCCACAGCUUUCUUGAACUG	AUGUUCAAGAAGGCAGUGGAU	Cleavage	eukaryotic translation initiation factor 2D [Sesamum indicum]	1
miR166j	SMil_00021646-RA_Salv	3	UGCCAAAGGAGAAUUGCCCUG	UAGUGGAAUUCUUUUUUGGCA	Cleavage	NA	1
miR166j	SMil_00027346-RA_Salv	3	UUGUCAGGCUUGUUAUUCUCC	UGAUAAUGGCAAGCUUGGCAA	Cleavage	OTU domain-containing protein DDB_G0284757 [Sesamum indicum]	2
miR166j	SMil_00000335-RA_Salv	1.5	UCUUGAUACCACCAAUGGUGG	UUACCAUCGGUGGUAUUAAGA	Cleavage	polyphenol oxidase I, chloroplastic [Sesamum indicum]	4
miR166j	SMil_00004242-RA_Salv	0.5	UGCCUGGCUCCCUGUAUGCCA	AGGCGUACAGGGAGCCAGGCA	Cleavage	auxin response factor ARF15 [Salvia miltiorrhiza]	4
miR166j	SMil_00017453-RA_Salv	2.5	UUGGACUGAAGGGAGCUCCUC	UAGGGGGACCCUUCAGUCCAA	Cleavage	transcription factor TCP2 [Sesamum indicum]	4
miR166j	SMil_00011335-RA_Salv	2	UUACCUAUGCCUCCCAUUCCGA	UUGGAAUGGGAGGUAUAGGAAA	Cleavage	PREDICTED: putative late blight resistance protein homolog R1B-8 [Erythranthe guttata]	NA
miR166j	SMil_00012250-RA_Salv	3	UUACCUAUGCCUCCCAUUCCGA	UUGGUAUGGGUGGUAUAGGUAA	Cleavage	late blight resistance protein	NA
miR167a	SMil_00001841-RA_Salv	2.5	UGGUCUUACCGAUUCCACCCAU	AUGGGCGGCAUUGGUAAGACCA	Cleavage	NA	NA
miR167a	SMil_00003793-RA_Salv	1	UUUGGAUUGAAGGGAGCUCUA	GGCAGCUCCCUUCAAUCCAAA	Cleavage	PREDICTED: uncharacterized protein LOC105766768 [Gossypium raimondii]	NA
miR167a	SMil_00004669-RA_Salv	0.5	UGCCUGGCUCCCUGUAUGCCA	UGGCAUGCAGGGAGCCAGGCA	Cleavage	auxin response factor ARF24 [Salvia miltiorrhiza]	NA
miR167a	SMil_00008046-RA_Salv	3	UCGGACCAGGCUUCAUUCCCC	CGGGAGAUAAGCCUGGUCUGA	Cleavage	hypothetical protein CDL12_28634 [Handroanthus impetiginosus]	NA
miR167a	SMil_00008977-RA_Salv	2.5	UGAAGCUGCCAGCAUGAUCUG	GGUAUCAUGCUGGCAGCUGCA	Cleavage	mediator of RNA polymerase II transcription subunit 12 isoform X1 [Sesamum indicum]	NA
miR167a	SMil_00019898-RA_Salv	3	CUGAAGUGUUUGGGGGAACUC	GAAUUUCUUCAAGCACUUCAG	Cleavage	NA	NA
miR167b	SMil_00001841-RA_Salv	2.5	UGGUCUUACCGAUUCCACCCAU	AUGGGCGGCAUUGGUAAGACCA	Cleavage	NA	NA
miR167b	SMil_00003793-RA_Salv	1.5	UUUGGAUUGAAGGGAGCUCUA	UGGAGCUCCCUUCACUCCAAA	Cleavage	MYB-related transcription factor [Salvia miltiorrhiza]	NA
miR167b	SMil_00004669-RA_Salv	0.5	UGCCUGGCUCCCUGUAUGCCA	UGGCAUGCAGGGAGCCAGGCA	Cleavage	auxin response factor ARF12 [Salvia miltiorrhiza]	NA
miR167b	SMil_00008046-RA_Salv	3	UCGGACCAGGCUUCAUUCCCC	CAGGUUUGAGGCCUGGUCUGA	Cleavage	pentatricopeptide repeat-containing protein At1g79490, mitochondrial [Sesamum indicum]	NA
miR167b	SMil_00008977-RA_Salv	3	UGAAGCUGCCAGCAUGAUCUG	AAGAUCUUAUUGGCAGCUUCA	Cleavage	mitochondrial substrate carrier family protein B [Sesamum indicum]	NA
miR167b	SMil_00019898-RA_Salv	3	CUGAAGUGUUUGGGGGAACUC	GAGUCUUCCCAAAUAUUUCAG	Cleavage	NA	NA
miR167c	SMil_00001841-RA_Salv	2.5	UGGUCUUACCGAUUCCACCCAU	AUGGGCGGCAUUGGUAAGACCA	Cleavage	U-box domain-containing protein 9 [Sesamum indicum]	NA
miR167c	SMil_00003793-RA_Salv	2	UUUGGAUUGAAGGGAGCUCUA	UGGAGCUCCAUUCGAUCCAAA	Cleavage	MYB-related transcription factor [Salvia miltiorrhiza]	NA
miR167c	SMil_00004669-RA_Salv	0.5	UGCCUGGCUCCCUGUAUGCCA	AGGCGUACAGGGAGCCAGGCA	Cleavage	auxin response factor ARF15 [Salvia miltiorrhiza]	NA
miR167c	SMil_00008046-RA_Salv	0.5	UCGGACCAGGCUUCAUUCCUC	CUGGAAUGAAGCCUGGUCCGG	Cleavage	homeobox-leucine zipper protein	NA
miR167c	SMil_00008977-RA_Salv	3	UGAAGCUGCCAGCAUGAUCUG	ACGAUUGUGCUGGCGGUUUUG	Cleavage	PREDICTED: LOW QUALITY PROTEIN: ribose-phosphate pyrophosphokinase 1-like [Erythranthe guttata]	NA
miR167c	SMil_00019898-RA_Salv	3	CUGAAGUGUUUGGGGGAACUC	GAGUCUUCCCAAAUAUUUCAG	Cleavage	putative late blight resistance protein homolog R1A-10 [Sesamum indicum]	NA
miR167d	SMil_00026186-RA_Salv	2.5	UCUUACCGAUACCUCCCAUGCC	GGAAUGGGCGGUAUAGGUAAGA	Cleavage	NA	0
miR167d	SMil_00022205-RA_Salv	3	UGCCAAAGGAGAGUUGCCCUG	GCGGGCAUCUCUUCUUUGUCA	Cleavage	NA	1
miR167d	SMil_00009504-RA_Salv	3	UCGCUUGGUGCAGGUCGGGAA	AUCUCGAUCUGCAACAAGUGA	Cleavage	late blight resistance protein homolog R1C-3	2
miR167d	SMil_00002923-RA_Salv	1	UGACAGAAGAGAGUGAGCAC	GUGCUCUCUCUCUUCUGUCA	Cleavage	SQUAMOSA promoter binding protein-like 14, partial [Salvia miltiorrhiza]	4
miR167d	SMil_00011004-RA_Salv	3	UGAAUCUUGAUAACGCUGCAU	CGGCGGCCUUAUCAGGAUUCC	Cleavage	putative GEM-like protein 8	4
miR167d	SMil_00017439-RA_Salv	2.5	UUGGACUGAAGGGAGCUCCCA	AUGCAGCUCCCUUCACUCCAA	Cleavage	hypothetical protein TSUD_59840 [Trifolium subterraneum]	4
miR167d	SMil_00005306-RA_Salv	3	UGGAGAAGCAGGGCACGUGCA	UGCCGGUGCCCUGCUUCUCCC	Cleavage	UDP-glycosyltransferase 74F2-like [Sesamum indicum]	NA
miR167d	SMil_00011003-RA_Salv	3	UGAAUCUUGAUAACGCUGCAU	CCACAGAGUUAUUAAGGUUCA	Cleavage	signal peptidase complex catalytic subunit SEC11A-like	NA
miR167d	SMil_00025531-RA_Salv	2	UCUUACCGAUACCUCCCAUGCC	GGUAUGGGAGGUAUUGGCAAGA	Cleavage	NA	NA
miR167d	SMil_00030377-RA_Salv	3	UUCGUUGUCAGUUCGACCUUA	CGGGGUGGAAUUGACGACGGA	Cleavage	high affinity nitrate transporter 2.4-like [Sesamum indicum]	NA
miR167e	SMil_00001841-RA_Salv	2.5	UGGUCUUACCGAUUCCACCCAU	AUGGGCGGCAUUGGUAAGACCA	Cleavage	NA	NA
miR167e	SMil_00003793-RA_Salv	2	UUUGGAUUGAAGGGAGCUCUA	CCCAGCUCCCUUCAAUCCAAU	Cleavage	MYB-related transcription factor [Salvia miltiorrhiza]	NA
miR167e	SMil_00004669-RA_Salv	2.5	UGCCUGGCUCCCUGUAUGCCA	GAGCGGACGGGGAGUCAGGCA	Cleavage	NA	NA
miR167e	SMil_00008046-RA_Salv	0.5	UCGGACCAGGCUUCAUUCCUC	CUGGAAUGAAGCCUGGUCCGG	Cleavage	PREDICTED: homeobox-leucine zipper protein REVOLUTA-like isoform X4 [Erythranthe guttata]	NA
miR167e	SMil_00008977-RA_Salv	2	UGAAGCUGCCAGCAUGAUCUA	CGGAUCGUGCUGGCGGCUUCU	Cleavage	ankyrin-1-like	NA
miR167e	SMil_00019898-RA_Salv	3	CUGAAGUGUUUGGGGGAACUC	AAGUUGCUUCAAACAUUUUAG	Cleavage	NA	NA
miR167f	SMil_00001841-RA_Salv	2.5	UGGUCUUACCGAUUCCACCCAU	AUGGGCGGCAUUGGUAAGACCA	Cleavage	NA	NA
miR167f	SMil_00012392-RA_Salv	3	UUACCUAUGCCUCCCAUUCCGA	UGGGUAUGGGUGGUAUAGGUAA	Cleavage	late blight resistance protein	NA
miR167f	SMil_00017772-RA_Salv	3	AAGCUCAGGAGGGAUAGCGCC	GAGGAUAUCCCUCCUGGGUUU	Cleavage	NA	NA
miR168a	SMil_00009428-RA_Salv	2.5	UCGCUUGGUGCAGGUCGGGAA	CUCCCGAGCUGCACCAAGCUA	Cleavage	AGO1	4
miR168a	SMil_00022519-RA_Salv	2.5	AUGCACUGCCUCUUCCCUGGC	GCGAGGGAAGAGGCAGAGCAU	Cleavage	PREDICTED: G-type lectin S-receptor-like serine/threonine-protein kinase RLK1 [Erythranthe guttata]	4
miR168a	SMil_00004382-RA_Salv	0.5	UGCCUGGCUCCCUGUAUGCCA	UGGCAUGCAGGGAGCCAGGCA	Cleavage	auxin response factor ARF24 [Salvia miltiorrhiza]	NA
miR168a	SMil_00006884-RA_Salv	3	UGGAGAAGCAGGGCACGUGCA	UUGGCGUGCCCUGCUUCGCCA	Cleavage	UDP-glucuronic acid decarboxylase 1-like	NA
miR168a	SMil_00012689-RA_Salv	2.5	UUACCGAUCCCGCCCAUUCCGA	AGGGCAUGGGCGGGAUCGGGAA	Cleavage	Ubiquitin--protein ligase [Handroanthus impetiginosus]	NA
miR168a	SMil_00014974-RA_Salv	2.5	UUACCGAUUCCACCCAUUCCCA	UGGGUAUGGGUGGUAUCGGUAA	Cleavage	NA	NA
miR168b	SMil_00009428-RA_Salv	3	UCGCUUGGUGCAGGUCGGGAA	AUCUCGAUCUGCAACAAGUGA	Cleavage	late blight resistance protein homolog R1A-10	4
miR168b	SMil_00022519-RA_Salv	2.5	AUGCACUGCCUCUUCCCUGGC	CUAAGGGAAGAGGCAGUGCGA	Cleavage	basic blue protein [Ricinus communis]	4
miR168b	SMil_00004382-RA_Salv	0.5	UGCCUGGCUCCCUGUAUGCCA	UGGCAUGCAGGGAGCCAGGCA	Cleavage	auxin response factor ARF12 [Salvia miltiorrhiza]	NA
miR168b	SMil_00006884-RA_Salv	3	UGGAGAAGCAGGGCACGUGCA	UCAACGUGCUCUGCGUCUCCA	Cleavage	Anaphase-promoting complex (APC), subunit 11 [Handroanthus impetiginosus]	NA
miR168b	SMil_00012689-RA_Salv	2.5	UUACCGAUCCCGCCCAUUCCGA	AGGGCAUGGGCGGGAUCGGGAA	Cleavage	late blight resistance protein	NA
miR168b	SMil_00014974-RA_Salv	3	UUACCGAUUCCACCCAUUCCCA	UUGGAAGGGGUGGAUUUGGUAA	Cleavage	anthranilate synthase alpha subunit 1, chloroplastic [Sesamum indicum]	NA
miR169a	SMil_00003113-RA_Salv	3	UUGACAGAAGAGAGAGAGCAC	CAUCUCUCUCUCUUUUAUCAA	Cleavage	uncharacterized	4
miR169a	SMil_00013650-RA_Salv	3	UUACCGAUUCCACCCAUUCCCA	AGGGCAUGGGUGGGAUCGGGAA	Cleavage	unnamed protein product [Coffea canephora]	NA
miR169b	SMil_00008447-RA_Salv	3	UCGGACCAGGCUUCAUUCCUC	CGGGAGAUAAGCCUGGUCUGA	Cleavage	hypothetical protein CDL12_28634 [Handroanthus impetiginosus]	NA
miR169b	SMil_00015010-RA_Salv	3	UUACCGAUUCCACCCAUUCCCA	CAGGGAUGGGCGGGAUUGGUAA	Cleavage	Molecular chaperone (DnaJ superfamily) [Handroanthus impetiginosus]	NA
miR169c	SMil_00008447-RA_Salv	0.5	UCGGACCAGGCUUCAUUCCUC	CUGGAAUGAAGCCUGGUCCGG	Cleavage	homeobox-leucine zipper protein	NA
miR169c	SMil_00015010-RA_Salv	3	UUACCGAUUCCACCCAUUCCCA	CAGGGAUGGGCGGGAUUGGUAA	Cleavage	peroxidase 17 [Sesamum indicum]	NA
miR169d	SMil_00008447-RA_Salv	0.5	UCGGACCAGGCUUCAUUCCUC	CUGGAAUGAAGCCUGGUCCGG	Cleavage	PREDICTED: homeobox-leucine zipper protein REVOLUTA-like isoform X4 [Erythranthe guttata]	NA
miR169d	SMil_00015010-RA_Salv	0.5	UUACCGAUUCCACCCAUUCCCA	UUGGAAUGGGUGGGAUCGGUAA	Cleavage	hypothetical protein CDL12_10409 [Handroanthus impetiginosus]	NA
miR169e	SMil_00008447-RA_Salv	1	UCGGACCAGGCUUCAUUCCUC	CUGGGAUGAAGCCUGGUCCGG	Cleavage	chloroplastic group IIB intron splicing facilitator CRS2-B, chloroplastic [Sesamum indicum]	NA
miR169f	SMil_00008447-RA_Salv	1	UCGGACCAGGCUUCAUUCCUC	UUGGGAUGAAGCCUGGUCCGG	Cleavage	homeobox-leucine zipper protein	NA
miR169g	SMil_00008447-RA_Salv	1	UCGGACCAGGCUUCAUUCCUC	CUGGGAUGAAGCCUGGUCCGG	Cleavage	homeobox-leucine zipper protein	NA
miR169h	SMil_00008447-RA_Salv	1	UCGGACCAGGCUUCAUUCCUC	CUGGGAUGAAGCCUGGUCCGG	Cleavage	homeobox-leucine zipper protein	NA
miR169h	SMil_00008447-RA_Salv	2	UCGGACCAGGCUUCAUUCCUC	CAGGGAUGAGGUCUGGUUCGA	Cleavage	probable methyltransferase PMT28 [Sesamum indicum]	NA
miR169h	SMil_00015010-RA_Salv	2.5	UUACCGAUUCCACCCAUUCCCA	UUGGGAUGGGUGGAAUUGGAAA	Cleavage	uncharacterized protein LOC105159963 isoform X1 [Sesamum indicum]	NA
miR169i	SMil_00008447-RA_Salv	3	UCGGACCAGGCUUCAUUCCUC	AGGGAAAGAGGCCUGGUCAGA	Cleavage	PREDICTED: mitochondrial fission protein ELM1 [Erythranthe guttata]	NA
miR169i	SMil_00008447-RA_Salv	3	UCGGACCAGGCUUCAUUCCUC	CAGGUUUGAGGCCUGGUCUGA	Cleavage	pentatricopeptide repeat-containing protein At1g79490, mitochondrial [Sesamum indicum]	NA
miR169i	SMil_00015010-RA_Salv	2.5	UUACCGAUUCCACCCAUUCCCA	UUGGAAAGGGUGGAUUCGGUAA	Cleavage	protein ROOT PRIMORDIUM DEFECTIVE 1 [Sesamum indicum]	NA
miR169j	SMil_00008447-RA_Salv	3	UCGGACCAGGCUUCAUUCCUC	CGGGAGAUAAGCCUGGUCUGA	Cleavage	hypothetical protein CDL12_28634 [Handroanthus impetiginosus]	NA
miR169j	SMil_00008447-RA_Salv	0.5	UCGGACCAGGCUUCAUUCCUC	CUGGAAUGAAGCCUGGUCCGG	Cleavage	homeobox-leucine zipper protein	NA
miR169j	SMil_00015010-RA_Salv	3	UUACCGAUUCCACCCAUUCCCA	UAGGCAUGGGGGGAAUUGGUAA	Cleavage	ubiquinol-cytochrome-c reductase complex assembly factor 1 isoform X1 [Sesamum indicum]	NA
miR171a	SMil_00000430-RA_Salv	1.5	UCUUGAUACCACCAAUGGUGG	UUACCAUCGGUGGUAUUAAGA	Cleavage	polyphenol oxidase I, chloroplastic [Sesamum indicum]	NA
miR171a	SMil_00008314-RA_Salv	2	UCGGACCAGGCUUCAUUCCUC	CAGGGAUGAGGUCUGGUUCGA	Cleavage	probable methyltransferase PMT28 [Sesamum indicum]	NA
miR171a	SMil_00015356-RA_Salv	2.5	UUGGACUGAAGGGAGCUCCC	GCGAGCGCCCUUUAGUCCAA	Cleavage	HIPL1 protein	NA
miR171b	SMil_00000430-RA_Salv	1.5	UCUUGAUACCACCAAUGGUGG	UUACCAUCGGUGGUAUUAAGA	Cleavage	polyphenol oxidase I, chloroplastic [Sesamum indicum]	NA
miR171b	SMil_00008314-RA_Salv	3	UCGGACCAGGCUUCAUUCCUC	AGGGAAAGAGGCCUGGUCAGA	Cleavage	PREDICTED: mitochondrial fission protein ELM1 [Erythranthe guttata]	NA
miR171b	SMil_00015356-RA_Salv	2.5	UUGGACUGAAGGGAGCUCCC	UGCAGCUCCCUUCACUCCAA	Cleavage	hypothetical protein TSUD_59840 [Trifolium subterraneum]	NA
miR171c	SMil_00000430-RA_Salv	1.5	UCUUGAUACCACCAAUGGUGG	UUACCAUCGGUGGUAUUAAGA	Cleavage	polyphenol oxidase I, chloroplastic [Sesamum indicum]	NA
miR171c	SMil_00008314-RA_Salv	3	UCGGACCAGGCUUCAUUCCUC	CAGGUUUGAGGCCUGGUCUGA	Cleavage	pentatricopeptide repeat-containing protein At1g79490, mitochondrial [Sesamum indicum]	NA
miR171c	SMil_00015356-RA_Salv	2.5	UUGGACUGAAGGGAGCUCCC	AGGGGGACCCUUCAGUCCAA	Cleavage	transcription factor TCP5 [Sesamum indicum]	NA
miR171d	SMil_00000430-RA_Salv	1.5	UCUUGAUACCACCAAUGGUGG	UUACCAUCGGUGGUAUUAAGA	Cleavage	polyphenol oxidase, chloroplastic-like [Dorcoceras hygrometricum]	NA
miR171d	SMil_00008314-RA_Salv	3	UCGGACCAGGCUUCAUUCCUC	CGGGAGAUAAGCCUGGUCUGA	Cleavage	hypothetical protein CDL12_28634 [Handroanthus impetiginosus]	NA
miR171d	SMil_00015356-RA_Salv	2.5	UUGGACUGAAGGGAGCUCCC	AGGGGGACCCUUCAGUCCAA	Cleavage	transcription factor TCP2 [Sesamum indicum]	NA
miR171e	SMil_00007174-RA_Salv	3	UGGAGAAGCAGGGCACAUGCC	AACAAGUUCCUUGCUUCUUCA	Cleavage	GDSL esterase/lipase At1g33811 [Sesamum indicum]	NA
miR171e	SMil_00023411-RA_Salv	3	UUUCCAACUCCACCCAUUCCUA	AGAGAGUGGGUGAGGUUGGGAA	Translation	NA	NA
miR171e	SMil_00030440-RA_Salv	3	UUCGUUGUCAGUUCGACCUUA	GAAGAUAGAGCUGGCAACGAA	Cleavage	Iron/ascorbate family oxidoreductase [Handroanthus impetiginosus]	NA
miR171f	SMil_00005703-RA_Salv	3	UGGAGAAGCAGGGCACGUGCA	UCCAAUUGUUCUGCUUCUCCA	Cleavage	CCCH-type Zn-finger protein [Handroanthus impetiginosus]	4
miR171f	SMil_00000430-RA_Salv	2	UCUUGAUACCACCAAUGGUGG	UCACCAUUGGUGGGGUCAAGA	Cleavage	polyphenol oxidase I, chloroplastic [Sesamum indicum]	NA
miR171f	SMil_00000622-RA_Salv	1.5	UGGUCUUACCGAUUCCACCCAU	AUGGGCGGGAUCGGUAAGACCA	Cleavage	NA	NA
miR171f	SMil_00023411-RA_Salv	3	UUUCCAACUCCACCCAUUCCUA	AGAGAGUGGGUGAGGUUGGGAA	Translation	crocetin glucosyltransferase, chloroplastic-like, partial [Sesamum indicum]	NA
miR171g	SMil_00000320-RA_Salv	2.5	CGAUCUUGAUACCACCAAUGG	CCAUCGGUGGUAUUAAGAUCA	Cleavage	polyphenol oxidase I, chloroplastic-like [Salvia miltiorrhiza]	NA
miR171g	SMil_00000430-RA_Salv	2	UCUUGAUACCACCAAUGGUGG	UUACCAUUGGUGGGGUCAAGA	Cleavage	polyphenol oxidase I, chloroplastic [Sesamum indicum]	NA
miR171g	SMil_00023411-RA_Salv	3	UUUCCAACUCCACCCAUUCCUA	UUCGGAUUGGUGGAGUGGGAAA	Cleavage	hypothetical protein MIMGU_mgv1a025185mg [Erythranthe guttata]	NA
miR172a	SMil_00021680-RA_Salv	3	UGCCAAAGGAGAGUUGCCCUC	CUAGGCAAAUCUUCUUUGGCA	Cleavage	Ubiquitin-conjugating enzyme [Handroanthus impetiginosus]	0
miR172a	SMil_00025148-RA_Salv	3	UCUUACCGAUACCUCCCAUGCC	GGGAUGGGCGGCAUUGGUAAGA	Translation	NA	2
miR172a	SMil_00009695-RA_Salv	3	UAGCCAAGGAUGACUUGCCGG	CUGGCAU-UCAUCCUUGGCUA	Cleavage	uncharacterized	4
miR172a	SMil_00010393-RA_Salv	2.5	AGAAUCUUGAUGAUGCUGCAU	GGCUAGUAUCAUCGAGAUUCU	Cleavage	serine/threonine-protein kinase PBL23	4
miR172a	SMil_00017270-RA_Salv	2.5	UUGGACUGAAGGGAGCUCCCU	AUGCAGCUCCCUUCACUCCAA	Cleavage	hypothetical protein TSUD_59840 [Trifolium subterraneum]	4
miR172a	SMil_00022249-RA_Salv	1.5	UGCCAAAGGAGAGUUGCCCUG	CCGGGCAAAUCUCCUUUGGCA	Cleavage	Ubiquitin-conjugating enzyme [Handroanthus impetiginosus]	4
miR172a	SMil_00024405-RA_Salv	2	UCUUACCGAUACCUCCCAUGCC	GGGAUGGGAGGAAUUGGUAAGA	Translation	NA	4
miR172a	SMil_00024823-RA_Salv	2.5	UCUUACCGAUACCUCCCAUGCC	GGAAUGGGUGGGAUCGGUAAGA	Translation	uncharacterized protein LOC111009499 [Momordica charantia]	4
miR172a	SMil_00026753-RA_Salv	3	UGCAUUUGCACCUGCACCUUC	UCGGGUGCAGGUGUAAAUGCA	Cleavage	LOW QUALITY PROTEIN: uncharacterized protein LOC105158533 [Sesamum indicum]	4
miR172a	SMil_00001617-RA_Salv	2.5	UGGUCUUACCGAUUCCACCCAU	AUGGGUGGCAUCGGUAAAACCA	Cleavage	putative late blight resistance protein homolog R1A-10 [Sesamum indicum]	NA
miR172a	SMil_00002428-RA_Salv	2.5	UGUUUUCCCCAUCCCACCCAU	GGUGGUGGGAUGGGGAGAACC	Cleavage	NA	NA
miR172a	SMil_00015490-RA_Salv	3	UUGGACUGAAGGGAGCUCCC	AGGGGACCCCUUCAGUCCAG	Cleavage	transcription factor TCP4-like [Sesamum indicum]	NA
miR172a	SMil_00015491-RA_Salv	1.5	UUGGACUGAAGGGAGCUCCC	CGGAGCUCCCUUCACUCCAA	Cleavage	MYB-related transcription factor [Salvia miltiorrhiza]	NA
miR172a	SMil_00015518-RA_Salv	2.5	UUGGACUGAAGGGAGCUCCC	GCGAGCGCCCUUUAGUCCAA	Cleavage	HIPL1 protein	NA
miR172a	SMil_00018791-RA_Salv	3	UUGGCAUUCUGUCCACCUCC	GGAGGUGGACAGGGUGGUAA	Cleavage	NA	NA
miR172b	SMil_00021680-RA_Salv	3	UGCCAAAGGAGAGUUGCCCUC	GUAGGCACUUCUUCUUUGGCA	Cleavage	NA	0
miR172b	SMil_00025148-RA_Salv	3	UCUUACCGAUACCUCCCAUGCC	GGGAUGGGCGGCAUUGGUAAGA	Translation	PREDICTED: putative late blight resistance protein homolog R1B-16 [Erythranthe guttata]	2
miR172b	SMil_00009695-RA_Salv	2.5	UAGCCAAGAAUGACUUGCCUC	AGGGCAAGUUAUUUUUGUCUA	Cleavage	eukaryotic translation initiation factor 5B-like	4
miR172b	SMil_00010393-RA_Salv	2.5	AGAAUCUUGAUGAUGCUGCAU	CGGCAGCAUCGGCAAGGUUCU	Translation	ABC transporter (ABCB18)	4
miR172b	SMil_00017270-RA_Salv	2.5	UUGGACUGAAGGGAGCUCCCU	UAGGGGGACCCUUCAGUCCAA	Cleavage	Transcription factor TCP5 OS=Arabidopsis thaliana OX=3702 GN=TCP5 PE=1 SV=1	4
miR172b	SMil_00022249-RA_Salv	1.5	UGCCAAAGGAGAGUUGCCCUG	UUGGGCAAAUCUCCUUUGGCA	Cleavage	Ubiquitin-conjugating enzyme [Handroanthus impetiginosus]	4
miR172b	SMil_00024405-RA_Salv	2	UCUUACCGAUACCUCCCAUGCC	GGGAUGGGAGGAAUUGGUAAGA	Translation	PREDICTED: putative late blight resistance protein homolog R1B-16 [Erythranthe guttata]	4
miR172b	SMil_00024823-RA_Salv	2.5	UCUUACCGAUACCUCCCAUGCC	GGGAUGGCAGGCAUCGGUAAGA	Translation	NA	4
miR172b	SMil_00026753-RA_Salv	1	UGCAUUUGCACCUGCACCUUC	GAAGGUGCAAGUGUAAAUGCA	Cleavage	LOW QUALITY PROTEIN: uncharacterized protein LOC105158533 [Sesamum indicum]	4
miR172b	SMil_00001617-RA_Salv	2.5	UGGUCUUACCGAUUCCACCCAU	AUGGGCGGCAUUGGUAAGACCA	Cleavage	PREDICTED: putative late blight resistance protein homolog R1B-16 [Erythranthe guttata]	NA
miR172b	SMil_00002428-RA_Salv	2.5	UGUUUUCCCCAUCCCACCCAU	AGCGGUGCGAUGGGGAAAAUA	Cleavage	uncharacterized protein LOC105157345 [Sesamum indicum]	NA
miR172b	SMil_00015490-RA_Salv	1.5	UUGGACUGAAGGGAGCUCCC	UGGAGCUCCCUUCACUCCAA	Cleavage	MYB-related transcription factor [Salvia miltiorrhiza]	NA
miR172b	SMil_00015491-RA_Salv	2.5	UUGGACUGAAGGGAGCUCCC	GGCAGCUCCCUUCAAUCCAA	Cleavage	uncharacterized	NA
miR172b	SMil_00015518-RA_Salv	2.5	UUGGACUGAAGGGAGCUCCC	UGCAGCUCCCUUCACUCCAA	Cleavage	hypothetical protein TSUD_59840 [Trifolium subterraneum]	NA
miR172b	SMil_00018791-RA_Salv	3	UUGGCAUUCUGUCCACCUCC	UGAGGUGGAUAGCAUGCUAG	Cleavage	NA	NA
miR172c	SMil_00021680-RA_Salv	3	UGCCAAAGGAGAGUUGCCCUC	GCGGGCAUCUCUUCUUUGUCA	Cleavage	NA	0
miR172c	SMil_00009695-RA_Salv	2.5	UAGCCAAGAAUGACUUGCCCC	AGGGCAAGUUAUUUUUGUCUA	Cleavage	eukaryotic translation initiation factor 5B-like	4
miR172c	SMil_00010393-RA_Salv	2.5	AGAAUCUUGAUGAUGCUGCAU	GAUCAUCAUCAUCAAGAUUUU	Cleavage	hypothetical protein CDL12_19259 [Handroanthus impetiginosus]	4
miR172c	SMil_00022249-RA_Salv	1.5	UGCCAAAGGAGAGUUGCCCUG	CUGGCCAACUCUUCUUUGGCA	Cleavage	NA	4
miR172c	SMil_00024823-RA_Salv	2.5	UCUUACCGAUACCUCCCAUGCC	GGAAUGGGCGGUAUGGGUAAGA	Cleavage	putative late blight resistance protein homolog R1B-14 [Sesamum indicum]	4
miR172c	SMil_00002097-RA_Salv	3	UGGUCUUACCGAUUCCACCCAU	AUGGGCGGAAUUGGUAAAACCA	Cleavage	PREDICTED: putative late blight resistance protein homolog R1A-10 [Erythranthe guttata]	NA
miR172c	SMil_00018297-RA_Salv	2.5	UCCAAAGGGAUCGCAUUGAUC	ACUCAAAGCGAUCUUUUUGGG	Cleavage	NA	NA
miR172c	SMil_00026959-RA_Salv	3	UGCAUUUGCACCUGCACCUUC	GAAAAUGGAGGUGCAAAUGCA	Cleavage	calcium-dependent lipid-binding protein-like, transcript variant X2	NA
miR172d	SMil_00006730-RA_Salv	3	UGGAGAAGCAGGGCACGUGCA	UUGGCGUGCCCUGCUUCGCCA	Cleavage	UDP-glucuronic acid decarboxylase 1-like	NA
miR172d	SMil_00010363-RA_Salv	2.5	UGAGCCGAACCAAUAUCACUC	GGAUGAUAUUGGUUCGGCUGA	Cleavage	hypothetical protein CDL12_06433 [Handroanthus impetiginosus]	NA
miR172d	SMil_00013601-RA_Salv	3	UUACCGAUUCCACCCAUUCCCA	UGGGUAUGGGUGGGAUAGGUAA	Cleavage	40S ribosomal protein S2 [Handroanthus impetiginosus]	NA
miR172d	SMil_00017683-RA_Salv	2.5	AAGCUCAGGAGGGAUAGCGCC	AGCCCUAAUCCUCCUGAGCUU	Cleavage	PREDICTED: pectin acetylesterase 8 isoform X3 [Elaeis guineensis]	NA
miR172d	SMil_00026959-RA_Salv	3	UGCAUUUGCACCUGCACCUUC	UUAGGUCCAGGUGCAAAUCCG	Cleavage	CBFA2/RUNX1 partner transcriptional co-repressor 3 (CBFA2T3), transcript variant X2	NA
miR2111a	SMil_00019444-RA_Salv	2.5	GUUCCCUGCAAACACUUCUCG	GCAGUAGGGUUUGCAGGGGAC	Cleavage	NA	2
miR2111a	SMil_00015913-RA_Salv	3	UUGGACUGAAGGGAGCUCCC	CGAAGCUCUCUUUGGUCUAA	Cleavage	U-box domain-containing protein 9 isoform X3 [Sesamum indicum]	4
miR2111a	SMil_00006205-RA_Salv	3	UGGAGAAGCAGGGCACGUGCA	UUGGCGUGCCCUGCUUCGCCA	Cleavage	UDP-glucuronic acid decarboxylase 1-like	NA
miR2111b	SMil_00015913-RA_Salv	3	UUGGACUGAAGGGAGCUCCC	AGGGGACCCCUUCAGUCCAG	Cleavage	transcription factor TCP4-like [Sesamum indicum]	4
miR2111b	SMil_00019444-RA_Salv	2.5	GUUCCCUGCAAACACUUCUCG	GCAGUAGGGUUUGCAGGGGAC	Cleavage	NA	4
miR2111b	SMil_00006205-RA_Salv	3	UGGAGAAGCAGGGCACGUGCA	UUGGCGUGCCCUGCUUCGCCA	Cleavage	UDP-glucuronic acid decarboxylase 1-like	NA
miR2118a	SMil_00001407-RA_Salv	1.5	UGGUCUUACCGAUUCCACCCAU	AUGGGGGGAAUCGGUAAGACUA	Cleavage	NA	4
miR2118a	SMil_00001408-RA_Salv	2	UGGUCUUACCGAUUCCACCCAU	AUGGGUGGAAUUGGUAAAACCA	Cleavage	NA	4
miR2118a	SMil_00001558-RA_Salv	2.5	UGGUCUUACCGAUUCCACCCAU	AUGGGUGGUAUCGGUAAAACCA	Cleavage	NA	4
miR2118a	SMil_00002316-RA_Salv	3	UGGUCUUACCGAUUCCACCCAU	AUGGGCGGGAUAGGUAAGACCA	Translation	NA	4
miR2118a	SMil_00002332-RA_Salv	3	UGGUCUUACCGAUUCCACCCAU	AUGGGCGGGAUAGGUAAGACCA	Translation	Apoptotic ATPase [Handroanthus impetiginosus]	4
miR2118a	SMil_00002332-RA_Salv	3	UGGUCUUACCGAUUCCACCCAU	AUGGGCGGGAUAGGUAAGACCA	Translation	NA	4
miR2118a	SMil_00009083-RA_Salv	2.5	UGAAGCUGCCAGCAUGAUCUA	GGUAUCAUGCUGGCAGCUGCA	Cleavage	mediator of RNA polymerase II transcription subunit 12-like	4
miR2118a	SMil_00011860-RA_Salv	2.5	UUACCUAUGCCUCCCAUUCCGA	ACGGGAUGGGAGGUAUAGGCAA	Cleavage	hypothetical protein F511_10243 [Dorcoceras hygrometricum]	4
miR2118a	SMil_00016227-RA_Salv	3	UUGGACUGAAGGGAGCUCCC	UCGAGCUUCCUUCAAUCCAA	Cleavage	PREDICTED: uncharacterized protein LOC105971463 [Erythranthe guttata]	4
miR2118a	SMil_00016734-RA_Salv	1.5	UUGGACUGAAGGGAGCUCCCU	UCGGAGCUCCCUUCACUCCAA	Cleavage	MYB-related transcription factor [Salvia miltiorrhiza]	4
miR2118a	SMil_00017856-RA_Salv	3	AAGCUCAGGAGGGAUAGCGCC	CGCGGUGCCCCUCCUGGGCUU	Cleavage	NA	4
miR2118a	SMil_00018964-RA_Salv	3	UUGGCAUUCUGUCCACCUCC	GGGACUGGACAGAAUGUCAA	Cleavage	NA	4
miR2118a	SMil_00019358-RA_Salv	1.5	GUGAAGUGUUUGGGGGAACUU	GAGUUCCUCCAAACGCUUCAU	Cleavage	NA	4
miR2118a	SMil_00019376-RA_Salv	3	GUGAAGUGUUUGGGGGAACUU	GACAUCCUCCAAAUACUUCAC	Cleavage	NA	4
miR2118a	SMil_00022745-RA_Salv	3	AUGCACUGCCUCUUCCCUGGC	UUCGGGAAGGAGGCAGUGCAG	Cleavage	pentatricopeptide repeat-containing protein At5g43790 [Sesamum indicum]	4
miR2118a	SMil_00023399-RA_Salv	3	UUUCCAACUCCACCCAUUCCUA	AAGGAAUGGGUGAAUUUGGAAA	Translation	bromodomain and WD repeat-containing protein 3-like [Sesamum indicum]	4
miR2118a	SMil_00026454-RA_Salv	3	UCUUACCGAUACCUCCCAUGCC	GGGAUGGGAGGAAUCGGGAAGA	Translation	PREDICTED: putative late blight resistance protein homolog R1A-3 [Erythranthe guttata]	4
miR2118a	SMil_00028651-RA_Salv	2.5	UUCAUUGUCUGUUCGACCUUG	GGAGCUCAAACAGACAAUGGA	Cleavage	U-box domain-containing protein 51-like [Brassica napus]	4
miR2118a	SMil_00000054-RA_Salv	0.5	CGAUCUUGAUACCACCAAUGG	CCAUUGGUGGUGUCAAGAUCG	Cleavage	polyphenol oxidase I, chloroplastic-like	NA
miR2118a	SMil_00000106-RA_Salv	0.5	CGAUCUUGAUACCACCAAUGG	CCAUUGGUGGUGUCAAGAUCG	Cleavage	polyphenol oxidase I, chloroplastic-like	NA
miR2118a	SMil_00001512-RA_Salv	2	UGGUCUUACCGAUUCCACCCAU	AUGGGUGGGAUAGGUAAGACCA	Translation	NA	NA
miR2118a	SMil_00001513-RA_Salv	2	UGGUCUUACCGAUUCCACCCAU	AUGGGUGGGAUCGGUAAAACCA	Cleavage	putative late blight resistance protein homolog R1A-10 isoform X2 [Olea europaea var. sylvestris]	NA
miR2118a	SMil_00001843-RA_Salv	3	UGGUCUUACCGAUUCCACCCAU	AUGGGUGGAAUAGGUAAAACCA	Translation	NA	NA
miR2118a	SMil_00003332-RA_Salv	2	UUGACAGAAGAGAGAGAGCAC	GUGCUCACUCUCUUCUGUCAU	Cleavage	SQUAMOSA promoter binding protein-like 2, partial [Salvia miltiorrhiza]	NA
miR2118a	SMil_00004795-RA_Salv	3	UGCCUGGCUCCCUGUAUGCCA	UGGGAUACGGGGGGUCGGGCA	Cleavage	MDIS1-interacting receptor like kinase 1-like [Manihot esculenta]	NA
miR2118a	SMil_00005308-RA_Salv	3	UGGAGAAGCAGGGCACGUGCA	CGCACCUGCUGUGCUUCUCCA	Translation	hypothetical protein CDL12_21652 [Handroanthus impetiginosus]	NA
miR2118a	SMil_00005311-RA_Salv	3	UGGAGAAGCAGGGCACGUGCA	UUGGCGUGCCCUGCUUCGCCA	Cleavage	UDP-glucuronic acid decarboxylase 2 [Sesamum indicum]	NA
miR2118a	SMil_00005454-RA_Salv	3	UGGAGAAGCAGGGCACGUGCA	UCAACGUGCUCUGCGUCUCCA	Cleavage	Anaphase-promoting complex (APC), subunit 11 [Handroanthus impetiginosus]	NA
miR2118a	SMil_00006524-RA_Salv	1	UGGAGAAGCAGGGCACGUGCA	AGCACGUGUCCUGUUUCUCCA	Cleavage	hypothetical protein CDL12_16101 [Handroanthus impetiginosus]	NA
miR2118a	SMil_00006680-RA_Salv	1	UGGAGAAGCAGGGCACGUGCA	AGCAGGUGCCCUGCUUCUCCA	Cleavage	hypothetical protein CDL12_29271 [Handroanthus impetiginosus]	NA
miR2118a	SMil_00006682-RA_Salv	1.5	UGGAGAAGCAGGGCACGUGCA	GCCACGUGCACUGCUUCUCCA	Cleavage	NA	NA
miR2118a	SMil_00006683-RA_Salv	2	UGGAGAAGCAGGGCACGUGCA	CUCAUGUGACCUGCUUCUCCA	Cleavage	NAC domain-containing protein 83 [Sesamum indicum]	NA
miR2118a	SMil_00007077-RA_Salv	1	UGGAGAAGCAGGGCACGUGCA	AGCAGGUGCCCUGCUUCUCCA	Cleavage	hypothetical protein CDL12_29271 [Handroanthus impetiginosus]	NA
miR2118a	SMil_00007081-RA_Salv	3	UGGAGAAGCAGGGCACGUGCA	UUGGCGUGCCCUGCUUCGCCA	Cleavage	UDP-glucuronic acid decarboxylase 1-like	NA
miR2118a	SMil_00007113-RA_Salv	2.5	UGGAGAAGCAGGGCACAUGCC	AACACGUGCACUGCUUCUCCA	Cleavage	NAC domain-containing protein 45 [Sesamum indicum]	NA
miR2118a	SMil_00008562-RA_Salv	1	UCGGACCAGGCUUCAUUCCUC	CUGGGAUGAAGCCUGGUCCGG	Cleavage	homeobox-leucine zipper protein	NA
miR2118a	SMil_00010066-RA_Salv	0.5	UGAUUGAGCCGUGCCAAUAUC	GAUAUUGGCGCGGCUCAAUCA	Cleavage	hypothetical protein CDL12_22313 [Handroanthus impetiginosus]	NA
miR2118a	SMil_00010097-RA_Salv	3	UGAUUGAGCCGUGCCAAUAUC	CAUACUGGCGCGCCUCAAUCA	Cleavage	scarecrow-like protein 15	NA
miR2118a	SMil_00010362-RA_Salv	3	UGAUUGAGCCGUGCCAAUAUC	CAUACUGGCGCGCCUCAAUCA	Cleavage	scarecrow-like protein 15	NA
miR2118a	SMil_00012029-RA_Salv	3	UUACCUAUGCCUCCCAUUCCGA	UCGGAAUGGGAGGGAUUGGUAA	Cleavage	late blight resistance protein	NA
miR2118a	SMil_00012042-RA_Salv	3	UUACCUAUGCCUCCCAUUCCGA	UCGGAAUGGGUGGGAUAGGUAA	Cleavage	late blight resistance protein	NA
miR2118a	SMil_00012493-RA_Salv	3	UUACCUAUGCCUCCCAUUCCGA	UGGGUAUGGGUGGUAUAGGUAA	Cleavage	PREDICTED: putative late blight resistance protein homolog R1B-8 [Erythranthe guttata]	NA
miR2118a	SMil_00012962-RA_Salv	2.5	UUACCGAUCCCGCCCAUUCCGA	UGGGGAUGGGCGGGAUUUGUAA	Cleavage	hypothetical protein MIMGU_mgv1a022576mg, partial [Erythranthe guttata]	NA
miR2118a	SMil_00017936-RA_Salv	3	AAGCUCAGGAGGGAUAGCGCC	GAGGAUAUCCCUCCUGGGUUU	Cleavage	NA	NA
miR2118a	SMil_00018718-RA_Salv	2	UUGGCAUUCUGUCCACCUCC	GGAGCUGGACAGAAUGCUAG	Cleavage	DNA-directed RNA polymerase I subunit 2 [Sesamum indicum]	NA
miR2118a	SMil_00019225-RA_Salv	2.5	UUGGCAUUCUGUCCACCUCC	UGGGGUGGGCAGAGUGCCGG	Cleavage	NA	NA
miR2118a	SMil_00019361-RA_Salv	3	GUGAAGUGUUUGGGGGAACUU	AAGUUUCUCCAAACCUUUCAC	Cleavage	NA	NA
miR2118a	SMil_00019687-RA_Salv	3	GUUCCCUGCAAACACUUCUCG	UCUGAUGUGUUUGUGGGGAAC	Cleavage	NA	NA
miR2118a	SMil_00020044-RA_Salv	2.5	UUCCACAGCUUUCUUGAACUA	ACGUUCAAGAAAGUUGUUGAG	Cleavage	zinc finger BED domain-containing protein RICESLEEPER 2-like [Durio zibethinus]	NA
miR2118a	SMil_00020133-RA_Salv	2.5	UUCCACAGCUUUCUUGAACUA	UUGUUGCAGAGAGCUGUGGAA	Cleavage	protein STABILIZED1-like [Salvia miltiorrhiza]	NA
miR2118a	SMil_00020395-RA_Salv	3	UUCCACA-GCUUUCUUGAACUA	CCGUUCAAGAAAGCCUGUGGAA	Cleavage	NA	NA
miR2118a	SMil_00020449-RA_Salv	3	UUCCACA-GCUUUCUUGAACUA	CCGUUCAAGAAAGCCUGUGGAA	Cleavage	NA	NA
miR2118a	SMil_00020450-RA_Salv	3	UUCCACA-GCUUUCUUGAACUA	CCGUUCAAGAAAGCCUGUGGAA	Cleavage	NA	NA
miR2118a	SMil_00020451-RA_Salv	3	UUCCACA-GCUUUCUUGAACUA	CCGUUCAAGAAAGCCUGUGGAA	Cleavage	NA	NA
miR2118a	SMil_00020574-RA_Salv	2.5	UUCCACAGCUUUCUUGAACUG	ACGUUCAAGAAAGUUGUUGAG	Cleavage	zinc finger BED domain-containing protein RICESLEEPER 2-like [Durio zibethinus]	NA
miR2118a	SMil_00023353-RA_Salv	2	UUUCCAACUCCACCCAUUCCUA	GUUGAGCGGGUGGAGUUGGAAG	Cleavage	auxin response factor ARF6 [Salvia miltiorrhiza]	NA
miR2118a	SMil_00023402-RA_Salv	3	UUUCCAACUCCACCCAUUCCUA	UUGGAAUGGGUGGAAUUGGUAA	Cleavage	NA	NA
miR2118a	SMil_00023403-RA_Salv	3	UUUCCAACUCCACCCAUUCCUA	CGGGAGUGAGUGGUGUUGGAAA	Cleavage	mitotic checkpoint serine/threonine-protein kinase BUB1 [Sesamum indicum]	NA
miR2118a	SMil_00024280-RA_Salv	2	UCUUACCGAUACCUCCCAUGCC	GGUAUGGGAGGUAUUGGCAAGA	Cleavage	NA	NA
miR2118a	SMil_00024651-RA_Salv	2.5	UCUUACCGAUACCUCCCAUGCC	GGCAUGGGGGGGAUUGGUAAGA	Translation	F-box protein At3g07870-like [Sesamum indicum]	NA
miR2118a	SMil_00024944-RA_Salv	3	UCUUACCGAUACCUCCCAUGCC	GGGAUGGGAGGAAUCGGGAAGA	Translation	hypothetical protein CRE_13163 [Caenorhabditis remanei]	NA
miR2118a	SMil_00025139-RA_Salv	3	UCUUACCGAUACCUCCCAUGCC	GGAACGGGAGGCAUUGGUAAGA	Translation	hypothetical protein MIMGU_mgv1a022028mg [Erythranthe guttata]	NA
miR2118a	SMil_00026007-RA_Salv		UCUUACCGAUACCUCCCAUGCC	GGGAUGGGAGGCAUUGGUAAGA	Translation	NA	NA
miR2118a	SMil_00026058-RA_Salv	2.5	UCUUACCGAUACCUCCCAUGCC	GGCAUGGGGGGGAUUGGUAAGA	Translation	F-box protein At3g07870-like [Sesamum indicum]	NA
miR2118a	SMil_00026929-RA_Salv	2	UGCAUUUGCACCUGCACCUUC	AGACGGGCAGGUGCAAAUGUA	Cleavage	HUA2-LIKE 3-like	NA
miR2118a	SMil_00026976-RA_Salv	3	UGCAUUUGCACCUGCACCUUC	UUAGGUCCAGGUGCAAAUCCG	Cleavage	CBFA2/RUNX1 partner transcriptional co-repressor 3 (CBFA2T3), transcript variant X2	NA
miR2118a	SMil_00027322-RA_Salv	3	AAGAACGAGAAAGAGCACAUG	UCUGUGUGUUUUUUCGUUUUU	Cleavage	PREDICTED: probable protein S-acyltransferase 12 [Erythranthe guttata]	NA
miR2118a	SMil_00027323-RA_Salv	3	AAGAACGAGAAAGAGCACAUG	AAUGUGCACUUUAUUGUUCUU	Cleavage	DNA mismatch repair protein MSH2 isoform X1 [Sesamum indicum]	NA
miR2118a	SMil_00027336-RA_Salv	3	AAGAACGAGAAAGAGCACAUG	GGUAUGGUUUUUCUUGUUCUU	Cleavage	CTL-like protein DDB_G0274487 (LOC121757556), transcript variant X2	NA
miR2118a	SMil_00028659-RA_Salv	2.5	UUCAUUGUCUGUUCGACCUUG	CCAGGAAGAACAGACAAUGAG	Cleavage	NA	NA
miR2118a	SMil_00028904-RA_Salv	3	UUCAUUGUCUGUUCGACCUUG	AUAGCUCUGACAGGCAAUGAA	Cleavage	probable LRR receptor-like serine/threonine-protein kinase At1g74360 [Olea europaea var. sylvestris]	NA
miR2118a	SMil_00028966-RA_Salv	2.5	UUCAUUGUCUGUUCGACCUUA	CCUGGACGAACAGACAAUGAG	Cleavage	NA	NA
miR2118a	SMil_00029139-RA_Salv	2.5	UUCAUUGUCUGUUCGACCUUA	CCGGGAAGAACAGACAAUGAA	Cleavage	NA	NA
miR2118a	SMil_00029149-RA_Salv	3	UUCAUUGUCUGUUCGACCUUA	GGAGGUCAAACAUAUAAUGAA	Cleavage	NA	NA
miR2118a	SMil_00029316-RA_Salv	3	UUCAUUGUCUGUUCGACCUUA	AUAGCUCUGACAGGCAAUGAA	Cleavage	NA	NA
miR2118a	SMil_00029492-RA_Salv	3	UUCAUUGUCUGUUCGACCUUA	CCGGGAAGAACAGACAAUGAG	Cleavage	MYB-related transcription factor [Salvia miltiorrhiza]	NA
miR2118a	SMil_00030186-RA_Salv	3	UUCGUUGUCAGUUCGACCUUA	CCCGGUCGGACCGACAACGAA	Translation	MYB-related transcription factor [Salvia miltiorrhiza]	NA
miR2118b	SMil_00012963-RA_Salv	2.5	UUACCGAUCCCGCCCAUUCCGA	AGGGCAUGGGCGGGAUCGGGAA	Cleavage	late blight resistance protein	4
miR2118b	SMil_00014578-RA_Salv	3	UUACCGAUUCCACCCAUUCCCA	UGAGAACGGGUGGAAUUGGUGC	Cleavage	PREDICTED: probable mitochondrial saccharopine dehydrogenase-like oxidoreductase At5g39410 [Erythranthe guttata]	4
miR2118b	SMil_00021561-RA_Salv	3	UGCCAAAGGAGAAUUGCCCUG	UAGUGGAAUUCUUUUUUGGCA	Cleavage	NA	4
miR2118b	SMil_00022623-RA_Salv	2.5	AUGCACUGCCUCUUCCCUGGC	GACGGCGAGGAGGCGGUGCAU	Cleavage	NA	4
miR2118b	SMil_00024065-RA_Salv	3	UUUCCUAUUCCUCCCAUACCGA	UGGGGAUGGGAGGAAUCGGGAA	Cleavage	PREDICTED: putative late blight resistance protein homolog R1A-10 [Erythranthe guttata]	4
miR2118b	SMil_00024218-RA_Salv	3	UUUCCUAUUCCUCCCAUACCGA	GUAGUGUGUGGGGAAUGGGGAA	Cleavage	NA	4
miR2118b	SMil_00024407-RA_Salv	2	UCUUACCGAUACCUCCCAU	AUGGGAGGUAUUGGCAAGA	Cleavage	NA	4
miR2118b	SMil_00028499-RA_Salv	2	UUCAUUGUCUGUUCGACCUUG	CCAGGAAGAACAGACAAUGAA	Cleavage	uncharacterized protein LOC105164125 [Sesamum indicum]	4
miR2118b	SMil_00001161-RA_Salv	2.5	UGGUCUUACCGAUUCCACCCAU	AUGGGCGGCAUUGGUAAGACCA	Cleavage	PREDICTED: putative late blight resistance protein homolog R1B-16 [Erythranthe guttata]	NA
miR2118b	SMil_00002571-RA_Salv	3	UGUUUUCCCCAUCCCACCCAU	GGGGAUGGGAUGGGCAAAACG	Cleavage	pectinesterase/pectinesterase inhibitor PPE8B [Sesamum indicum]	NA
miR2118b	SMil_00003115-RA_Salv	3	UUGACAGAAGAGAGAGAGCAC	CAGCUCUCUCACUUCUGUUGG	Translation	E3 ubiquitin-protein ligase UPL2 isoform X1 [Sesamum indicum]	NA
miR2118b	SMil_00004994-RA_Salv	0.5	UGGAGAAGCAGGGCACGUGCA	AGCACGUGCCCUGUUUCUCCA	Cleavage	hypothetical protein CDL12_09945 [Handroanthus impetiginosus]	NA
miR2118b	SMil_00005345-RA_Salv	3	UGGAGAAGCAGGGCACGUGCA	UUGGCGUGCCCUGCUUCGCCA	Cleavage	UDP-glucuronic acid decarboxylase 1-like	NA
miR2118b	SMil_00007079-RA_Salv	2	UGGAGAAGCAGGGCACGUGCA	CUCAUGUGACCUGCUUCUCCA	Cleavage	NAC domain-containing protein 83 [Sesamum indicum]	NA
miR2118b	SMil_00008687-RA_Salv	3	UCGGACCAGGCUUCAUUCCUC	AGGGAAAGAGGCCUGGUCAGA	Cleavage	PREDICTED: mitochondrial fission protein ELM1 [Erythranthe guttata]	NA
miR2118b	SMil_00010273-RA_Salv	3	UGAUUGAGCCGUGCCAAUAUC	CAUACUGGCGCGCCUCAAUCA	Cleavage	scarecrow-like protein 15	NA
miR2118b	SMil_00010362-RA_Salv	3	UGAUUGAGCCGUGCCAAUAUC	AGUAAUUUCACGGCUCAAUCA	Cleavage	LRR receptor-like serine/threonine-protein kinase	NA
miR2118b	SMil_00011728-RA_Salv	2.5	UUACCUAUGCCUCCCAUUCCGA	UUGGGAUGGGUGGUAUAGGUAA	Cleavage	putative late blight resistance protein homolog R1B-16	NA
miR2118b	SMil_00013868-RA_Salv	2	UUACCGAUUCCACCCAUUCCCA	UGGGGAUGGGCGGAAUCGGUAA	Cleavage	NA	NA
miR2118b	SMil_00016729-RA_Salv	3	UUGGACUGAAGGGAGCUCCC	AGGGGACCCCUUCAGUCCAG	Cleavage	transcription factor TCP4-like [Sesamum indicum]	NA
miR2118b	SMil_00017101-RA_Salv	3	UUGGACUGAAGGGAGCUCCCU	GCGAAGCUCUCUUUGGUCUAA	Cleavage	U-box domain-containing protein 9 isoform X3 [Sesamum indicum]	NA
miR2118b	SMil_00021796-RA_Salv	0	UGCCAAAGGAGAUUUGCCCCG	UUGGGCAAAUCUCCUUUGGCA	Cleavage	Ubiquitin-conjugating enzyme [Handroanthus impetiginosus]	NA
miR2118b	SMil_00022624-RA_Salv	3	AUGCACUGCCUCUUCCCUGGC	GCCAGGGAAGAGGUCGUGCAA	Cleavage	NA	NA
miR2118b	SMil_00024064-RA_Salv	3	UUUCCUAUUCCUCCCAUACCGA	UGGGGAUGGGAGGAAUCGGGAA	Cleavage	PREDICTED: putative late blight resistance protein homolog R1A-3 [Erythranthe guttata]	NA
miR2118b	SMil_00024350-RA_Salv	2	UCUUACCGAUACCUCCCAUGCC	GGGAUGGGAGGAAUUGGUAAGA	Translation	NA	NA
miR2118b	SMil_00024947-RA_Salv	3	UCUUACCGAUACCUCCCAUGCC	GGGAUGGGAGGAAUCGGGAAGA	Translation	PREDICTED: putative late blight resistance protein homolog R1A-3 [Erythranthe guttata]	NA
miR2118b	SMil_00025414-RA_Salv	3	UCUUACCGAUACCUCCCAUGCC	GGGAUGGGCGGCAUUGGUAAGA	Translation	NA	NA
miR2118b	SMil_00028714-RA_Salv	3	UUCAUUGUCUGUUCGACCUUG	GGAGGUCAAACAUAUAAUGAA	Cleavage	NA	NA
miR2118c	SMil_00012963-RA_Salv	2.5	UUACCGAUCCCGCCCAUUCCGA	AGGGCAUGGGCGGGAUCGGGAA	Cleavage	PREDICTED: putative disease resistance RPP13-like protein 3 [Erythranthe guttata]	4
miR2118c	SMil_00014578-RA_Salv	3	UUACCGAUUCCACCCAUUCCCA	UGGGGAUGGGCGGGAUUGGUAA	Cleavage	FAD synthetase 1, chloroplastic [Sesamum indicum]	4
miR2118c	SMil_00021561-RA_Salv	3	UGCCAAAGGAGAAUUGCCCUG	UAGUGGAAUUCUUUUUUGGCA	Cleavage	hypothetical protein CDL12_10088 [Handroanthus impetiginosus]	4
miR2118c	SMil_00022623-RA_Salv	2.5	AUGCACUGCCUCUUCCCUGGC	GACGGCGAGGAGGCGGUGCAU	Cleavage	PREDICTED: bZIP transcription factor 11-like [Nelumbo nucifera]	4
miR2118c	SMil_00024065-RA_Salv	3	UUUCCUAUUCCUCCCAUACCGA	UGGGGAUGGGAGGAAUCGGGAA	Cleavage	unnamed protein product, partial [Vitis vinifera]	4
miR2118c	SMil_00024218-RA_Salv	1.5	UCUUACCGAUACCUCCCAUGCC	GGAAUGGGCGGUAUUGGUAAGA	Cleavage	putative late blight resistance protein homolog R1A-3 [Sesamum indicum]	4
miR2118c	SMil_00024407-RA_Salv	2.5	UCUUACCGAUACCUCCCAUGCC	GGCAUGGGGGGAAUUGGUAAGA	Translation	NA	4
miR2118c	SMil_00028499-RA_Salv	2	UUCAUUGUCUGUUCGACCUUG	GGAGGUUAAGCAGAUAAUGAA	Cleavage	NA	4
miR2118c	SMil_00001161-RA_Salv	2.5	UGGUCUUACCGAUUCCACCCAU	AUGGGCGGCAUUGGUAAGACCA	Cleavage	NA	NA
miR2118c	SMil_00002571-RA_Salv	0	UGACAGAAGAGAGUGAGCAC	GUGCUCACUCUCUUCUGUCA	Cleavage	SQUAMOSA promoter binding protein-like 2, partial [Salvia miltiorrhiza]	NA
miR2118c	SMil_00003115-RA_Salv	0	UUGACAGAAGAGAGAGAGCAC	GUGCUCUCUCUCUUCUGUCAA	Cleavage	SQUAMOSA promoter binding protein-like 7, partial [Salvia miltiorrhiza]	NA
miR2118c	SMil_00004994-RA_Salv	1	UGGAGAAGCAGGGCACGUGCA	AGCACGUGUCCUGUUUCUCCA	Cleavage	hypothetical protein CDL12_16101 [Handroanthus impetiginosus]	NA
miR2118c	SMil_00005345-RA_Salv	3	UGGAGAAGCAGGGCACGUGCA	UUGGCGUGCCCUGCUUCGCCA	Cleavage	UDP-glucuronic acid decarboxylase 1-like	NA
miR2118c	SMil_00007079-RA_Salv	2.5	UGGAGAAGCAGGGCACGUGCA	CUCACAUCCCCUGCUUCUUCA	Cleavage	hypothetical protein CDL12_09671 [Handroanthus impetiginosus]	NA
miR2118c	SMil_00008687-RA_Salv	3	UCGGACCAGGCUUCAUUCCUC	CAGGUUUGAGGCCUGGUCUGA	Cleavage	pentatricopeptide repeat-containing protein At1g79490, mitochondrial [Sesamum indicum]	NA
miR2118c	SMil_00010273-RA_Salv	3	UGAUUGAGCCGUGCCAAUAUC	AGUAAUUUCACGGCUCAAUCA	Cleavage	LRR receptor-like serine/threonine-protein kinase	NA
miR2118c	SMil_00010362-RA_Salv	0.5	UGAUUGAGCCGUGCCAAUAUC	GAUAUUGGCGCGGCUCAAUCA	Cleavage	hypothetical protein CDL12_22313 [Handroanthus impetiginosus]	NA
miR2118c	SMil_00011728-RA_Salv	2.5	UUACCUAUGCCUCCCAUUCCGA	UUGGGAUGGGCGGCAUGGGUAA	Cleavage	late blight resistance protein R1-A-like	NA
miR2118c	SMil_00013868-RA_Salv	3	UUACCGAUUCCACCCAUUCCCA	AGGGAGGUGGUGGAAUCGGUGA	Cleavage	uncharacterized protein LOC105159854 [Sesamum indicum]	NA
miR2118c	SMil_00016729-RA_Salv	1.5	UUGGACUGAAGGGAGCUCCCU	CUGGAGCUCCCUUCACUCCAA	Cleavage	MYB-related transcription factor [Salvia miltiorrhiza]	NA
miR2118c	SMil_00017101-RA_Salv	3	UUGGACUGAAGGGAGCUCCCU	GAGGGGACCCCUUCAGUCCAG	Cleavage	transcription factor TCP4-like [Sesamum indicum]	NA
miR2118c	SMil_00021796-RA_Salv	1.5	UGCCAAAGGAGAUUUGCCCCG	CUAGGCAAAUCUUCUUUGGCA	Cleavage	Ubiquitin-conjugating enzyme [Handroanthus impetiginosus]	NA
miR2118c	SMil_00022624-RA_Salv	3	AUGCACUGCCUCUUCCCUGGC	GCUUGGGAAGAGGCAGUGCGG	Cleavage	NA	NA
miR2118c	SMil_00024064-RA_Salv	3	UUUCCUAUUCCUCCCAUACCGA	UGGGGAUGGGAGGAAUCGGGAA	Cleavage	hypothetical protein CRE_13163 [Caenorhabditis remanei]	NA
miR2118c	SMil_00024350-RA_Salv	2	UCUUACCGAUACCUCCCAUGCC	GGGAUGGGAGGAAUUGGUAAGA	Translation	NA	NA
miR2118c	SMil_00024947-RA_Salv	3	UCUUACCGAUACCUCCCAUGCC	GGGAUGGUAGGGAUUGGUAAGA	Translation	PREDICTED: putative late blight resistance protein homolog R1A-10 [Erythranthe guttata]	NA
miR2118c	SMil_00025414-RA_Salv	1.5	UCUUACCGAUACCUCCCAUGCC	GGAAUGGGCGGUAUUGGUAAGA	Cleavage	putative late blight resistance protein homolog R1A-3 [Sesamum indicum]	NA
miR2118c	SMil_00028714-RA_Salv	3	UUCAUUGUCUGUUCGACCUUG	CCAGCUCGAACAGACAAAGAG	Cleavage	NA	NA
miR319a	SMil_00017546-RA_Salv	2.5	UUGGACUGAAGGGAGCUCCUC	AUGCAGCUCCCUUCACUCCAA	Cleavage	hypothetical protein TSUD_59840 [Trifolium subterraneum]	1
miR319a	SMil_00001367-RA_Salv	3	UGGUCUUACCGAUUCCACCCAU	AUGGGCGGAAUUGGUAAAACCA	Cleavage	PREDICTED: putative late blight resistance protein homolog R1B-16 [Erythranthe guttata]	4
miR319a	SMil_00007112-RA_Salv	3	UGGAGAAGCAGGGCACGUGCA	ACCACAUGCUCUGCAUCUCCA	Cleavage	Multitransmembrane protein [Handroanthus impetiginosus]	4
miR319a	SMil_00007823-RA_Salv	0.5	UCGGACCAGGCUUCAUUCCCC	CUGGAAUGAAGCCUGGUCCGG	Cleavage	NA	4
miR319a	SMil_00019324-RA_Salv	1.5	GUGAAGUGUUUGGGGGAACUU	GAGUUCCUCCAAACGCUUCAU	Cleavage	NA	4
miR319a	SMil_00026431-RA_Salv	2.5	UCUUACCGAUACCUCCCAUGCC	GGGAUGGGCGGGAUCGGUAAGA	Translation	NA	4
miR319a	SMil_00003982-RA_Salv	3	UUUGGAUUGAAGGGAGCUCUA	CGGAGUUCCCUUCGAUCCGGU	Cleavage	pectinesterase-like [Sesamum indicum]	NA
miR319a	SMil_00007530-RA_Salv	3	UCGGACCAGGCUUCAUUCCCC	CAGGUUUGAGGCCUGGUCUGA	Cleavage	pentatricopeptide repeat-containing protein At1g79490, mitochondrial [Sesamum indicum]	NA
miR319a	SMil_00010902-RA_Salv	0.5	UGAAUCCUGAUGAUGCUGCAU	CUGCAGCAUCAUCAGGAUUCG	Cleavage	AP4/EREBP Transcription Factors	NA
miR319a	SMil_00017431-RA_Salv	2.5	UUGGACUGAAGGGAGCUCCCU	UAGGGGGACCCUUCAGUCCAA	Cleavage	NA	NA
miR319a	SMil_00022019-RA_Salv	1.5	UGCCAAAGGAGAUUUGCCCCG	CUAGGCAAAUCUUCUUUGGCA	Cleavage	Ubiquitin-conjugating enzyme [Handroanthus impetiginosus]	NA
miR319b	SMil_00001367-RA_Salv	3	UGGUCUUACCGAUUCCACCCAU	AUGGGCGGGAUAGGUAAGACCA	Translation	NA	4
miR319b	SMil_00007112-RA_Salv	3	UGGAGAAGCAGGGCACGUGCA	UCCAAUUGUUCUGCUUCUCCA	Cleavage	CCCH-type Zn-finger protein [Handroanthus impetiginosus]	4
miR319b	SMil_00007823-RA_Salv	0.5	UCGGACCAGGCUUCAUUCCCC	CUGGAAUGAAGCCUGGUCCGG	Cleavage	PREDICTED: homeobox-leucine zipper protein REVOLUTA-like isoform X4 [Erythranthe guttata]	4
miR319b	SMil_00017546-RA_Salv	3	UUGGACUGAAGGGAGCUCCUC	GAGGGGACCCCUUCAGUCCAG	Cleavage	transcription factor TCP4-like [Sesamum indicum]	4
miR319b	SMil_00019324-RA_Salv	1.5	GUGAAGUGUUUGGGGGAACUU	GAGUUUCUCCAAACACUUCAU	Cleavage	ATP sulfurylase 2 [Sesamum indicum]	4
miR319b	SMil_00026431-RA_Salv	2.5	UCUUACCGAUACCUCCCAUGCC	GGGAUGGGUGGUAUAGGUAAGA	Cleavage	NA	4
miR319b	SMil_00003982-RA_Salv	3	UUUGGAUUGAAGGGAGCUCUA	GAGAGCCCCCUUUGAUUCAGA	Cleavage	CCG-binding protein 1 [Sesamum indicum]	NA
miR319b	SMil_00007530-RA_Salv	0.5	UCGGACCAGGCUUCAUUCCCC	CUGGAAUGAAGCCUGGUCCGG	Cleavage	NA	NA
miR319b	SMil_00010902-RA_Salv	1	UGAAUCCUGAUGAUGCUGCAU	CUGCAGCAUCAUCAGGAUUCC	Cleavage	ethylene-responsive transcription factor RAP2-7-like isoform X2 [Sesamum indicum]	NA
miR319b	SMil_00017431-RA_Salv	3	UUGGACUGAAGGGAGCUCCCU	CGGGAGCUUUCUUCAGGCCAG	Cleavage	NA	NA
miR319b	SMil_00022019-RA_Salv	2.5	UGCCAAAGGAGAUUUGCCCCG	UAGGGCUAAUCACCUUUGGCA	Translation	chloride channel protein CLC-d isoform X4 [Sesamum indicum]	NA
miR319c	SMil_00001367-RA_Salv	3	UGGUCUUACCGAUUCCACCCAU	AUGGGCGGAAUUGGUAAAACCA	Cleavage	PREDICTED: putative late blight resistance protein homolog R1A-10 [Erythranthe guttata]	4
miR319c	SMil_00007112-RA_Salv	3	UGGAGAAGCAGGGCACGUGCA	UCCUCCUGCUCUGCUUCUCCG	Cleavage	glycerophosphodiester phosphodiesterase GDPDL4-like	4
miR319c	SMil_00007823-RA_Salv	1	UCGGACCAGGCUUCAUUCCCC	CUGGGAUGAAGCCUGGUCCGG	Cleavage	chloroplastic group IIB intron splicing facilitator CRS2-B, chloroplastic [Sesamum indicum]	4
miR319c	SMil_00017546-RA_Salv	3	UUGGACUGAAGGGAGCUCCUC	CGGGAGCUUUCUUCAGGCCAG	Cleavage	NA	4
miR319c	SMil_00019324-RA_Salv	3	GUGAAGUGUUUGGGGGAACUU	AAGUUUCUCCAAACCUUUCAC	Cleavage	NA	4
miR319c	SMil_00026431-RA_Salv	2.5	UCUUACCGAUACCUCCCAUGCC	GGAAUGGGUGGGAUCGGUAAGA	Translation	unnamed protein product [Coffea canephora]	4
miR319c	SMil_00003982-RA_Salv	3	UUUGGAUUGAAGGGAGCUCUA	GAAAGCUCCCUUCAAUCCUGA	Cleavage	hypothetical protein TSUD_140560 [Trifolium subterraneum]	NA
miR319c	SMil_00007530-RA_Salv	0.5	UCGGACCAGGCUUCAUUCCCC	CUGGAAUGAAGCCUGGUCCGG	Cleavage	PREDICTED: homeobox-leucine zipper protein REVOLUTA-like isoform X4 [Erythranthe guttata]	NA
miR319c	SMil_00010902-RA_Salv	1	UGAAUCCUGAUGAUGCUGCAU	UUGCAGCAUCAUCAGGAUUCU	Cleavage	AP6/EREBP Transcription Factors, partial [Salvia miltiorrhiza]	NA
miR319c	SMil_00017431-RA_Salv	3	UUGGACUGAAGGGAGCUCCCU	UUCGAGCUUCCUUCAAUCCAA	Cleavage	PREDICTED: uncharacterized protein LOC105971463 [Erythranthe guttata]	NA
miR319c	SMil_00022019-RA_Salv	3	UGCCAAAGGAGAUUUGCCCCG	CGGGGCAGAUCUCGUUUGGCU	Cleavage	transcription factor MYBS3 [Sesamum indicum]	NA
miR319d	SMil_00001367-RA_Salv	3	UGGUCUUACCGAUUCCACCCAU	AUGGGCGGAAUUGGUAAAACCA	Cleavage	putative disease resistance protein At3g14460 [Sesamum indicum]	4
miR319d	SMil_00007112-RA_Salv	3	UGGAGAAGCAGGGCACGUGCA	AACAAGUUCCUUGCUUCUUCA	Cleavage	GDSL esterase/lipase At1g33811 [Sesamum indicum]	4
miR319d	SMil_00007823-RA_Salv	1	UCGGACCAGGCUUCAUUCCCC	UUGGGAUGAAGCCUGGUCCGG	Cleavage	NA	4
miR319d	SMil_00017546-RA_Salv	3	UUGGACUGAAGGGAGCUCCUC	UUCGAGCUUCCUUCAAUCCAA	Cleavage	PREDICTED: uncharacterized protein LOC105971463 [Erythranthe guttata]	4
miR319d	SMil_00019324-RA_Salv	3	GUGAAGUGUUUGGGGGAACUU	GACAUCCUCCAAAUACUUCAC	Cleavage	NA	4
miR319d	SMil_00026431-RA_Salv	2.5	UCUUACCGAUACCUCCCAUGCC	GGAAUGCCAGGUAUUGGUAAGA	Cleavage	NA	4
miR319d	SMil_00003982-RA_Salv	3	UUUGGAUUGAAGGGAGCUCUA	AGCAGCAUCUUUCAAUCCAAA	Cleavage	adenylate kinase [Handroanthus impetiginosus]	NA
miR319d	SMil_00007530-RA_Salv	1	UCGGACCAGGCUUCAUUCCCC	CUGGGAUGAAGCCUGGUCCGG	Cleavage	chloroplastic group IIB intron splicing facilitator CRS2-B, chloroplastic [Sesamum indicum]	NA
miR319d	SMil_00010902-RA_Salv	1	UGAAUCCUGAUGAUGCUGCAU	CUGCAGCAUCAUCAGGAUUCU	Cleavage	floral homeotic protein APETALA 2-like isoform X1 [Sesamum indicum]	NA
miR319d	SMil_00017431-RA_Salv	3	UUGGACUGAAGGGAGCUCCCU	GCGAAGCUCUCUUUGGUCUAA	Cleavage	U-box domain-containing protein 9 isoform X3 [Sesamum indicum]	NA
miR319d	SMil_00022019-RA_Salv	3	UGCCAAAGGAGAUUUGCCCCG	AGGGGCUGGUCUUCUUUGGUA	Cleavage	hypothetical protein F511_31105 [Dorcoceras hygrometricum]	NA
miR319e	SMil_00001367-RA_Salv	3	UGGUCUUACCGAUUCCACCCAU	AUGGGCGGGAUAGGUAAGACCA	Translation	NA	4
miR319e	SMil_00007112-RA_Salv	1	UGGAGAAGCAGGGCACAUGCC	AGCAGGUGCCCUGCUUCUCCA	Cleavage	hypothetical protein CDL12_29271 [Handroanthus impetiginosus]	4
miR319e	SMil_00007823-RA_Salv	1	UCGGACCAGGCUUCAUUCCCC	CUGGGAUGAAGCCUGGUCCGG	Cleavage	NA	4
miR319e	SMil_00017546-RA_Salv	3	UUGGACUGAAGGGAGCUCCUC	GCGAAGCUCUCUUUGGUCUAA	Cleavage	U-box domain-containing protein 9 isoform X3 [Sesamum indicum]	4
miR319e	SMil_00019324-RA_Salv	3	GUGAAGUGUUUGGGGGAACUU	AUCUUCCCCUAAAUGUUUCAC	Cleavage	NA	4
miR319e	SMil_00026431-RA_Salv	2.5	UCUUACCGAUACCUCCCAUGCC	GGAAUGGCCGGUAUUGGUAAGA	Cleavage	NA	4
miR319e	SMil_00003982-RA_Salv	3	UUUGGAUUGAAGGGAGCUCUA	ACGAGC-CCCUUCAAUCCGGA	Cleavage	NA	NA
miR319e	SMil_00007530-RA_Salv	1	UCGGACCAGGCUUCAUUCCCC	UUGGGAUGAAGCCUGGUCCGG	Cleavage	NA	NA
miR319e	SMil_00010902-RA_Salv	1	UGAAUCCUGAUGAUGCUGCAU	CUGCAGCAUCAUCAGGAUUCC	Cleavage	floral homeotic protein APETALA 2-like	NA
miR319e	SMil_00017431-RA_Salv	3	UUGGACUGAAGGGAGCUCCCU	GAGGGGACCCCUUCAGUCCAG	Cleavage	transcription factor TCP4-like [Sesamum indicum]	NA
miR319e	SMil_00022019-RA_Salv	3	UGCCAAAGGAGAUUUGCCCCG	GUCGGCAAAUCUUCUUUGGUU	Cleavage	NA	NA
miR319f.1	SMil_00001367-RA_Salv	3	UGGUCUUACCGAUUCCACCCAU	AUGGGCGGGAUAGGUAAGACCA	Translation	Apoptotic ATPase [Handroanthus impetiginosus]	4
miR319f.1	SMil_00007112-RA_Salv	1.5	UGGAGAAGCAGGGCACAUGCC	AGCACGUGCCCUGUUUCUCCA	Cleavage	hypothetical protein CDL12_09945 [Handroanthus impetiginosus]	4
miR319f.1	SMil_00007823-RA_Salv	1	UCGGACCAGGCUUCAUUCCCC	CUGGGAUGAAGCCUGGUCCGG	Cleavage	homeobox-leucine zipper protein	4
miR319f.1	SMil_00017546-RA_Salv	2.5	AAGCUCAGGAGGGAUAGCGCC	AGCCCUAAUCCUCCUGAGCUU	Cleavage	PREDICTED: pectin acetylesterase 8 isoform X3 [Elaeis guineensis]	4
miR319f.1	SMil_00019324-RA_Salv	3	GUGAAGUGUUUGGGGGAACUU	CAAUUUCACCAAAUACUUCAC	Cleavage	Nucleotide-diphospho-sugar transferases superfamily protein [Dorcoceras hygrometricum]	4
miR319f.1	SMil_00026431-RA_Salv	2.5	UCUUACCGAUACCUCCCAUGCC	GGGAUGGCUGGUAUUGGUAAGA	Cleavage	LOW QUALITY PROTEIN: auxin transport protein BIG [Sesamum indicum]	4
miR319f.1	SMil_00003982-RA_Salv	1	UUUGGAUUGAAGGGAGCUCUA	UCGAGCUUCCUUCAAUCCAAG	Cleavage	PREDICTED: uncharacterized protein LOC105971463 [Erythranthe guttata]	NA
miR319f.1	SMil_00007530-RA_Salv	1	UCGGACCAGGCUUCAUUCCCC	CUGGGAUGAAGCCUGGUCCGG	Cleavage	NA	NA
miR319f.1	SMil_00010902-RA_Salv	3	UGAAUCCUGAUGAUGCUGCAU	AAUCAGCAGCAUUAGGAUUCA	Cleavage	katanin p80 WD40 repeat-containing subunit B1 homolog isoform X2 [Sesamum indicum]	NA
miR319f.1	SMil_00017431-RA_Salv	1.5	UUGGACUGAAGGGAGCUCCCA	UCGGAGCUCCCUUCACUCCAA	Cleavage	MYB-related transcription factor [Salvia miltiorrhiza]	NA
miR319f.1	SMil_00022019-RA_Salv	3	UGCCAAAGGAGAUUUGCCCCG	CUGGCCAACUCUUCUUUGGCA	Cleavage	NA	NA
miR319g	SMil_00019324-RA_Salv	3	GUGAAGUGUUUGGGGGAACUU	CGGUUAUCUCAAGUACUUCAC	Cleavage	NA	0
miR319g	SMil_00001367-RA_Salv	3	UGGUCUUACCGAUUCCACCCAU	AUGGGCGGGAUAGGUAAGACCA	Translation	NA	4
miR319g	SMil_00007112-RA_Salv	1.5	UGGAGAAGCAGGGCACAUGCC	CUCAUGUGACCUGCUUCUCCA	Cleavage	NAC domain-containing protein 83 [Sesamum indicum]	4
miR319g	SMil_00007823-RA_Salv	2	UCGGACCAGGCUUCAUUCCCC	CAGGGAUGAGGUCUGGUUCGA	Cleavage	probable methyltransferase PMT28 [Sesamum indicum]	4
miR319g	SMil_00017546-RA_Salv	3	AAGCUCAGGAGGGAUAGCGCC	GAUGUUAUCCUUUCUGAGCUA	Cleavage	protein ENHANCED DISEASE RESISTANCE 4 [Sesamum indicum]	4
miR319g	SMil_00026431-RA_Salv	2.5	UCUUACCGAUACCUCCCAUGCC	GGGAUGGGAGGUAUAGGCAAGA	Cleavage	hypothetical protein F511_10243 [Dorcoceras hygrometricum]	4
miR319g	SMil_00003982-RA_Salv	1	UUUGGAUUGAAGGGAGCUCUA	GGCAGCUCCCUUCAAUCCAAA	Cleavage	PREDICTED: uncharacterized protein LOC105766768 [Gossypium raimondii]	NA
miR319g	SMil_00007530-RA_Salv	1	UCGGACCAGGCUUCAUUCCCC	CUGGGAUGAAGCCUGGUCCGG	Cleavage	homeobox-leucine zipper protein	NA
miR319g	SMil_00010902-RA_Salv	3	UGAAUCCUGAUGAUGCUGCAU	CGGCGGCCUUAUCAGGAUUCC	Cleavage	putative GEM-like protein 8	NA
miR319g	SMil_00017431-RA_Salv	1.5	UUGGACUGAAGGGAGCUCCCA	CUGGAGCUCCCUUCACUCCAA	Cleavage	MYB-related transcription factor [Salvia miltiorrhiza]	NA
miR319g	SMil_00022019-RA_Salv	3	UGCCAAAGGAGAUUUGCCCCG	CUGGCCAACUCUUCUUUGGCA	Cleavage	NA	NA
miR319h	SMil_00001367-RA_Salv	3	UGGUCUUACCGAUUCCACCCAU	AUGGGCGGGAUAGGUAAGACCA	Translation	hypothetical protein MIMGU_mgv1a022576mg, partial [Erythranthe guttata]	4
miR319h	SMil_00007112-RA_Salv	2	UGGAGAAGCAGGGCACAUGCC	AGCACGUGUCCUGUUUCUCCA	Cleavage	hypothetical protein CDL12_16101 [Handroanthus impetiginosus]	4
miR319h	SMil_00007823-RA_Salv	3	UCGGACCAGGCUUCAUUCCCC	AGGGAAAGAGGCCUGGUCAGA	Cleavage	PREDICTED: mitochondrial fission protein ELM1 [Erythranthe guttata]	4
miR319h	SMil_00017546-RA_Salv	3	AAGCUCAGGAGGGAUAGCGCC	CGCGGUGCCCCUCCUGGGCUU	Cleavage	NA	4
miR319h	SMil_00019324-RA_Salv	3	GUGAAGUGUUUGGGGGAACUU	CUCUUGCUCCAAACACUUUAC	Cleavage	uncharacterized protein LOC105174131 [Sesamum indicum]	4
miR319h	SMil_00026431-RA_Salv	3	UCUUACCGAUACCUCCCAUGCC	GGGAUGGGAGGAAUCGGGAAGA	Translation	PREDICTED: putative late blight resistance protein homolog R1A-10 [Erythranthe guttata]	4
miR319h	SMil_00003982-RA_Salv	1.5	UUUGGAUUGAAGGGAGCUCUA	UGGAGCUCCCUUCACUCCAAA	Cleavage	MYB-related transcription factor [Salvia miltiorrhiza]	NA
miR319h	SMil_00007530-RA_Salv	2	UCGGACCAGGCUUCAUUCCCC	CAGGGAUGAGGUCUGGUUCGA	Cleavage	probable methyltransferase PMT28 [Sesamum indicum]	NA
miR319h	SMil_00010902-RA_Salv	3	UGAAUCCUGAUGAUGCUGCAU	GAGCAGC-UCAUUAGGGUUCA	Cleavage	WRKY protein [Salvia miltiorrhiza]	NA
miR319h	SMil_00017431-RA_Salv	2.5	UUGGACUGAAGGGAGCUCCCA	AGGCAGCUCCCUUCAAUCCAA	Cleavage	PREDICTED: uncharacterized protein LOC105766768 [Gossypium raimondii]	NA
miR319h	SMil_00022019-RA_Salv	0	UGCCAAAGGAGAUUUGCCCCG	CCGGGCAAAUCUCCUUUGGCA	Cleavage	Ubiquitin-conjugating enzyme [Handroanthus impetiginosus]	NA
miR319i	SMil_00001367-RA_Salv	3	UGGUCUUACCGAUUCCACCCAU	AUGGGCGGGAUAGGUAAGACCA	Translation	hypothetical protein TSUD_163120 [Trifolium subterraneum]	4
miR319i	SMil_00007112-RA_Salv	2.5	UGGAGAAGCAGGGCACAUGCC	GCCACGUGCACUGCUUCUCCA	Cleavage	NA	4
miR319i	SMil_00007823-RA_Salv	3	UCGGACCAGGCUUCAUUCCCC	CGGGAGAUAAGCCUGGUCUGA	Cleavage	hypothetical protein CDL12_28634 [Handroanthus impetiginosus]	4
miR319i	SMil_00017546-RA_Salv	3	AAGCUCAGGAGGGAUAGCGCC	GUAGUUUUCUCUCCUGAGCUU	Cleavage	NA	4
miR319i	SMil_00019324-RA_Salv	1.5	GUGAAGUGUUUGGGGGAACUU	AAGUUCCUCCAAACACUUCAG	Cleavage	PREDICTED: uncharacterized protein LOC105970106 isoform X2 [Erythranthe guttata]	4
miR319i	SMil_00026431-RA_Salv	3	UCUUACCGAUACCUCCCAUGCC	GGGAUGGGAGGAAUCGGGAAGA	Translation	hypothetical protein CRE_13163 [Caenorhabditis remanei]	4
miR319i	SMil_00003982-RA_Salv	2	UUUGGAUUGAAGGGAGCUCUA	UGGAGCUCCAUUCGAUCCAAA	Cleavage	MYB-related transcription factor [Salvia miltiorrhiza]	NA
miR319i	SMil_00007530-RA_Salv	3	UCGGACCAGGCUUCAUUCCCC	AGGGAAAGAGGCCUGGUCAGA	Cleavage	PREDICTED: mitochondrial fission protein ELM1 [Erythranthe guttata]	NA
miR319i	SMil_00010902-RA_Salv	2	UGAAUCUUGAUAACGCUGCAU	CGACAGCUUUAUCAAGAUUCA	Cleavage	putative disease resistance protein At3g14460 [Sesamum indicum]	NA
miR319i	SMil_00017431-RA_Salv	2.5	UUGGACUGAAGGGAGCUCCCA	CGCGAGCGCCCUUUAGUCCAA	Cleavage	HIPL1 protein [Sesamum indicum]	NA
miR319i	SMil_00022019-RA_Salv	0	UGCCAAAGGAGAUUUGCCCCG	UUGGGCAAAUCUCCUUUGGCA	Cleavage	Ubiquitin-conjugating enzyme [Handroanthus impetiginosus]	NA
miR390a	SMil_00009192-RA_Salv	3	UGAAGCUGCCAGCAUGAUCUA	AAGAUCUUAUUGGCAGCUUCA	Cleavage	mitochondrial substrate carrier family protein B [Sesamum indicum]	NA
miR390a	SMil_00014198-RA_Salv	0.5	UUACCGAUUCCACCCAUUCCCA	UAGGAAUGGGUGGGAUCGGUAA	Cleavage	NA	NA
miR390a	SMil_00018112-RA_Salv	3	AAGCUCAGGAGGGAUAGCGCC	GAGGAUAUCCCUCCUGGGUUU	Cleavage	NA	NA
miR390a	SMil_00021415-RA_Salv	3	UUCCACAGCUUUCUUGAACUG	AGGUUCAGGAAGGUUCUGGAA	Cleavage	calcium-transporting ATPase 12, plasma membrane-type [Sesamum indicum]	NA
miR390a	SMil_00021661-RA_Salv	3	UGCCAAAGGAGAAUUGCCCUG	UAGUGGAAUUCUUUUUUGGCA	Cleavage	hypothetical protein CDL12_10088 [Handroanthus impetiginosus]	NA
miR390a	SMil_00028853-RA_Salv	3	UUCAUUGUCUGUUCGACCUUG	AUAGGUUUGACGGGCAAUGAA	Cleavage	NA	NA
miR390b	SMil_00009192-RA_Salv	3	UGAAGCUGCCAGCAUGAUCUA	ACGAUUGUGCUGGCGGUUUUG	Cleavage	PREDICTED: LOW QUALITY PROTEIN: ribose-phosphate pyrophosphokinase 1-like [Erythranthe guttata]	NA
miR390b	SMil_00014198-RA_Salv	3	UUACCGAUUCCACCCAUUCCCA	UAGGGAUGGGCGGGAUUGGUAA	Cleavage	Aspartyl protease [Handroanthus impetiginosus]	NA
miR390b	SMil_00018112-RA_Salv	3	AAGCUCAGGAGGGAUAGCGCC	CCCGCUUUCCCUCUUGAACUU	Cleavage	NA	NA
miR390b	SMil_00021415-RA_Salv	3	UUCCACAGCUUUCUUGAACUG	AAGAUCAACAGAGCUGUGGAA	Cleavage	NA	NA
miR390b	SMil_00021661-RA_Salv	3	UGCCAAAGGAGAAUUGCCCUG	UAGUGGAAUUCUUUUUUGGCA	Cleavage	NA	NA
miR390b	SMil_00028853-RA_Salv	3	UUCAUUGUCUGUUCGACCUUG	UCGGGGCGGACAGAUAAUGAG	Cleavage	NA	NA
miR390c	SMil_00009192-RA_Salv	1	UAAGCUGCCAGCUUGAUCUGA	UGAGAUCAGGCUGGCAGCUUG	Cleavage	auxin response factor ARF17 [Salvia miltiorrhiza]	NA
miR390c	SMil_00014198-RA_Salv	1.5	UUACCGAUUCCACCCAUUCCCA	AGGGCAUGGGUGGGAUCGGUAA	Cleavage	NA	NA
miR390c	SMil_00018112-RA_Salv	2.5	AAGCUCAGGAGGGAUAGCGCC	AGCCCUAAUCCUCCUGAGCUU	Cleavage	PREDICTED: pectin acetylesterase 8 isoform X3 [Elaeis guineensis]	NA
miR390c	SMil_00021415-RA_Salv	3	UUCCACAGCUUUCUUGAACUG	UGGUUGAGGAAGGUUGUGGGA	Cleavage	pentatricopeptide repeat-containing protein At2g03880, mitochondrial [Sesamum indicum]	NA
miR390c	SMil_00021661-RA_Salv	3	UGCCAAAGGAGAAUUGCCCUG	UAGUGGAAUUCUUUUUUGGCA	Cleavage	NA	NA
miR390c	SMil_00028853-RA_Salv	3	UUCAUUGUCUGUUCGACCUUG	CCAGGAAGAACAGACAAUGAU	Cleavage	MYB-related transcription factor [Salvia miltiorrhiza]	NA
miR390d	SMil_00009192-RA_Salv	1	UAAGCUGCCAGCUUGAUCUGA	AAAGAUCAGGCUGGCAGCUUG	Cleavage	auxin response factor ARF19 [Salvia miltiorrhiza]	NA
miR390d	SMil_00014198-RA_Salv	2.5	UUACCGAUUCCACCCAUUCCCA	UGGGCAUGGGUGGAAUGGGUAA	Cleavage	NA	NA
miR390d	SMil_00018112-RA_Salv	3	AAGCUCAGGAGGGAUAGCGCC	GAUGUUAUCCUUUCUGAGCUA	Cleavage	protein ENHANCED DISEASE RESISTANCE 4 [Sesamum indicum]	NA
miR390d	SMil_00021415-RA_Salv	3	UUCCACAGCUUUCUUGAACUG	AUGUUCAAGAAGGCAGUGGAU	Cleavage	eukaryotic translation initiation factor 2D [Sesamum indicum]	NA
miR390d	SMil_00021661-RA_Salv	3	UGCCAAAGGAGAAUUGCCCUG	CUGGCCAACUCUUCUUUGGCA	Cleavage	PREDICTED: probable alkaline/neutral invertase B [Erythranthe guttata]	NA
miR390d	SMil_00028853-RA_Salv	3	UUCAUUGUCUGUUCGACCUUG	CCAGGGAGGACAGACAAUGAG	Cleavage	MYB-related transcription factor [Salvia miltiorrhiza]	NA
miR390e	SMil_00009192-RA_Salv	1	UAAGCUGCCAGCUUGAUCUGA	AGAGAUCAGGCUGGCAGCUUG	Cleavage	auxin response factor ARF18 [Salvia miltiorrhiza]	NA
miR390e	SMil_00014198-RA_Salv	2.5	UUACCGAUUCCACCCAUUCCCA	CCGGUAUGGGGGGAAUCGGUAA	Cleavage	NA	NA
miR390e	SMil_00018112-RA_Salv	3	AAGCUCAGGAGGGAUAGCGCC	CGCGGUGCCCCUCCUGGGCUU	Cleavage	NA	NA
miR390e	SMil_00021415-RA_Salv	3	UUCCACAGCUUUCUUGAACUG	UUGUUCAAGAAAGCUUGGGAA	Cleavage	NA	NA
miR390e	SMil_00021661-RA_Salv	3	UGCCAAAGGAGAAUUGCCCUG	CUGGCCAACUCUUCUUUGGCA	Cleavage	NA	NA
miR390e	SMil_00028853-RA_Salv	3	UUCAUUGUCUGUUCGACCUUG	CCGGGAAGAACAGACAAUGAG	Cleavage	NA	NA
miR390f	SMil_00009192-RA_Salv	1	UAAGCUGCCAGCUUGAUCUGA	AGAGAUCAGGCUGGCAGCUUG	Cleavage	auxin response factor ARF13 [Salvia miltiorrhiza]	NA
miR390f	SMil_00014198-RA_Salv	2.5	UUACCGAUUCCACCCAUUCCCA	UCGGAAUGGGAGGGAUUGGUAA	Cleavage	ABC transporter F family member 5 [Sesamum indicum]	NA
miR390f	SMil_00018112-RA_Salv	3	AAGCUCAGGAGGGAUAGCGCC	GUAGUUUUCUCUCCUGAGCUU	Cleavage	NA	NA
miR390f	SMil_00021415-RA_Salv	3	UUCCACAGCUUUCUUGAACUG	AGGGUCGAGAAAGCUGAGGAA	Cleavage	zinc finger BED domain-containing protein RICESLEEPER 2-like [Manihot esculenta]	NA
miR390f	SMil_00021661-RA_Salv	1.5	UGCCAAAGGAGAGUUGCCCUC	UUGGGCAAAUCUCCUUUGGCA	Cleavage	Ubiquitin-conjugating enzyme [Handroanthus impetiginosus]	NA
miR390f	SMil_00028853-RA_Salv	3	UUCAUUGUCUGUUCGACCUUG	CCGGGAAGAACAGACAAUGAG	Cleavage	NA	NA
miR390g	SMil_00009192-RA_Salv	1	UAAGCUGCCAGCUUGAUCUGA	AGAGAUCAGGCUGGCAGCUUG	Cleavage	auxin response factor ARF7 [Salvia miltiorrhiza]	NA
miR390g	SMil_00014198-RA_Salv	3	UUACCGAUUCCACCCAUUCCCA	CAGGGAUGGGCGGGAUUGGUAA	Cleavage	granule-bound starch synthase 2, chloroplastic/amyloplastic isoform X1 [Sesamum indicum]	NA
miR390g	SMil_00018112-RA_Salv	3	AAGCUCAGGAGGGAUAGCGCC	GAGGAUAUCCCUCCUGGGUUU	Cleavage	NA	NA
miR390g	SMil_00021415-RA_Salv	2.5	UGUGUUCUCAGGUCACCCCUC	AGUGGGUGACCUGGGAACACU	Cleavage	copper chaperone for superoxide dismutase, chloroplastic/cytosolic [Sesamum indicum]	NA
miR390g	SMil_00021661-RA_Salv	1.5	UGCCAAAGGAGAGUUGCCCUC	CCGGGCAAAUCUCCUUUGGCA	Cleavage	Ubiquitin-conjugating enzyme [Handroanthus impetiginosus]	NA
miR390g	SMil_00028853-RA_Salv	3	UUCAUUGUCUGUUCGACCUUG	CCGGGAAGAACAGAUAAUGAA	Cleavage	MYB-like transcription factor ETC3 [Sesamum indicum]	NA
miR393a	SMil_00013905-RA_Salv	2.5	UUACCGAUUCCACCCAUUCCCA	UAGGGAUGGGAGGAAUUGGUAA	Cleavage	hypothetical protein COLO4_18771 [Corchorus olitorius]	0
miR393a	SMil_00022793-RA_Salv	3	UGCUGCCGACUCAUUCAUUCA	GUGGUGGAUGGGUCGGCAGCC	Cleavage	NA	4
miR393a	SMil_00003438-RA_Salv	3	UUGACAGAAGAGAGAGAGCAC	CAUCUCUCUCUCUUUUAUCAA	Cleavage	uncharacterized	NA
miR393a	SMil_00006050-RA_Salv	1	UGGAGAAGCAGGGCACGUGCA	AGCACGUGUCCUGUUUCUCCA	Cleavage	hypothetical protein CDL12_16101 [Handroanthus impetiginosus]	NA
miR393a	SMil_00006076-RA_Salv	2	UGGAGAAGCAGGGCACGUGCA	CUCAUGUGACCUGCUUCUCCA	Cleavage	NAC domain-containing protein 83 [Sesamum indicum]	NA
miR393b	SMil_00013905-RA_Salv	3	UUACCGAUUCCACCCAUUCCCA	AGGGCAUGGGUGGGAUCGGGAA	Cleavage	hypothetical protein CDL12_11656 [Handroanthus impetiginosus]	0
miR393b	SMil_00022793-RA_Salv	3	UGCUGCCGACUCAUUCAUUCA	GCGAUGAAUGAGGCGGCAGUG	Cleavage	NA	4
miR393b	SMil_00003438-RA_Salv	3	UUGACAGAAGAGAGAGAGCAC	CAGCUCUCUCACUUCUGUUGG	Translation	E3 ubiquitin-protein ligase UPL2 isoform X1 [Sesamum indicum]	NA
miR393b	SMil_00006050-RA_Salv	1	UGGAGAAGCAGGGCACGUGCA	AGCAGGUGCCCUGCUUCUCCA	Cleavage	hypothetical protein CDL12_29271 [Handroanthus impetiginosus]	NA
miR393b	SMil_00006076-RA_Salv	2.5	UGGAGAAGCAGGGCACGUGCA	CUCACAUCCCCUGCUUCUUCA	Cleavage	hypothetical protein CDL12_09671 [Handroanthus impetiginosus]	NA
miR394a	SMil_00008521-RA_Salv	0.5	UCGGACCAGGCUUCAUUCCUC	CUGGAAUGAAGCCUGGUCCGG	Cleavage	PREDICTED: homeobox-leucine zipper protein REVOLUTA-like isoform X4 [Erythranthe guttata]	4
miR394a	SMil_00015699-RA_Salv	2.5	UUGGACUGAAGGGAGCUCCC	GCGAGCGCCCUUUAGUCCAA	Cleavage	HIPL1 protein	4
miR394a	SMil_00000584-RA_Salv	1.5	UGGUCUUACCGAUUCCACCCAU	AUGGGUGGGAUCGGUAAGACCA	Cleavage	uncharacterized protein LOC111009499 [Momordica charantia]	NA
miR394a	SMil_00000760-RA_Salv	2	UGGUCUUACCGAUUCCACCCAU	AUGGGCGGGAUUGGUAAGACCA	Cleavage	NA	NA
miR394a	SMil_00013000-RA_Salv	2.5	UUACCGAUCCCGCCCAUUCCGA	AGGGCAUGGGCGGGAUCGGGAA	Cleavage	late blight resistance protein	NA
miR394a	SMil_00015692-RA_Salv	3	UUGGACUGAAGGGAGCUCCC	GGGAGCUUUCUUCAGGCCAG	Cleavage	UDP-glycosyltransferase 86A1	NA
miR394a	SMil_00023847-RA_Salv	2.5	UUUCCUAUUCCUCCCAUACCGA	UUGGAAUGGGAGGUAUAGGAAA	Cleavage	putative late blight resistance protein homolog R1A-10 [Sesamum indicum]	NA
miR394b	SMil_00008521-RA_Salv	1	UCGGACCAGGCUUCAUUCCUC	CUGGGAUGAAGCCUGGUCCGG	Cleavage	chloroplastic group IIB intron splicing facilitator CRS2-B, chloroplastic [Sesamum indicum]	4
miR394b	SMil_00015699-RA_Salv	2.5	UUGGACUGAAGGGAGCUCCC	UGCAGCUCCCUUCACUCCAA	Cleavage	hypothetical protein TSUD_59840 [Trifolium subterraneum]	4
miR394b	SMil_00000584-RA_Salv	1.5	UGGUCUUACCGAUUCCACCCAU	AUGGGCGGAAUCGGUAAGACCA	Cleavage	NA	NA
miR394b	SMil_00000760-RA_Salv	2	UGGUCUUACCGAUUCCACCCAU	AUGGGAGGAAUUGGUAAGACUA	Cleavage	PREDICTED: acyl-CoA-binding domain-containing protein 1-like isoform X2 [Erythranthe guttata]	NA
miR394b	SMil_00013000-RA_Salv	3	UUACCGAUCCCGCCCAUUCCGA	UUGGCAUGGGCGGGAUUGGGAA	Cleavage	PREDICTED: putative disease resistance protein RGA3 [Erythranthe guttata]	NA
miR394b	SMil_00015692-RA_Salv	3	UUGGACUGAAGGGAGCUCCC	UCGAGCUUCCUUCAAUCCAA	Cleavage	PREDICTED: uncharacterized protein LOC105971463 [Erythranthe guttata]	NA
miR394b	SMil_00023847-RA_Salv	2.5	UUUCCUAUUCCUCCCAUACCGA	AGACUAUGAGAGGAAUGGGAAA	Cleavage	NA	NA
miR394c	SMil_00008521-RA_Salv	1	UCGGACCAGGCUUCAUUCCUC	UUGGGAUGAAGCCUGGUCCGG	Cleavage	homeobox-leucine zipper protein	4
miR394c	SMil_00015699-RA_Salv	2.5	UUGGACUGAAGGGAGCUCCC	AGGGGGACCCUUCAGUCCAA	Cleavage	transcription factor TCP5 [Sesamum indicum]	4
miR394c	SMil_00000584-RA_Salv	1.5	UGGUCUUACCGAUUCCACCCAU	AUGGGUGGAAUGGGUAAGACCA	Translation	NA	NA
miR394c	SMil_00000760-RA_Salv	2	UGGUCUUACCGAUUCCACCCAU	AUGGGCGGGAUUGGUAAGACCA	Cleavage	PREDICTED: putative late blight resistance protein homolog R1B-16 [Erythranthe guttata]	NA
miR394c	SMil_00013000-RA_Salv	3	UUACCGAUCCCGCCCAUUCCGA	UGGGGAUGGGCGGCAUUGGUAG	Cleavage	uncharacterized protein LOC110778910 [Spinacia oleracea]	NA
miR394c	SMil_00015692-RA_Salv	3	UUGGACUGAAGGGAGCUCCC	CGAAGCUCUCUUUGGUCUAA	Cleavage	U-box domain-containing protein 9 isoform X3 [Sesamum indicum]	NA
miR394c	SMil_00023847-RA_Salv	3	UUUCCUAUUCCUCCCAUACCGA	UCGGUAUGGGGGGAUUGGGGAA	Cleavage	NA	NA
miR395a	SMil_00009657-RA_Salv	3	UCGCUUGGUGCAGGUCGGGAA	AUCUCGAUCUGCAACAAGUGA	Cleavage	late blight resistance protein homolog R1A-10	4
miR395a	SMil_00010754-RA_Salv	0.5	AGAAUCUUGAUGAUGCUGCAU	UUGCAGCAUCAUCAGGAUUCU	Cleavage	AP6/EREBP Transcription Factors, partial [Salvia miltiorrhiza]	4
miR395a	SMil_00010954-RA_Salv	3	UGAAUCUUGAUAACGCUGCAU	GUUUAGCAUUGUCAAGAUUCA	Cleavage	B-cell receptor-associated protein [Handroanthus impetiginosus]	4
miR395a	SMil_00003105-RA_Salv	2.5	UUGACAGAAGAGAGAGAGCAC	UGGCCCUCUCUCUUCUGUGAA	Cleavage	ribosome-binding factor PSRP1, chloroplastic-like	NA
miR395a	SMil_00003761-RA_Salv	3	UGACAGAAGAGAGAGAGCACA	UCUUCUCUCUGUCUUCUGUUA	Translation	cationic amino acid transporter 7, chloroplastic [Sesamum indicum]	NA
miR395a	SMil_00004159-RA_Salv	2.5	UUUGGAUUGAAGGGAGCUCUA	UGGAGCCCCCUUCAAACCAAA	Cleavage	MYB-related transcription factor [Salvia miltiorrhiza]	NA
miR395a	SMil_00018641-RA_Salv	3	UUGGCAUUCUGUCCACCUCC	GGAGGUGGACAGGGUGGUAA	Cleavage	NA	NA
miR395a	SMil_00019528-RA_Salv	3	GUUCCCUGCAAACACUUCUCG	GGAGAGGGGUUUGCGGGGAAA	Cleavage	uncharacterized protein LOC105170478 isoform X2 [Sesamum indicum]	NA
miR395a	SMil_00024077-RA_Salv	3	UUUCCUAUUCCUCCCAUACCGA	AGGGGAUGGGUGGGAUAGGAAA	Cleavage	NA	NA
miR395b	SMil_00009657-RA_Salv	3	UCGCUUGGUGCAGGUCGGGAA	AUCUCGAUCUGCAACAAGUGA	Cleavage	late blight resistance protein homolog R1B-17	4
miR395b	SMil_00010754-RA_Salv	0.5	AGAAUCUUGAUGAUGCUGCAU	CUGCAGCAUCAUCAGGAUUCU	Cleavage	floral homeotic protein APETALA 2-like isoform X1 [Sesamum indicum]	4
miR395b	SMil_00010954-RA_Salv	3	UGAAUCUUGAUAACGCUGCAU	CUGCAGC-UUAUCAAGAUUUG	Cleavage	protein trichome birefringence-like 41	4
miR395b	SMil_00003105-RA_Salv	3	UUGACAGAAGAGAGAGAGCAC	CCUCUCUCUCUCUGCUGUCAG	Cleavage	uncharacterized	NA
miR395b	SMil_00003761-RA_Salv	3	UGACAGAAGAGAGAGAGCACA	UCUGGUCUCUCUUUUCUGUAA	Cleavage	cation/H(+) antiporter 18-like	NA
miR395b	SMil_00004159-RA_Salv	2.5	UUUGGAUUGAAGGGAGCUCUA	UGGAGCCCCCUUCAAACCAAA	Cleavage	flowering time control protein FY isoform X1 [Sesamum indicum]	NA
miR395b	SMil_00018641-RA_Salv	3	UUGGCAUUCUGUCCACCUCC	UGAGGUGGAUAGCAUGCUAG	Cleavage	NA	NA
miR395b	SMil_00019528-RA_Salv	3	GUUCCCUGCAAACACUUCUCG	GGAUGAGUGGUUGCAGGGAAC	Cleavage	NA	NA
miR395b	SMil_00024077-RA_Salv	3	UUUCCUAUUCCUCCCAUACCGA	AGGGGAUGGGUGGGAUAGGAAA	Cleavage	NA	NA
miR395c	SMil_00000563-RA_Salv	1.5	UGGUCUUACCGAUUCCACCCAU	AUGGGUGGGAUCGGUAAGACCA	Cleavage	unnamed protein product [Coffea canephora]	NA
miR395c	SMil_00006101-RA_Salv	3	UGGAGAAGCAGGGCACGUGCA	UGCCGGUGCCCUGCUUCUCCC	Cleavage	UDP-glycosyltransferase 74F2-like [Sesamum indicum]	NA
miR395c	SMil_00006922-RA_Salv	3	UGGAGAAGCAGGGCACGUGCA	AACAAGUUCCUUGCUUCUUCA	Cleavage	GDSL esterase/lipase At1g33811 [Sesamum indicum]	NA
miR395c	SMil_00007275-RA_Salv	0.5	UCGGACCAGGCUUCAUUCCCC	CUGGAAUGAAGCCUGGUCCGG	Cleavage	PREDICTED: homeobox-leucine zipper protein REVOLUTA-like isoform X4 [Erythranthe guttata]	NA
miR395c	SMil_00018155-RA_Salv	2.5	UCCAAAGGGAUCGCAUUGAUCC	UACUCAAAGCGAUCUUUUUGGG	Cleavage	uncharacterized protein LOC105157988 [Sesamum indicum]	NA
miR395c	SMil_00020219-RA_Salv	3	UUCCACA-GCUUUCUUGAACUA	CCGUUCAAGAAAGCCUGUGGAA	Cleavage	NA	NA
miR395c	SMil_00022258-RA_Salv	1.5	UGCCAAAGGAGAGUUGCCCUG	CUGGCCAACUCUUCUUUGGCA	Cleavage	NA	NA
miR395c	SMil_00023129-RA_Salv	3	ACUCUCCCUCAAGGGCUUCUG	CAAGAGCUCUUGGGGGGGAGU	Cleavage	NA	NA
miR395c	SMil_00025650-RA_Salv	2	UCUUACCGAUACCUCCCAUGCC	GGUAUGGGAGGUAUUGGCAAGA	Cleavage	PREDICTED: epimerase family protein SDR39U1 homolog, chloroplastic isoform X1 [Erythranthe guttata]	NA
miR395c	SMil_00025650-RA_Salv	2	UCUUACCGAUACCUCCCAUGCC	GGUAUGGGAGGUAUUGGCAAGA	Cleavage	NA	NA
miR395c	SMil_00026030-RA_Salv	2	UCUUACCGAUACCUCCCAUGCC	GGGAUGGGAGGAAUUGGUAAGA	Translation	NA	NA
miR395d	SMil_00009657-RA_Salv	3	UCGCUUGGUGCAGGUCGGGAA	AUCUCGAUCUGCAACAAGUGA	Cleavage	late blight resistance protein homolog R1C-3	4
miR395d	SMil_00010754-RA_Salv	1.5	AGAAUCUUGAUGAUGCUGCAU	CUGCAGCAUCAUCAGGAUUCC	Cleavage	ethylene-responsive transcription factor RAP2-7-like isoform X2 [Sesamum indicum]	4
miR395d	SMil_00000593-RA_Salv	1.5	UGGUCUUACCGAUUCCACCCAU	AUGGGGGGAAUUGGUAAGACCA	Cleavage	NA	NA
miR395d	SMil_00001680-RA_Salv	2.5	UGGUCUUACCGAUUCCACCCAU	AUGGGCGGCAUUGGUAAGACCA	Cleavage	NA	NA
miR395d	SMil_00007491-RA_Salv	2	UCGGACCAGGCUUCAUUCCCC	CAGGGAUGAGGUCUGGUUCGA	Cleavage	probable methyltransferase PMT28 [Sesamum indicum]	NA
miR395d	SMil_00012079-RA_Salv	3	UUACCUAUGCCUCCCAUUCCGA	UCGGUAUGGGAGGGAUGGGUAA	Cleavage	late blight resistance protein	NA
miR395d	SMil_00012573-RA_Salv	2	UUACCGAUCCCGCCCAUUCCGA	UCGGAAUGGGUGGGAUAGGUAA	Cleavage	late blight resistance protein	NA
miR395d	SMil_00013095-RA_Salv	3	UUACCGAUCCCGCCCAUUCCGA	UGGGCAUGGGUGGGAUCGGGAA	Cleavage	Apoptotic ATPase [Handroanthus impetiginosus]	NA
miR395d	SMil_00017989-RA_Salv	3	AAGCUCAGGAGGGAUAGCGCC	GAUGUUAUCCUUUCUGAGCUA	Cleavage	protein ENHANCED DISEASE RESISTANCE 4 [Sesamum indicum]	NA
miR395d	SMil_00018641-RA_Salv	3	UUGGCAUUCUGUCCACCUCC	GGGACUGGACAGAAUGUCAA	Cleavage	NA	NA
miR395d	SMil_00023525-RA_Salv	2.5	UUUCCUAUUCCUCCCAUACCGA	UUGGAAUGGGAGGUAUAGGAAA	Cleavage	NA	NA
miR395d	SMil_00026259-RA_Salv	2.5	UCUUACCGAUACCUCCCAUGCC	GGGAUGGCAGGCAUCGGUAAGA	Translation	NA	NA
miR395d	SMil_00028994-RA_Salv	2.5	UUCAUUGUCUGUUCGACCUUA	GGAGCUCAAACAGACAAUGGA	Cleavage	U-box domain-containing protein 51-like [Brassica napus]	NA
miR395d	SMil_00029789-RA_Salv	3	UUCGUUGUCAGUUCGACCUUA	CCAGGUCGAACUGACAAUGAG	Cleavage	NA	NA
miR396a	SMil_00001523-RA_Salv	2	UGGUCUUACCGAUUCCACCCAU	AUGGGCGGGAUUGGUAAGACCA	Cleavage	NA	0
miR396a	SMil_00020208-RA_Salv	3	UUCCACAGCUUUCUUGAACUA	UAUUUCAAGAAGGCUGUGAAA	Cleavage	NA	0
miR396a	SMil_00020887-RA_Salv	3	UUCCACA-GCUUUCUUGAACUG	CCGUUCAAGAAAGCCUGUGGAA	Cleavage	NA	0
miR396a	SMil_00020761-RA_Salv	3	UUCCACA-GCUUUCUUGAACUG	CCGUUCAAGAAAGCCUGUGGAA	Cleavage	NA	1
miR396a	SMil_00021286-RA_Salv	3	UUCCACA-GCUUUCUUGAACUG	CCGUUCAAGAAAGCCUGUGGAA	Cleavage	NA	1
miR396a	SMil_00022190-RA_Salv	1.5	UGCCAAAGGAGAGUUGCCCUG	CUGGCCAACUCUUCUUUGGCA	Cleavage	NA	1
miR396a	SMil_00027950-RA_Salv	3	UGUCAGGCUUGUUAUUCUCCU	GAGAGAAUAACGUGCCUGAUG	Cleavage	peptidyl-prolyl cis-trans isomerase FKBP20-2, chloroplastic (LOC125220200), transcript variant X1	1
miR396a	SMil_00028092-RA_Salv	3	UUAGAUGAUCAUCAACAAACA	UUGUUGGUGAUGAUUAUCUGA	Cleavage	DNA-directed RNA polymerase III subunit 1 isoform X1 [Sesamum indicum]	1
miR396a	SMil_00029269-RA_Salv	3	UUCAUUGUCUGUUCGACCUUA	CCAGCUCGAACAGACAAAGAG	Cleavage	ankyrin repeat-containing protein At2g01680 [Sesamum indicum]	1
miR396a	SMil_00002355-RA_Salv	3	UGGUCUUACCGAUUCCACCCAU	AUGGGCGGGAUAGGUAAGACCA	Translation	PREDICTED: putative late blight resistance protein homolog R1B-17 [Erythranthe guttata]	4
miR396a	SMil_00002749-RA_Salv	1	UGACAGAAGAGAGUGAGCAC	GUGCUCUCUCUCUUCUGUCA	Cleavage	SQUAMOSA promoter binding protein-like 14, partial [Salvia miltiorrhiza]	4
miR396a	SMil_00005772-RA_Salv	3	UGGAGAAGCAGGGCACGUGCA	UCCUCCUGCUCUGCUUCUCCG	Cleavage	glycerophosphodiester phosphodiesterase GDPDL4-like	4
miR396a	SMil_00009845-RA_Salv	2.5	UAGCCAAGAAUGACUUGCCUA	AGGGCAAGUUAUUUUUGUCUA	Cleavage	eukaryotic translation initiation factor 5B-like	4
miR396a	SMil_00009929-RA_Salv	2.5	UAGCCAAGAAUGACUUGCCUA	AGGGCAAGUUAUUUUUGUCUA	Cleavage	eukaryotic translation initiation factor 5B-like	4
miR396a	SMil_00011246-RA_Salv	2.5	UAAUCUGCAUCCUGAGGUUUG	GGGAGCUCGGGAUGCAGAUUG	Cleavage	DEAD-box ATP-dependent RNA helicase 47A [Sesamum indicum]	4
miR396a	SMil_00023781-RA_Salv	2.5	UUUCCUAUUCCUCCCAUACCGA	UUGGAAUGGGAGGUAUAGGAAA	Cleavage	NA	4
miR396a	SMil_00024378-RA_Salv	2	UCUUACCGAUACCUCCCAUGCC	GGGAUGGGAGGAAUUGGUAAGA	Translation	PREDICTED: acyl-CoA-binding domain-containing protein 1-like isoform X2 [Erythranthe guttata]	4
miR396a	SMil_00025155-RA_Salv	3	UCUUACCGAUACCUCCCAUGCC	GGGAUGGGCGGGAUUGGUAAGA	Translation	PREDICTED: putative late blight resistance protein homolog R1B-16 [Erythranthe guttata]	4
miR396a	SMil_00027853-RA_Salv	2.5	UGUCAGGCUUGUUAUUCUCCU	UUGGGAAUAAUAAGCCUGCCA	Cleavage	PREDICTED: diacylglycerol kinase 5 [Erythranthe guttata]	4
miR396a	SMil_00001378-RA_Salv	1.5	UGGUCUUACCGAUUCCACCCAU	AUGGGGGGAAUUGGUAAGACCA	Cleavage	NA	NA
miR396a	SMil_00001718-RA_Salv	2.5	UGGUCUUACCGAUUCCACCCAU	AUGGGCGGCAUUGGUAAGACCA	Cleavage	NA	NA
miR396a	SMil_00003935-RA_Salv	2.5	UUUGGAUUGAAGGGAGCUCUA	UGGAGCCCCCUUCAAACCAAA	Cleavage	uncharacterized protein LOC130986914 [Salvia miltiorrhiza]	NA
miR396a	SMil_00007772-RA_Salv	0.5	UCGGACCAGGCUUCAUUCCCC	CUGGAAUGAAGCCUGGUCCGG	Cleavage	PREDICTED: homeobox-leucine zipper protein REVOLUTA-like isoform X4 [Erythranthe guttata]	NA
miR396a	SMil_00007831-RA_Salv	3	UCGGACCAGGCUUCAUUCCCC	CAGGUUUGAGGCCUGGUCUGA	Cleavage	pentatricopeptide repeat-containing protein At1g79490, mitochondrial [Sesamum indicum]	NA
miR396a	SMil_00017643-RA_Salv	3	AAGCUCAGGAGGGAUAGCGCC	GUAGUUUUCUCUCCUGAGCUU	Cleavage	NA	NA
miR396a	SMil_00018496-RA_Salv	2	UUGGCAUUCUGUCCACCUCC	GGAGCUGGACAGAAUGCUAG	Cleavage	DNA-directed RNA polymerase I subunit 2 [Sesamum indicum]	NA
miR396a	SMil_00019837-RA_Salv	2	CUGAAGUGUUUGGGGGAACUC	GAGUUUCUCCAAACACUUCAU	Cleavage	NA	NA
miR396a	SMil_00024855-RA_Salv	2.5	UCUUACCGAUACCUCCCAUGCC	GGGAUGGGCGGGAUCGGUAAGA	Translation	NA	NA
miR396a	SMil_00025633-RA_Salv	2	UCUUACCGAUACCUCCCAUGCC	GGUAUGGGAGGUAUUGGCAAGA	Cleavage	PREDICTED: putative late blight resistance protein homolog R1A-10 [Erythranthe guttata]	NA
miR396a	SMil_00027569-RA_Salv	3	UGUCAGGCUUGUUAUUCUCCU	AGGAGAAUCACAAGCCUGACA	Cleavage	NA	NA
miR396b	SMil_00020208-RA_Salv	3	UUCCACA-GCUUUCUUGAACUA	UCGUUCAAGAAAGCCUGUGGAA	Cleavage	NA	0
miR396b	SMil_00020887-RA_Salv	3	UUCCACA-GCUUUCUUGAACUG	CCGUUCAAGAAAGCCUGUGGAA	Cleavage	NA	0
miR396b	SMil_00020761-RA_Salv	3	UUCCACA-GCUUUCUUGAACUG	CCGUUCAAGAAAGCCUGUGGAA	Cleavage	NA	1
miR396b	SMil_00021286-RA_Salv	3	UUCCACA-GCUUUCUUGAACUG	CCGUUCAAGAAAGCCUGUGGAA	Cleavage	NA	1
miR396b	SMil_00022190-RA_Salv	3	UGCCAAAGGAGAGUUGCCCUG	CUAGGCAAAUCUUCUUUGGCA	Cleavage	Ubiquitin-conjugating enzyme [Handroanthus impetiginosus]	1
miR396b	SMil_00027950-RA_Salv	3	UGUCAGGCUUGUUAUUCUCCU	GAGGGAGUAAAAAGUCUGACA	Translation	hypothetical protein F511_09276 [Dorcoceras hygrometricum]	1
miR396b	SMil_00028092-RA_Salv	3	UCUUGCUCAAAUGAGUAUUCCA	UGGAAUACUCAUCUGAGCAAGA	Translation	MYB-related transcription factor [Salvia miltiorrhiza]	1
miR396b	SMil_00029269-RA_Salv	3	UUCAUUGUCUGUUCGACCUUA	CCAGCUCGAACAGACAAAGAG	Cleavage	NA	1
miR396b	SMil_00001523-RA_Salv	2	UGGUCUUACCGAUUCCACCCAU	AUGGGAGGAAUUGGUAAGACUA	Cleavage	PREDICTED: acyl-CoA-binding domain-containing protein 1-like isoform X2 [Erythranthe guttata]	4
miR396b	SMil_00002355-RA_Salv	3	UGGUCUUACCGAUUCCACCCAU	AUGGGCGGCAUUGGUAAGACUA	Cleavage	NA	4
miR396b	SMil_00002749-RA_Salv	1	UGACAGAAGAGAGUGAGCAC	GUGCUCUCUCUCUUCUGUCA	Cleavage	squamosa promoter-binding-like protein 12 [Sesamum indicum]	4
miR396b	SMil_00005772-RA_Salv	3	UGGAGAAGCAGGGCACGUGCA	AACAAGUUCCUUGCUUCUUCA	Cleavage	GDSL esterase/lipase At1g33811 [Sesamum indicum]	4
miR396b	SMil_00009845-RA_Salv	3	UAGCCAAGGAUGACUUGCCUA	AGGGCAAGUUAUUUUUGUCUA	Cleavage	eukaryotic translation initiation factor 5B-like	4
miR396b	SMil_00009929-RA_Salv	3	UAGCCAAGGAUGACUUGCCUA	AGGGCAAGUUAUUUUUGUCUA	Cleavage	eukaryotic translation initiation factor 5B-like	4
miR396b	SMil_00011246-RA_Salv	0.5	UAAUCUGCAUCCUGAGGUUUG	GGGACCUCAGGAUGCAGAUUA	Cleavage	Kelch repeat F-box 25 protein (KFB25)	4
miR396b	SMil_00023781-RA_Salv	2.5	UUUCCUAUUCCUCCCAUACCGA	UUGGAAUGGGAGGUAUAGGAAA	Cleavage	NA	4
miR396b	SMil_00024378-RA_Salv	2	UCUUACCGAUACCUCCCAUGCC	GGGAUGGGAGGAAUUGGUAAGA	Translation	NA	4
miR396b	SMil_00025155-RA_Salv	3	UCUUACCGAUACCUCCCAUGCC	GGGAUGGGCGGGAUUGGUAAGA	Translation	NA	4
miR396b	SMil_00027853-RA_Salv	2.5	UGUCAGGCUUGUUAUUCUCCU	UGGAGAUGAAUAAGCCUGACA	Cleavage	putative HVA22-like protein	4
miR396b	SMil_00001378-RA_Salv	1.5	UGGUCUUACCGAUUCCACCCAU	AUGGGCGGGAUCGGUAAGACCA	Cleavage	NA	NA
miR396b	SMil_00001718-RA_Salv	2.5	UGGUCUUACCGAUUCCACCCAU	AUGGGCGGCAUUGGUAAGACCA	Cleavage	PREDICTED: putative late blight resistance protein homolog R1B-16 [Erythranthe guttata]	NA
miR396b	SMil_00003935-RA_Salv	2.5	UUUGGAUUGAAGGGAGCUCUA	UGGAGCCCCCUUCAAACCAAA	Cleavage	MYB-related transcription factor [Salvia miltiorrhiza]	NA
miR396b	SMil_00007772-RA_Salv	1	UCGGACCAGGCUUCAUUCCCC	CUGGGAUGAAGCCUGGUCCGG	Cleavage	chloroplastic group IIB intron splicing facilitator CRS2-B, chloroplastic [Sesamum indicum]	NA
miR396b	SMil_00007831-RA_Salv	0.5	UCGGACCAGGCUUCAUUCCCC	CUGGAAUGAAGCCUGGUCCGG	Cleavage	NA	NA
miR396b	SMil_00017643-RA_Salv	3	AAGCUCAGGAGGGAUAGCGCC	GAGGAUAUCCCUCCUGGGUUU	Cleavage	NA	NA
miR396b	SMil_00018496-RA_Salv	2.5	UUGGCAUUCUGUCCACCUCC	GGAGGUGUACAGAAUGCUGA	Cleavage	Nucleosome-binding factor SPN, POB3 subunit [Handroanthus impetiginosus]	NA
miR396b	SMil_00019837-RA_Salv	2.5	CUGAAGUGUUUGGGGGAACUC	AGGUUACUCCAAAUGCUUCAG	Cleavage	NA	NA
miR396b	SMil_00024855-RA_Salv	2.5	UCUUACCGAUACCUCCCAUGCC	GGGAUGGGUGGUAUAGGUAAGA	Cleavage	NA	NA
miR396b	SMil_00025633-RA_Salv	2	UCUUACCGAUACCUCCCAUGCC	GGUAUGGGAGGUAUUGGCAAGA	Cleavage	NA	NA
miR396b	SMil_00027569-RA_Salv	1.5	UGUCAGGCUUGUUAUUCUCCU	UAGAGAAUGGCAAGUCUGAUA	Cleavage	bZIP transcription factor 16-like isoform X2 [Sesamum indicum]	NA
miR396c	SMil_00020208-RA_Salv	3	UUCCACAGCUUUCUUGAACUA	GAGUUCAAGGAGGUGGUGGAA	Cleavage	NA	0
miR396c	SMil_00020887-RA_Salv	3	UUCCACA-GCUUUCUUGAACUG	CCGUUCAAGAAAGCCUGUGGAA	Cleavage	NA	0
miR396c	SMil_00020761-RA_Salv	3	UUCCACA-GCUUUCUUGAACUG	CCGUUCAAGAAAGCCUGUGGAA	Cleavage	NA	1
miR396c	SMil_00021286-RA_Salv	3	UUCCACA-GCUUUCUUGAACUG	CCGUUCAAGAAAGCCUGUGGAA	Cleavage	NA	1
miR396c	SMil_00022190-RA_Salv	3	UGCCAAAGGAGAGUUGCCCUG	GUAGGCACUUCUUCUUUGGCA	Cleavage	NA	1
miR396c	SMil_00027950-RA_Salv	3	UGUCAGGCUUGUUAUUCUCCU	AUGAUAAUGGCAAGCUUGGCA	Cleavage	NA	1
miR396c	SMil_00028092-RA_Salv	1.5	UCUUGCUCAAAUGAGUAUUCCA	GAGAAUACUGAUUUGAGUAAGA	Cleavage	NA	1
miR396c	SMil_00029269-RA_Salv	3	UUCAUUGUCUGUUCGACCUUA	CCAGGAAGAACAGACAAUGAU	Cleavage	MYB-related transcription factor [Salvia miltiorrhiza]	1
miR396c	SMil_00001523-RA_Salv	2	UGGUCUUACCGAUUCCACCCAU	AUGGGCGGGAUUGGUAAGACCA	Cleavage	PREDICTED: putative late blight resistance protein homolog R1B-16 [Erythranthe guttata]	4
miR396c	SMil_00002355-RA_Salv	3	UGGUCUUACCGAUUCCACCCAU	AUGGCCGGGAUUGGUAAGACCA	Cleavage	NA	4
miR396c	SMil_00002749-RA_Salv	1	UGACAGAAGAGAGUGAGCAC	GUGCUCUCUCUCUUCUGUCA	Cleavage	SQUAMOSA promoter binding protein-like 13, partial [Salvia miltiorrhiza]	4
miR396c	SMil_00005772-RA_Salv	0.5	UGGAGAAGCAGGGCACGUGCA	AGCACGUGCCCUGUUUCUCCA	Cleavage	hypothetical protein CDL12_09945 [Handroanthus impetiginosus]	4
miR396c	SMil_00009845-RA_Salv	3	UAGCCAAGGAUGACUUGCCUA	CUGGCAU-UCAUCCUUGGCUA	Cleavage	uncharacterized	4
miR396c	SMil_00009929-RA_Salv	3	UAGCCAAGGAUGACUUGCCUA	CUGGCAU-UCAUCCUUGGCUA	Cleavage	uncharacterized	4
miR396c	SMil_00011246-RA_Salv	2.5	UAAUCUGCAUCCUGAGGUUUG	CGAAACUCAGGAUGCGGAUUU	Cleavage	xyloglucan endotransglucosylase/hydrolase protein 31-like [Sesamum indicum]	4
miR396c	SMil_00023781-RA_Salv	2.5	UUUCCUAUUCCUCCCAUACCGA	UUGGAAUGGGAGGUAUAGGAAA	Cleavage	NA	4
miR396c	SMil_00024378-RA_Salv	2	UCUUACCGAUACCUCCCAUGCC	GGGAUGGGAGGCAUUGGUAAGA	Translation	NA	4
miR396c	SMil_00025155-RA_Salv	3	UCUUACCGAUACCUCCCAUGCC	GGGAUGGGUGGUAUUGGAAAGA	Cleavage	Apoptotic ATPase [Handroanthus impetiginosus]	4
miR396c	SMil_00027853-RA_Salv	2.5	UGUCAGGCUUGUUAUUCUCCU	UGGAGAAUAACAAGCUUGAGG	Cleavage	receptor-like protein kinase	4
miR396c	SMil_00001378-RA_Salv	1.5	UGGUCUUACCGAUUCCACCCAU	AUGGGCGGGAUCGGUAAGACCA	Cleavage	NA	NA
miR396c	SMil_00001718-RA_Salv	2.5	UGGUCUUACCGAUUCCACCCAU	AUGGGCGGCAUUGGUAAGACCA	Cleavage	NA	NA
miR396c	SMil_00003935-RA_Salv	2.5	UUUGGAUUGAAGGGAGCUCUA	UGGAGCCCCCUUCAAACCAAA	Cleavage	flowering time control protein FY isoform X1 [Sesamum indicum]	NA
miR396c	SMil_00007772-RA_Salv	1	UCGGACCAGGCUUCAUUCCCC	UUGGGAUGAAGCCUGGUCCGG	Cleavage	NA	NA
miR396c	SMil_00007831-RA_Salv	0.5	UCGGACCAGGCUUCAUUCCCC	CUGGAAUGAAGCCUGGUCCGG	Cleavage	PREDICTED: homeobox-leucine zipper protein REVOLUTA-like isoform X4 [Erythranthe guttata]	NA
miR396c	SMil_00017643-RA_Salv	3	AAGCUCAGGAGGGAUAGCGCC	CCCGCUUUCCCUCUUGAACUU	Cleavage	NA	NA
miR396c	SMil_00018496-RA_Salv	2.5	UUGGCAUUCUGUCCACCUCC	UGGGGUGGGCAGAGUGCCGG	Cleavage	NA	NA
miR396c	SMil_00019837-RA_Salv	3	CUGAAGUGUUUGGGGGAACUC	GAAUUUCUUCAAGCACUUCAG	Cleavage	NA	NA
miR396c	SMil_00024855-RA_Salv	2.5	UCUUACCGAUACCUCCCAUGCC	GGAAUGGGUGGGAUCGGUAAGA	Translation	unnamed protein product [Coffea canephora]	NA
miR396c	SMil_00025633-RA_Salv	2	UCUUACCGAUACCUCCCAUGCC	GGUAUGGGAGGUAUUGGCAAGA	Cleavage	clavaminate synthase-like protein At3g21360 [Sesamum indicum]	NA
miR396c	SMil_00027569-RA_Salv	2	UGUCAGGCUUGUUAUUCUCCU	GGGAGCAUAACAAGUUUGACG	Cleavage	NA	NA
miR398a	SMil_00008638-RA_Salv	1	UCGGACCAGGCUUCAUUCCUC	CUGGGAUGAAGCCUGGUCCGG	Cleavage	homeobox-leucine zipper protein	1
miR398a	SMil_00012302-RA_Salv	3	UUACCUAUGCCUCCCAUUCCGA	UGGGUAUGGGCGGCAUGGGUAA	Cleavage	late blight resistance protein	NA
miR398b	SMil_00008638-RA_Salv	2	UCGGACCAGGCUUCAUUCCUC	CAGGGAUGAGGUCUGGUUCGA	Cleavage	probable methyltransferase PMT28 [Sesamum indicum]	1
miR398b	SMil_00012302-RA_Salv	3	UUACCUAUGCCUCCCAUUCCGA	UGGGUAUGGGUGGUAUAGGUAA	Cleavage	PREDICTED: putative late blight resistance protein homolog R1B-17 [Erythranthe guttata]	NA
miR399a	SMil_00021843-RA_Salv	2.5	UGCCAAAGGAGAUUUGCCCCG	UAGGGCUAAUCACCUUUGGCA	Translation	chloride channel protein CLC-d isoform X4 [Sesamum indicum]	2
miR399a	SMil_00003026-RA_Salv	3	UGACAGAAGAGAGUGAGCAC	CUGCUCACUUUUUUCUAUUA	Cleavage	putative membrane protein [Handroanthus impetiginosus]	4
miR399a	SMil_00010644-RA_Salv	2.5	AGAAUCUUGAUGAUGCUGCAU	CCGUAUCUUCAUCAAGAUUCU	Cleavage	pre-mRNA-splicing factor CWC22 homolog [Sesamum indicum]	4
miR399a	SMil_00021407-RA_Salv	3	UUCCACA-GCUUUCUUGAACUG	CCGUUCAAGAAAGCCUGUGGAA	Cleavage	NA	4
miR399a	SMil_00003026-RA_Salv	3	UGACAGAAGAGAGUGAGCAC	AUUCCCAUUCUCUUCUGUUA	Cleavage	thioredoxin Y2, chloroplastic [Sesamum indicum]	NA
miR399a	SMil_00003026-RA_Salv	0	UUGACAGAAGAUAGAGAGCAC	UUGCUCUCUAUCUUCUGUCAA	Cleavage	SQUAMOSA promoter binding protein-like 11, partial [Salvia miltiorrhiza]	NA
miR399a	SMil_00009316-RA_Salv	2	UGAAGCUGCCAGCAUGAUCUU	GAGACCAUGCUGGUAGUUUCA	Cleavage	hypothetical protein TSUD_102880 [Trifolium subterraneum]	NA
miR399a	SMil_00009323-RA_Salv	2.5	UGAAGCUGCCAGCAUGAUCUU	GGUAUCAUGCUGGCAGCUGCA	Cleavage	mediator of RNA polymerase II transcription subunit 12 isoform X1 [Sesamum indicum]	NA
miR399a	SMil_00009675-RA_Salv	3	UCGCUUGGUGCAGGUCGGGAA	AGCCCGACCCGCACCAGGCGU	Cleavage	pectinesterase-like	NA
miR399a	SMil_00025199-RA_Salv	3	UCUUACCGAUACCUCCCAUGCC	GGGAUGGGCGGCAUUGGUAAGA	Translation	NA	NA
miR399a	SMil_00027125-RA_Salv	2.5	UGCAUUUGCACCUGCACCUCU	AGACGGGCAGGUGCAAAUGUA	Cleavage	HUA2-LIKE 3-like	NA
miR399b	SMil_00021843-RA_Salv	3	UGCCAAAGGAGAUUUGCCCCG	CGGGGCAGAUCUCGUUUGGCU	Cleavage	transcription factor MYBS3 [Sesamum indicum]	2
miR399b	SMil_00003026-RA_Salv	1.5	UUGACAGAAGAUAGAGAGCAC	GUGCUCUCUCUCUUCUGUCAA	Cleavage	squamosa promoter-binding-like protein 12 [Sesamum indicum]	4
miR399b	SMil_00010644-RA_Salv	2.5	AGAAUCUUGAUGAUGCUGCAU	CCGUAUCUUCAUCAAGAUUCU	Cleavage	pre-mRNA-splicing factor CWC22 homolog [Sesamum indicum]	4
miR399b	SMil_00021407-RA_Salv	3	UUCCACAGCUUUCUUGAACUG	GAGUUCAAGGAGGUGGUGGAA	Cleavage	NA	4
miR399b	SMil_00003026-RA_Salv	1.5	UUGACAGAAGAUAGAGAGCAC	GUGCUCUCUCUCUUCUGUCAA	Cleavage	SQUAMOSA promoter binding protein-like 14, partial [Salvia miltiorrhiza]	NA
miR399b	SMil_00003026-RA_Salv	1.5	UUGACAGAAGAUAGAGAGCAC	GUGCUCUCUCUCUUCUGUCAA	Cleavage	SQUAMOSA promoter binding protein-like 7, partial [Salvia miltiorrhiza]	NA
miR399b	SMil_00009316-RA_Salv	2	UGAAGCUGCCAGCAUGAUCUU	CGGAUCGUGCUGGCGGCUUCU	Cleavage	ankyrin-1-like	NA
miR399b	SMil_00009323-RA_Salv	2.5	UGAAGCUGCCAGCAUGAUCUU	CAAAUGAUGCUGGUAGCUUCA	Cleavage	K(+) efflux antiporter 6-like	NA
miR399b	SMil_00009675-RA_Salv	3	UCGCUUGGUGCAGGUCGGGAA	UCCACAGCCUGUACCAAGCGA	Cleavage	probable E3 ubiquitin-protein ligase XBOS32 [Sesamum indicum]	NA
miR399b	SMil_00025199-RA_Salv	3	UCUUACCGAUACCUCCCAUGCC	GGAAUGGGCGGGAUUGGUAAGA	Translation	PREDICTED: putative late blight resistance protein homolog R1B-17 [Erythranthe guttata]	NA
miR399b	SMil_00027125-RA_Salv	2.5	UGCAUUUGCACCUGCACCUCU	UGAGGUUGAGGUGCAAGUGUA	Cleavage	40S ribosomal protein S3-3	NA
miR399c	SMil_00003026-RA_Salv	1.5	UUGACAGAAGAUAGAGAGCAC	ACGCUCUCUCUCUUCUGUCAA	Cleavage	SQUAMOSA promoter binding protein-like 7, partial [Salvia miltiorrhiza]	4
miR399c	SMil_00010644-RA_Salv	3	AGAAUCUUGAUGAUGCUGCAU	AUGCAGCCUCAUCAACAUUUU	Cleavage	probable NOT transcription complex subunit VIP2 isoform X1 [Sesamum indicum]	4
miR399c	SMil_00021407-RA_Salv	3	UUCCACA-GCUUUCUUGAACUG	CCGUUCAAGAAAGCAUGUGGAA	Cleavage	growth-regulating factor 9 [Sesamum indicum]	4
miR399c	SMil_00003026-RA_Salv	2.5	UUGACAGAAGAUAGAGAGCAC	GUGCUCUCUCUCUUCUGUCAU	Cleavage	SQUAMOSA promoter binding protein-like 14, partial [Salvia miltiorrhiza]	NA
miR399c	SMil_00003026-RA_Salv	2.5	UUGACAGAAGAUAGAGAGCAC	GUGCUCUUUAUUUUCUGUCGC	Cleavage	SQUAMOSA promoter binding protein-like 7, partial [Salvia miltiorrhiza]	NA
miR399c	SMil_00009675-RA_Salv	3	CAGCCAAGGAUGACUUGCCGG	GCGGUCAGUCAUCAUUGGCUG	Cleavage	uncharacterized protein LOC105159208 [Sesamum indicum]	NA
miR399c	SMil_00018075-RA_Salv	2.5	AAGCUCAGGAGGGAUAGCGCC	AGCCCUAAUCCUCCUGAGCUU	Cleavage	PREDICTED: pectin acetylesterase 8 isoform X3 [Elaeis guineensis]	NA
miR399d	SMil_00003026-RA_Salv	2.5	UUGACAGAAGAUAGAGAGCAC	AGAAUCUCUAUCUUCUGUCAG	Cleavage	SQUAMOSA promoter binding protein-like 7, partial [Salvia miltiorrhiza]	4
miR399d	SMil_00010644-RA_Salv	3	AGAAUCUUGAUGAUGCUGCAU	CCUCAGCAUCAUCAAUAUUUU	Cleavage	PREDICTED: pentatricopeptide repeat-containing protein At1g03560, mitochondrial-like [Ipomoea nil]	4
miR399d	SMil_00021407-RA_Salv	3	UUCCACA-GCUUUCUUGAACUG	CCGUUCAAGAAAGCCUGUGGAA	Cleavage	NA	4
miR399d	SMil_00003026-RA_Salv	2.5	UUGACAGAAGAUAGAGAGCAC	AGAAUCUCUAUCUUCUGUCAG	Cleavage	putative protein, contains RCC1 domain [Handroanthus impetiginosus]	NA
miR399d	SMil_00003026-RA_Salv	2.5	UUGACAGAAGAUAGAGAGCAC	UGGCUCUCCAUCUUCUGUUGA	Cleavage	mediator of RNA polymerase II transcription subunit 12 isoform X1 [Sesamum indicum]	NA
miR399d	SMil_00009675-RA_Salv	3	CAGCCAAGGAUGACUUGCCGG	GUUGCAGAUCAUCCUUGGUUG	Cleavage	hypothetical protein MIMGU_mgv1a002855mg [Erythranthe guttata]	NA
miR399d	SMil_00018075-RA_Salv	3	AAGCUCAGGAGGGAUAGCGCC	GAUGUUAUCCUUUCUGAGCUA	Cleavage	protein ENHANCED DISEASE RESISTANCE 4 [Sesamum indicum]	NA
miR399e	SMil_00003026-RA_Salv	3	UUGACAGAAGAUAGAGAGCAC	CUUCUCUCUGUCUUCUGUUAC	Cleavage	cationic amino acid transporter 7, chloroplastic [Sesamum indicum]	4
miR399e	SMil_00021407-RA_Salv	3	UUCCACA-GCUUUCUUGAACUG	CCGUUCAAGAAAGCCUGUGGAA	Cleavage	growth-regulating factor 2 [Sesamum indicum]	4
miR399e	SMil_00003026-RA_Salv	3	UUGACAGAAGAUAGAGAGCAC	AUGCUGUCUGUCUUCUUUCAA	Cleavage	pentatricopeptide repeat protein [Salvia miltiorrhiza]	NA
miR399e	SMil_00003026-RA_Salv	3	UUGACAGAAGAUAGAGAGCAC	AUGCUUUAUGUCUUCUGUUGA	Cleavage	AMSH-like ubiquitin thioesterase 2 isoform X1 [Sesamum indicum]	NA
miR399e	SMil_00009675-RA_Salv	3	UAGCCAAGGAUGACUUGCCUG	AGGGCAAGUUAUUUUUGUCUA	Cleavage	myb-like protein X isoform X1 [Sesamum indicum]	NA
miR399e	SMil_00011948-RA_Salv	2.5	UUACCUAUGCCUCCCAUUCCGA	CCGGUAUGGGAGGCAUAGGCAA	Cleavage	late blight resistance protein	NA
miR399e	SMil_00016513-RA_Salv	2.5	UUGGACUGAAGGGAGCUCCC	UGCAGCUCCCUUCACUCCAA	Cleavage	hypothetical protein TSUD_59840 [Trifolium subterraneum]	NA
miR399e	SMil_00016666-RA_Salv	3	UUGGACUGAAGGGAGCUCCC	GGGAGCUUUCUUCAGGCCAG	Cleavage	UDP-glycosyltransferase 86A1	NA
miR399e	SMil_00019269-RA_Salv	3	UUGGCAUUCUGUCCACCUCC	GGAGGUGGACAGGGUGGUAA	Cleavage	NA	NA
miR399f	SMil_00003026-RA_Salv	3	UUGACAGAAGAUAGAGAGCAC	AUGCUGUCUGUCUUCUUUCAA	Cleavage	pentatricopeptide repeat protein [Salvia miltiorrhiza]	4
miR399f	SMil_00021407-RA_Salv	3	UUCCACA-GCUUUCUUGAACUG	CCGUUCAAGAAAGCCUGUGGAA	Cleavage	NA	4
miR399f	SMil_00003026-RA_Salv	0	UUGACAGAAGAGAGAGAGCAC	GUGCUCUCUCUCUUCUGUCAA	Cleavage	SQUAMOSA promoter binding protein-like 7, partial [Salvia miltiorrhiza]	NA
miR399f	SMil_00003026-RA_Salv	0	UUGACAGAAGAGAGAGAGCAC	GUGCUCUCUCUCUUCUGUCAA	Cleavage	SQUAMOSA promoter binding protein-like 14, partial [Salvia miltiorrhiza]	NA
miR399f	SMil_00009675-RA_Salv	3	UAGCCAAGGAUGACUUGCCUG	CUGGCAU-UCAUCCUUGGCUA	Cleavage	PREDICTED: uncharacterized protein LOC105963946 [Erythranthe guttata]	NA
miR399f	SMil_00011948-RA_Salv	2.5	UUACCUAUGCCUCCCAUUCCGA	UAGGGAUGGGUGGUAUAGGUAA	Cleavage	hypothetical protein MIMGU_mgv1a001232mg [Erythranthe guttata]	NA
miR399f	SMil_00016513-RA_Salv	2.5	UUGGACUGAAGGGAGCUCCC	AGGGGGACCCUUCAGUCCAA	Cleavage	transcription factor TCP5 [Sesamum indicum]	NA
miR399f	SMil_00016666-RA_Salv	3	UUGGACUGAAGGGAGCUCCC	UCGAGCUUCCUUCAAUCCAA	Cleavage	PREDICTED: uncharacterized protein LOC105971463 [Erythranthe guttata]	NA
miR399f	SMil_00019269-RA_Salv	3	UUGGCAUUCUGUCCACCUCC	UGAGGUGGAUAGCAUGCUAG	Cleavage	NA	NA
miR399g	SMil_00003026-RA_Salv	0	UUGACAGAAGAGAGAGAGCAC	GUGCUCUCUCUCUUCUGUCAA	Cleavage	squamosa promoter-binding-like protein 12 [Sesamum indicum]	4
miR399g	SMil_00021407-RA_Salv	3	UUCCACA-GCUUUCUUGAACUG	UCGUUCAAGAAAGCCUGUGGAA	Cleavage	NA	4
miR399g	SMil_00003026-RA_Salv	0	UUGACAGAAGAGAGAGAGCAC	ACGCUCUCUCUCUUCUGUCAA	Cleavage	SQUAMOSA promoter binding protein-like 2, partial [Salvia miltiorrhiza]	NA
miR399g	SMil_00003026-RA_Salv	1	UUGACAGAAGAGAGAGAGCAC	GUGCUCUCUCUCUUCUGUCAU	Cleavage	SQUAMOSA promoter binding protein-like 14, partial [Salvia miltiorrhiza]	NA
miR399g	SMil_00009675-RA_Salv	3	UAGCCAAGGAUGACUUGCCUG	AGGGCAAGUUAUUUUUGUCUA	Cleavage	myb-like protein X isoform X1 [Sesamum indicum]	NA
miR399g	SMil_00011948-RA_Salv	2.5	UUACCUAUGCCUCCCAUUCCGA	UAGGGAUGGGUGGUAUAGGUAA	Cleavage	late blight resistance protein	NA
miR399g	SMil_00016513-RA_Salv	2.5	UUGGACUGAAGGGAGCUCCC	AGGGGGACCCUUCAGUCCAA	Cleavage	transcription factor TCP2 [Sesamum indicum]	NA
miR399g	SMil_00016666-RA_Salv	3	UUGGACUGAAGGGAGCUCCC	CGAAGCUCUCUUUGGUCUAA	Cleavage	U-box domain-containing protein 9 isoform X3 [Sesamum indicum]	NA
miR399g	SMil_00019269-RA_Salv	3	UUGGCAUUCUGUCCACCUCC	GGGACUGGACAGAAUGUCAA	Cleavage	NA	NA
miR399h	SMil_00010644-RA_Salv	3	AGAAUCUUGAUGAUGCUGCAU	ACGCAGGAUGAUCAGGAUUCU	Cleavage	serine/threonine-protein phosphatase 2A 65 kDa regulatory subunit A beta isoform-like	4
miR399h	SMil_00021407-RA_Salv	3	UUCCACAGCUUUCUUGAACUG	CAAUGCGAGGAAGCUGUGGAA	Cleavage	NA	4
miR399h	SMil_00003026-RA_Salv	1.5	UUGACAGAAGAGAGAGAGCAC	UUGCUCUCUAUCUUCUGUCAA	Cleavage	SQUAMOSA promoter binding protein-like 11, partial [Salvia miltiorrhiza]	NA
miR399h	SMil_00003026-RA_Salv	2	UUGACAGAAGAGAGAGAGCAC	GUGCUCACUCUCUUCUGUCAU	Cleavage	SQUAMOSA promoter binding protein-like 2, partial [Salvia miltiorrhiza]	NA
miR399h	SMil_00003026-RA_Salv	2.5	UUGACAGAAGAGAGAGAGCAC	GCUUUCUCUUUCUUUUGUCAA	Cleavage	hypothetical protein CDL12_12143 [Handroanthus impetiginosus]	NA
miR399h	SMil_00009675-RA_Salv	3	UAGCCAAGGAUGACUUGCCUG	CUGGCAU-UCAUCCUUGGCUA	Cleavage	PREDICTED: uncharacterized protein LOC105963946 [Erythranthe guttata]	NA
miR399h	SMil_00018075-RA_Salv	3	AAGCUCAGGAGGGAUAGCGCC	CGCGGUGCCCCUCCUGGGCUU	Cleavage	NA	NA
miR399i	SMil_00003026-RA_Salv	2.5	UUGACAGAAGAGAGAGAGCAC	CAGCUCUUUCUCUCCUGUUAA	Cleavage	uncharacterized	4
miR399i	SMil_00010644-RA_Salv	3	AGAAUCUUGAUGAUGCUGCAU	AGGCCGCAUCAUCAAGAUAUU	Cleavage	PREDICTED: uncharacterized protein LOC108987582 [Juglans regia]	4
miR399i	SMil_00021407-RA_Salv	3	UUCCACAGCUUUCUUGAACUG	UAUUUCAAGAAGGCUGUGAAA	Cleavage	NA	4
miR399i	SMil_00003026-RA_Salv	2.5	UUGACAGAAGAGAGAGAGCAC	CAGCUCUUUCUCUCCUGUUAA	Cleavage	uncharacterized	NA
miR399i	SMil_00003026-RA_Salv	2.5	UUGACAGAAGAGAGAGAGCAC	UCGGUCUCUCUCUUCUCUCAA	Cleavage	uncharacterized	NA
miR399i	SMil_00009675-RA_Salv	3	UAGCCAAGGAUGACUUGCCGG	AGGGCAAGUUAUUUUUGUCUA	Cleavage	eukaryotic translation initiation factor 5B-like	NA
miR399i	SMil_00018075-RA_Salv	3	AAGCUCAGGAGGGAUAGCGCC	GUAGUUUUCUCUCCUGAGCUU	Cleavage	NA	NA
miR408a	SMil_00011449-RA_Salv	2	UUACCUAUGCCUCCCAUUCCGA	UUGGAAUGGGAGGUAUAGGAAA	Cleavage	putative late blight resistance protein homolog R1A-10	4
miR408a	SMil_00001696-RA_Salv	2.5	UGGUCUUACCGAUUCCACCCAU	AUGGGCGGCAUUGGUAAGACCA	Cleavage	NA	NA
miR408a	SMil_00006513-RA_Salv	3	UGGAGAAGCAGGGCACGUGCA	AACAAGUUCCUUGCUUCUUCA	Cleavage	GDSL esterase/lipase At1g33811 [Sesamum indicum]	NA
miR408a	SMil_00010248-RA_Salv	0.5	UGAUUGAGCCGUGCCAAUAUC	GAUAUUGGCGCGGCUCAAUCA	Cleavage	hypothetical protein CDL12_22313 [Handroanthus impetiginosus]	NA
miR408a	SMil_00011450-RA_Salv	2	UUACCUAUGCCUCCCAUUCCGA	UUGGAAUGGGAGGUAUAGGAAA	Cleavage	putative late blight resistance protein homolog R1A-10	NA
miR408a	SMil_00013354-RA_Salv	3	UUACCGAUCCCGCCCAUUCCGA	AGGGCAUGGGUGGGAUCGGGAA	Cleavage	late blight resistance protein	NA
miR408a	SMil_00015461-RA_Salv	3	UUGGACUGAAGGGAGCUCCC	CGAAGCUCUCUUUGGUCUAA	Cleavage	U-box domain-containing protein 9 isoform X3 [Sesamum indicum]	NA
miR408a	SMil_00016340-RA_Salv	1.5	UUGGACUGAAGGGAGCUCCC	CGGAGCUCCCUUCACUCCAA	Cleavage	MYB-related transcription factor [Salvia miltiorrhiza]	NA
miR408a	SMil_00018645-RA_Salv	1	UUGGCAUUCUGUCCACCUCC	GGAGGUUGACAGAAUGCCAA	Cleavage	F-box only protein 6 [Sesamum indicum]	NA
miR4414	SMil_00016833-RA_Salv	3	UUGGACUGAAGGGAGCUCCCU	CGGGAGCUUUCUUCAGGCCAG	Cleavage	NA	NA
miR4414	SMil_00021733-RA_Salv	3	UGCCAAAGGAGAGUUGCCCUC	GUAGGCACUUCUUCUUUGGCA	Cleavage	NA	NA
miR477a	SMil_00001165-RA_Salv	2.5	UGGUCUUACCGAUUCCACCCAU	AUGGGCGGCAUUGGUAAGACCA	Cleavage	NA	NA
miR477a	SMil_00001749-RA_Salv	2.5	UGGUCUUACCGAUUCCACCCAU	AUGGGCGGCAUUGGUAAGACCA	Cleavage	NA	NA
miR477a	SMil_00003977-RA_Salv	2.5	UUUGGAUUGAAGGGAGCUCUA	CGGAGCUCCCUUCACUCCAAU	Cleavage	MYB-related transcription factor [Salvia miltiorrhiza]	NA
miR477a	SMil_00011526-RA_Salv	2	UUACCUAUGCCUCCCAUUCCGA	UAGGGAUGGGCGGCAUAGGUAA	Cleavage	putative late blight resistance protein	NA
miR477a	SMil_00011566-RA_Salv	2	UUACCUAUGCCUCCCAUUCCGA	UGGGGAUGGGAGGCAUUGGUAA	Cleavage	putative late blight resistance protein homolog R1B-16	NA
miR477a	SMil_00012405-RA_Salv	3	UUACCUAUGCCUCCCAUUCCGA	UGGGUAUGGGUGGUAUAGGUAA	Cleavage	uncharacterized protein LOC105170520 isoform X2 [Sesamum indicum]	NA
miR477a	SMil_00014251-RA_Salv	3	UUACCGAUUCCACCCAUUCCCA	UAGGAAAGGGUGGAUUUGGUAA	Cleavage	PREDICTED: uncharacterized protein LOC109193148 isoform X1 [Ipomoea nil]	NA
miR477a	SMil_00019297-RA_Salv	1.5	GUGAAGUGUUUGGGGGAACUU	AAGUUCCUCCAAACACUUCAG	Cleavage	PREDICTED: uncharacterized protein LOC105970106 isoform X2 [Erythranthe guttata]	NA
miR477a	SMil_00026265-RA_Salv	2.5	UCUUACCGAUACCUCCCAUGCC	GGAAUGGGCGGUAUGGGUAAGA	Cleavage	putative late blight resistance protein homolog R1B-14 [Sesamum indicum]	NA
miR477a	SMil_00027806-RA_Salv	2.5	UGUCAGGCUUGUUAUUCUCCU	GCAGGAAUGGCAAGCCUGACA	Cleavage	F-box protein FBW2 [Sesamum indicum]	NA
miR477a	SMil_00028047-RA_Salv	3	UUAGAUGAUCAUCAACAAACA	AAUUUGUAGAUGAUUACCUAA	Cleavage	NA	NA
miR477a	SMil_00028102-RA_Salv	2.5	UCUUGCUCAAAUGAGUAUUCCA	UGGAAGCAUCAUUUGAGCAAGA	Cleavage	MYB-related transcription factor [Salvia miltiorrhiza]	NA
miR477a	SMil_00028299-RA_Salv	1.5	UUCAUUGUCUGUUCGACCUUG	CCAGGUCGAACUGACAAUGAG	Translation	NA	NA
miR477b	SMil_00022144-RA_Salv	1.5	UGCCAAAGGAGAGUUGCCCUG	CUGGCCAACUCUUCUUUGGCA	Cleavage	NA	4
miR477b	SMil_00001165-RA_Salv	2.5	UGGUCUUACCGAUUCCACCCAU	AUGGGCGGCAUUGGUAAGACCA	Cleavage	U-box domain-containing protein 9 [Sesamum indicum]	NA
miR477b	SMil_00008880-RA_Salv	3	UCGGACCAGGCUUCAUUCCUC	CGGGAGAUAAGCCUGGUCUGA	Cleavage	hypothetical protein CDL12_28634 [Handroanthus impetiginosus]	NA
miR477b	SMil_00010027-RA_Salv	2.5	UAGCCAAGAAUGACUUGCCUA	AGGGCAAGUUAUUUUUGUCUA	Cleavage	eukaryotic translation initiation factor 5B-like	NA
miR477b	SMil_00012354-RA_Salv	3	UUACCUAUGCCUCCCAUUCCGA	UGGGUAUGGGUGGUAUAGGUAA	Cleavage	late blight resistance protein	NA
miR477b	SMil_00012679-RA_Salv	2.5	UUACCGAUCCCGCCCAUUCCGA	CGGGGAUGGGCGGGAUUGGGAA	Cleavage	putative late blight resistance protein homolog R1A-10 [Sesamum indicum]	NA
miR477b	SMil_00014251-RA_Salv	0.5	UUACCGAUUCCACCCAUUCCCA	UAGGAAUGGGUGGGAUCGGUAA	Cleavage	NA	NA
miR477b	SMil_00015522-RA_Salv	2.5	UUGGACUGAAGGGAGCUCCC	AGGGGGACCCUUCAGUCCAA	Cleavage	transcription factor TCP5 [Sesamum indicum]	NA
miR477b	SMil_00015916-RA_Salv	1.5	UUGGACUGAAGGGAGCUCCC	UGGAGCUCCCUUCACUCCAA	Cleavage	MYB-related transcription factor [Salvia miltiorrhiza]	NA
miR477b	SMil_00016298-RA_Salv	1.5	UUGGACUGAAGGGAGCUCCC	UGGAGCUCCCUUCACUCCAA	Cleavage	MYB-related transcription factor [Salvia miltiorrhiza]	NA
miR477b	SMil_00018253-RA_Salv	2.5	UCCAAAGGGAUCGCAU-UGAUC	CAUCAUAUGUGAUCCCUUUGGA	Cleavage	NA	NA
miR477b	SMil_00026507-RA_Salv	3	UCUUACCGAUACCUCCCAUGCC	GGAACGGGAGGCAUUGGUAAGA	Translation	PREDICTED: putative late blight resistance protein homolog R1A-10 [Erythranthe guttata]	NA
miR482a	SMil_00019095-RA_Salv	2.5	UUGGCAUUCUGUCCACCUCC	GGAGGUGUACAGAAUGCUGA	Cleavage	Nucleosome-binding factor SPN, POB3 subunit [Handroanthus impetiginosus]	4
miR482a	SMil_00028248-RA_Salv	3	UCUUGCUCAAAUGAGUAUUCCA	UUCAAGAUGCAUUUGAGCGAGA	Cleavage	C-3 sterol dehydrogenase/3-beta-hydroxysteroid dehydrogenase [Handroanthus impetiginosus]	4
miR482a	SMil_00002650-RA_Salv	1	UGACAGAAGAGAGUGAGCAC	GUGCUCUCUCUCUUCUGUCA	Cleavage	SQUAMOSA promoter binding protein-like 7, partial [Salvia miltiorrhiza]	NA
miR482a	SMil_00003810-RA_Salv	2	UUUGGAUUGAAGGGAGCUCUA	UCGAGCCCCCUUCGAUCCAGA	Cleavage	hypothetical protein MIMGU_mgv1a006778mg [Erythranthe guttata]	NA
miR482a	SMil_00005150-RA_Salv	1.5	UGGAGAAGCAGGGCACGUGCA	GCCACGUGCACUGCUUCUCCA	Cleavage	NA	NA
miR482a	SMil_00007266-RA_Salv	0.5	UCGGACCAGGCUUCAUUCCCC	CUGGAAUGAAGCCUGGUCCGG	Cleavage	NA	NA
miR482a	SMil_00010368-RA_Salv	3	UUGAGCCGUGCCAAUAUCACG	ACUGAUCUUGGCAUGGCUAAA	Cleavage	hypothetical protein F511_23615 [Dorcoceras hygrometricum]	NA
miR482a	SMil_00010773-RA_Salv	1.5	AGAAUCUUGAUGAUGCUGCAU	CUGCAGCAUCAUCAGGAUUCG	Cleavage	hypothetical protein CDL12_11388 [Handroanthus impetiginosus]	NA
miR482a	SMil_00011301-RA_Salv	2.5	UAAUCUGCAUCCUGAGGUUUG	GGGAGCUCGGGAUGCAGAUUG	Cleavage	DEAD-box ATP-dependent RNA helicase 47A [Sesamum indicum]	NA
miR482a	SMil_00014908-RA_Salv	3	UUACCGAUUCCACCCAUUCCCA	UUGGAAAGGGUGGAUUUGGUAA	Cleavage	uncharacterized protein LOC105165171 [Sesamum indicum]	NA
miR482a	SMil_00015062-RA_Salv	3	UUACCGAUUCCACCCAUUCCCA	CAGGGAUGGGCGGGAUUGGUAA	Cleavage	granule-bound starch synthase 2, chloroplastic/amyloplastic isoform X1 [Sesamum indicum]	NA
miR482a	SMil_00018462-RA_Salv	1	UUGGCAUUCUGUCCACCUCC	GGAGGUUGACAGAAUGCCAA	Cleavage	F-box only protein 6 [Sesamum indicum]	NA
miR482a	SMil_00020515-RA_Salv	2.5	UUCCACAGCUUUCUUGAACUG	CAAUUUGAGAAGGCUGUGGAA	Cleavage	NA	NA
miR482a	SMil_00020516-RA_Salv	2.5	UUCCACAGCUUUCUUGAACUG	AAGUUCAAGAAGGUUCUGGAA	Cleavage	cytochrome P450 CYP76T27 [Salvia miltiorrhiza]	NA
miR482a	SMil_00027878-RA_Salv	3	UGUCAGGCUUGUUAUUCUCCU	GGGAGAAUAAAGAGUCUGAUA	Translation	chromatin structure-remodeling complex protein SYD-like (LOC121752991), transcript variant X6	NA
miR482b	SMil_00002332-RA_Salv	3	UGGUCUUACCGAUUCCACCCAU	AUGGGCGGGAUAGGUAAGACCA	Translation	hypothetical protein MIMGU_mgv1a022576mg, partial [Erythranthe guttata]	4
miR482b	SMil_00009083-RA_Salv	2.5	UGAAGCUGCCAGCAUGAUCUA	CAAAUGAUGCUGGUAGCUUCA	Cleavage	K(+) efflux antiporter 6-like	4
miR482b	SMil_00016176-RA_Salv	3	UUGGACUGAAGGGAGCUCCC	GGGAGCUUUCUUCAGGCCAG	Cleavage	UDP-glycosyltransferase 86A1	4
miR482b	SMil_00017856-RA_Salv	3	AAGCUCAGGAGGGAUAGCGCC	GUAGUUUUCUCUCCUGAGCUU	Cleavage	NA	4
miR482b	SMil_00019358-RA_Salv	1.5	GUGAAGUGUUUGGGGGAACUU	GAGUUUCUCCAAACACUUCAU	Cleavage	ATP sulfurylase 2 [Sesamum indicum]	4
miR482b	SMil_00023403-RA_Salv	3	UUUCCAACUCCACCCAUUCCUA	CUGGAAAGGGUGGUGUUGGGAA	Cleavage	putative ATP-binding protein [Linum usitatissimum]	4
miR482b	SMil_00026454-RA_Salv	3	UCUUACCGAUACCUCCCAUGCC	GGGAUGGUAGGGAUUGGUAAGA	Translation	PREDICTED: putative late blight resistance protein homolog R1A-10 [Erythranthe guttata]	4
miR482b	SMil_00029149-RA_Salv	3	UUCAUUGUCUGUUCGACCUUA	UCGGGGCGGACAGAUAAUGAG	Cleavage	NA	4
miR482b	SMil_00001374-RA_Salv	3	UGGUCUUACCGAUUCCACCCAU	AUGGCCGGGAUUGGUAAGACCA	Cleavage	NA	NA
miR482b	SMil_00002332-RA_Salv	3	UGGUCUUACCGAUUCCACCCAU	AUGGGCGGGAUAGGUAAGACCA	Translation	hypothetical protein TSUD_163120 [Trifolium subterraneum]	NA
miR482b	SMil_00006680-RA_Salv	1.5	UGGAGAAGCAGGGCACGUGCA	AACACGUGCACUGCUUCUCCA	Cleavage	NAC domain-containing protein 45 [Sesamum indicum]	NA
miR482b	SMil_00007853-RA_Salv	1	UCGGACCAGGCUUCAUUCCCC	CUGGGAUGAAGCCUGGUCCGG	Cleavage	chloroplastic group IIB intron splicing facilitator CRS2-B, chloroplastic [Sesamum indicum]	NA
miR482b	SMil_00008926-RA_Salv	2	UGAAGCUGCCAGCAUGAUCUG	CGGAUCGUGCUGGCGGCUUCU	Cleavage	ankyrin-1-like	NA
miR482b	SMil_00009767-RA_Salv	3	UAGCCAAGGAUGACUUGCCUA	CUGGCAU-UCAUCCUUGGCUA	Cleavage	uncharacterized	NA
miR482b	SMil_00011936-RA_Salv	2.5	UUACCUAUGCCUCCCAUUCCGA	CCGGUAUGGGAGGCAUAGGCAA	Cleavage	late blight resistance protein	NA
miR482b	SMil_00012029-RA_Salv	3	UUACCUAUGCCUCCCAUUCCGA	UCGGAAUGGGAGGGAUUGGUAA	Cleavage	late blight resistance protein	NA
miR482b	SMil_00013516-RA_Salv	3	UUACCGAUUCCACCCAUUCCCA	UGGGCAUGGGUGGGAUCGGGAA	Cleavage	PREDICTED: receptor-like serine/threonine-protein kinase SD1-8 isoform X3 [Eucalyptus grandis]	NA
miR482b	SMil_00013615-RA_Salv	3	UUACCGAUUCCACCCAUUCCCA	UAGGCAUGGGGGGAAUUGGUAA	Cleavage	oligopeptide transporter 4 [Sesamum indicum]	NA
miR482b	SMil_00014214-RA_Salv	1.5	UUACCGAUUCCACCCAUUCCCA	UUGGAAUGGGUGGCAUCGGUAA	Cleavage	Cation transport ATPase [Handroanthus impetiginosus]	NA
miR482b	SMil_00014761-RA_Salv	2.5	UUACCGAUUCCACCCAUUCCCA	UCGGAAUGGGAGGGAUUGGUAA	Cleavage	hypothetical protein B456_013G255200 [Gossypium raimondii]	NA
miR482b	SMil_00016173-RA_Salv	2.5	UUGGACUGAAGGGAGCUCCC	AGGGGGACCCUUCAGUCCAA	Cleavage	transcription factor TCP2 [Sesamum indicum]	NA
miR482b	SMil_00017219-RA_Salv	3	UGCUGCCGACUCAUUCAUUCA	GUGGUGGAUGGGUCGGCAGCC	Cleavage	uncharacterized protein LOC105157019 [Sesamum indicum]	NA
miR482b	SMil_00026428-RA_Salv	2.5	UCUUACCGAUACCUCCCAUGCC	GGGAUGGGCGGGAUCGGUAAGA	Translation	NA	NA
miR482b	SMil_00026976-RA_Salv	3	UGCAUUUGCACCUGCACCUUC	ACAGAUGCAGAUGCAGAUGCA	Translation	hypothetical protein CDL12_25149 [Handroanthus impetiginosus]	NA
miR482b	SMil_00027336-RA_Salv	3	AAGAACGAGAAAGAGCACAUG	CUUGUCCACUUUCUUGUUUUU	Cleavage	peroxisomal membrane protein 11C-like (LOC121792569), transcript variant X3	NA
miR482b	SMil_00029492-RA_Salv	3	UUCAUUGUCUGUUCGACCUUA	CCGGGAAGAACAGACAAUGAG	Cleavage	sufE-like protein 2, chloroplastic isoform X1 [Sesamum indicum]	NA
miR482c	SMil_00021429-RA_Salv	3	UGUGUUCUCAGGUCACCCCUC	UUGGGAUGACUUGAGAAAACA	Cleavage	protein ROS1-like [Sesamum indicum]	2
miR482c	SMil_00026998-RA_Salv	3	UGCAUUUGCACCUGCACCUUC	UGAGGUUGAGGUGCAAGUGUA	Cleavage	40S ribosomal protein S3-3	2
miR482c	SMil_00001558-RA_Salv	2.5	UGGUCUUACCGAUUCCACCCAU	AUGGGAGGAAUGGGUAAGACCA	Translation	NA	4
miR482c	SMil_00003359-RA_Salv	2.5	UUGACAGAAGAGAGAGAGCAC	GCUUUCUCUUUCUUUUGUCAA	Cleavage	hypothetical protein CDL12_12143 [Handroanthus impetiginosus]	4
miR482c	SMil_00004966-RA_Salv	3	UGCCUGGCUCCCUGUAUGCCA	UGGGAUACGGGGGGUCGGGCA	Cleavage	MDIS1-interacting receptor like kinase 1-like [Manihot esculenta]	4
miR482c	SMil_00004994-RA_Salv	1	UGGAGAAGCAGGGCACGUGCA	AGCAGGUGCCCUGCUUCUCCA	Cleavage	hypothetical protein CDL12_29271 [Handroanthus impetiginosus]	4
miR482c	SMil_00007335-RA_Salv	1	UCGGACCAGGCUUCAUUCCCC	CUGGGAUGAAGCCUGGUCCGG	Cleavage	NA	4
miR482c	SMil_00007908-RA_Salv	1	UCGGACCAGGCUUCAUUCCCC	CUGGGAUGAAGCCUGGUCCGG	Cleavage	homeobox-leucine zipper protein	4
miR482c	SMil_00010385-RA_Salv	1.5	AGAAUCUUGAUGAUGCUGCAU	CUGCAGCAUCAUCAGGAUUCC	Cleavage	floral homeotic protein APETALA 2-like	4
miR482c	SMil_00012963-RA_Salv	2.5	UUACCGAUCCCGCCCAUUCCGA	AGGGCAUGGGCGGGAUCGGGAA	Cleavage	putative disease resistance protein At1g50180 isoform X1 [Sesamum indicum]	4
miR482c	SMil_00016227-RA_Salv	3	UUGGACUGAAGGGAGCUCCC	CGAAGCUCUCUUUGGUCUAA	Cleavage	U-box domain-containing protein 9 isoform X3 [Sesamum indicum]	4
miR482c	SMil_00020460-RA_Salv	3	UUCCACA-GCUUUCUUGAACUA	CCGUUCAAGAAAGCCUGUGGAA	Cleavage	NA	4
miR482c	SMil_00021132-RA_Salv	2.5	UUCCACAGCUUUCUUGAACUG	AUGUACAAGGAAGCUGUGGAU	Cleavage	pentatricopeptide repeat-containing protein At5g65560 [Sesamum indicum]	4
miR482c	SMil_00021430-RA_Salv	3	UGCCAAAGGAGAAUUGCCCUG	CUAGGCAAAUCUUCUUUGGCA	Cleavage	Ubiquitin-conjugating enzyme [Handroanthus impetiginosus]	4
miR482c	SMil_00023399-RA_Salv	3	UUUCCAACUCCACCCAUUCCUA	AAGGGAUGUGUGGAAUUGGAAA	Cleavage	NA	4
miR482c	SMil_00024035-RA_Salv	3	UUUCCUAUUCCUCCCAUACCGA	CUGGUAUGGGAGGAAUUGGCAA	Cleavage	NA	4
miR482c	SMil_00026613-RA_Salv	3	UCUUACCGAUACCUCCCAUGCC	GGGAUGGGCGGCAUUGGUAAGA	Translation	PREDICTED: putative late blight resistance protein homolog R1B-16 [Erythranthe guttata]	4
miR482c	SMil_00029978-RA_Salv	2.5	UUCGUUGUCAGUUCGACCUUA	GGAGGUCGAGCUUACAGCGGA	Cleavage	protein DCL, chloroplastic-like [Sesamum indicum]	4
miR482c	SMil_00002571-RA_Salv	1	UGACAGAAGAGAGUGAGCAC	GUGCUCUCUCUCUUCUGUCA	Cleavage	SQUAMOSA promoter binding protein-like 7, partial [Salvia miltiorrhiza]	NA
miR482c	SMil_00002572-RA_Salv	3	UGACAGAAGAGAGUGAGCAC	AUGUUCGCUUUCUUCUGUUU	Cleavage	uncharacterized protein LOC105164697 [Sesamum indicum]	NA
miR482c	SMil_00003701-RA_Salv	0	UGACAGAAGAGAGAGAGCACA	GGUGCUCUCUCUCUUCUGUCA	Cleavage	SQUAMOSA promoter binding protein-like 14, partial [Salvia miltiorrhiza]	NA
miR482c	SMil_00003740-RA_Salv	2.5	UGACAGAAGAGAGAGAGCACA	GAUCCUCUCUCUCUUCUGCCA	Cleavage	ABC transporter B family member 1 [Sesamum indicum]	NA
miR482c	SMil_00003741-RA_Salv	3	UGACAGAAGAGAGAGAGCACA	CUCACUCUCUCUCUUCUGUCU	Cleavage	Serine/threonine protein kinase [Handroanthus impetiginosus]	NA
miR482c	SMil_00004791-RA_Salv	0.5	UGCCUGGCUCCCUGUAUGCCA	AGGCGUACAGGGAGCCAGGCA	Cleavage	auxin response factor ARF15 [Salvia miltiorrhiza]	NA
miR482c	SMil_00004832-RA_Salv	3	UGCCUGGCUCCCUGUAUGCCA	UGGGAUACGGGGGGUCGGGCA	Cleavage	NA	NA
miR482c	SMil_00005454-RA_Salv	3	UGGAGAAGCAGGGCACGUGCA	ACCACAUGCUCUGCAUCUCCA	Cleavage	protein WHAT'S THIS FACTOR 1 [Olea europaea var. sylvestris]	NA
miR482c	SMil_00006700-RA_Salv	3	UGGAGAAGCAGGGCACGUGCA	CGCACCUGCUGUGCUUCUCCA	Translation	hypothetical protein CDL12_21652 [Handroanthus impetiginosus]	NA
miR482c	SMil_00006896-RA_Salv	3	UGGAGAAGCAGGGCACGUGCA	ACCACAUGCUCUGCAUCUCCA	Cleavage	protein WHAT'S THIS FACTOR 1 [Olea europaea var. sylvestris]	NA
miR482c	SMil_00007079-RA_Salv	3	UGGAGAAGCAGGGCACGUGCA	UUGGCGUGCCCUGCUUCGCCA	Cleavage	UDP-glucuronic acid decarboxylase 2 [Sesamum indicum]	NA
miR482c	SMil_00007819-RA_Salv	2	UCGGACCAGGCUUCAUUCCCC	CAGGGAUGAGGUCUGGUUCGA	Cleavage	probable methyltransferase PMT28 [Sesamum indicum]	NA
miR482c	SMil_00008926-RA_Salv	2	UGAAGCUGCCAGCAUGAUCUG	GAGACCAUGCUGGUAGUUUCA	Cleavage	hypothetical protein TSUD_102880 [Trifolium subterraneum]	NA
miR482c	SMil_00009376-RA_Salv	3	UAAAGCUGCCAGCAUGAUCUA	UCGAUCAUGUUGGUGGAUUUA	Cleavage	interactor of constitutive active ROPs 1 [Sesamum indicum]	NA
miR482c	SMil_00009509-RA_Salv	3	UCGCUUGGUGCAGGUCGGGAA	AGCCCGACCCGCACCAGGCGU	Cleavage	pectinesterase-like	NA
miR482c	SMil_00011503-RA_Salv	2	UUACCUAUGCCUCCCAUUCCGA	UGGGGAUGGGAGGCAUUGGUAA	Cleavage	putative late blight resistance protein	NA
miR482c	SMil_00011908-RA_Salv	2.5	UUACCUAUGCCUCCCAUUCCGA	UUGGAACGGGAGGCAUUGGUAA	Cleavage	hypothetical protein MIMGU_mgv1a022028mg [Erythranthe guttata]	NA
miR482c	SMil_00012493-RA_Salv	3	UUACCUAUGCCUCCCAUUCCGA	UGGGUAUGGGUGGUAUAGGUAA	Cleavage	hypothetical protein TSUD_152280 [Trifolium subterraneum]	NA
miR482c	SMil_00014214-RA_Salv	2	UUACCGAUUCCACCCAUUCCCA	UCGGAAUGGGUGGGAUAGGUAA	Cleavage	NA	NA
miR482c	SMil_00015060-RA_Salv	2.5	UUACCGAUUCCACCCAUUCCCA	CCGGUAUGGGGGGAAUCGGUAA	Cleavage	NA	NA
miR482c	SMil_00016151-RA_Salv	2.5	UUGGACUGAAGGGAGCUCCC	UGCAGCUCCCUUCACUCCAA	Cleavage	hypothetical protein TSUD_59840 [Trifolium subterraneum]	NA
miR482c	SMil_00017219-RA_Salv	3	UGCUGCCGACUCAUUCAUUCA	GCGAUGAAUGAGGCGGCAGUG	Cleavage	--	NA
miR482c	SMil_00017608-RA_Salv	2.5	AAGCUCAGGAGGGAUAGCGCC	AGCCCUAAUCCUCCUGAGCUU	Cleavage	PREDICTED: pectin acetylesterase 8 isoform X3 [Elaeis guineensis]	NA
miR482c	SMil_00017995-RA_Salv	3	AAGCUCAGGAGGGAUAGCGCC	GAGGAUAUCCCUCCUGGGUUU	Cleavage	NA	NA
miR482c	SMil_00020044-RA_Salv	2.5	UUCCACAGCUUUCUUGAACUA	AUGUACAAGGAAGCUGUGGAU	Cleavage	pentatricopeptide repeat-containing protein At5g65560 [Sesamum indicum]	NA
miR482c	SMil_00021378-RA_Salv	3	UUCCACA-GCUUUCUUGAACUG	CCGUUCAAGAAAGCCUGUGGAA	Cleavage	NA	NA
miR482c	SMil_00022107-RA_Salv	1.5	UGCCAAAGGAGAGUUGCCCUG	CCGGGCAAAUCUCCUUUGGCA	Cleavage	Ubiquitin-conjugating enzyme [Handroanthus impetiginosus]	NA
miR482c	SMil_00022988-RA_Salv	1	ACUCUCCCUCAAGGGCUUCUG	CAGAAGCCCUUGAGGGAGAGA	Cleavage	NA	NA
miR482c	SMil_00023338-RA_Salv	1	UUUCCAACUCCACCCAUUCCUA	ACGGAGUGGGUGGAGUUGGGAA	Cleavage	NA	NA
miR482c	SMil_00023528-RA_Salv	2.5	UUUCCUAUUCCUCCCAUACCGA	UUGGAAUGGGAGGUAUAGGAAA	Cleavage	NA	NA
miR482c	SMil_00024280-RA_Salv	2	UCUUACCGAUACCUCCCAUGCC	GGUAUGGGAGGUAUUGGCAAGA	Cleavage	PREDICTED: putative late blight resistance protein homolog R1A-10 [Erythranthe guttata]	NA
miR482c	SMil_00024687-RA_Salv	2.5	UCUUACCGAUACCUCCCAUGCC	GGAAUGGGCGGUAUAGGUAAGA	Cleavage	NA	NA
miR482c	SMil_00024848-RA_Salv	2.5	UCUUACCGAUACCUCCCAUGCC	GGGAUGGGUGGUAUGGGUAAGA	Cleavage	NA	NA
miR482c	SMil_00025525-RA_Salv	1.5	UCUUACCGAUACCUCCCAUGCC	GGGAUGGGCGGUAUUGGUAAGA	Cleavage	NA	NA
miR482c	SMil_00027974-RA_Salv	3	UGUCAGGCUUGUUAUUCUCCU	CUGUGAAGGACAAGCUUGACA	Cleavage	Ca2+/H+ antiporter VCX1 [Handroanthus impetiginosus]	NA
miR482c	SMil_00028249-RA_Salv	3	UUCAUUGUCUGUUCGACCUUG	CCUGGUCGAACAGACAAUGAG	Cleavage	NA	NA
miR482c	SMil_00028884-RA_Salv	3	UUCAUUGUCUGUUCGACCUUG	CCGGGGAGGACAGACAAUGAA	Cleavage	NA	NA
miR482c	SMil_00028904-RA_Salv	3	UUCAUUGUCUGUUCGACCUUA	CCUGGUCGAACAGACAAUGAG	Cleavage	MYB-related transcription factor [Salvia miltiorrhiza]	NA
miR482c	SMil_00028909-RA_Salv	2	UUCAUUGUCUGUUCGACCUUA	CCAGGAAGAACAGACAAUGAA	Cleavage	uncharacterized protein LOC105164125 [Sesamum indicum]	NA
miR482c	SMil_00029156-RA_Salv	3	UUCAUUGUCUGUUCGACCUUA	AUAGGUUUGACGGGCAAUGAA	Cleavage	NA	NA
miR482c	SMil_00029657-RA_Salv	3	UUCAUUGUCUGUUCGACCUUA	CCGGGAAGAACAGAUAAUGAA	Cleavage	MYB-like transcription factor ETC3 [Sesamum indicum]	NA
miR482d	SMil_00021429-RA_Salv	2.5	UGUGUUCUCAGGUCACCCCUC	AGUGGGUGACCUGGGAACACU	Cleavage	copper chaperone for superoxide dismutase, chloroplastic/cytosolic [Sesamum indicum]	2
miR482d	SMil_00026998-RA_Salv	3	UGCAUUUGCACCUGCACCUUC	UGAGGUUGAGGUGCAAGUGUA	Cleavage	40S ribosomal protein S3-3-like [Sesamum indicum]	2
miR482d	SMil_00001558-RA_Salv	2.5	UGGUCUUACCGAUUCCACCCAU	AUGGGCGGGAUUGGUAAGACUA	Cleavage	NA	4
miR482d	SMil_00003359-RA_Salv	2.5	UUGACAGAAGAGAGAGAGCAC	CAGCUCUUUCUCUCCUGUUAA	Cleavage	uncharacterized	4
miR482d	SMil_00004966-RA_Salv	3	UGCCUGGCUCCCUGUAUGCCA	UGGGAUACGGGGGGUCGGGCA	Cleavage	NA	4
miR482d	SMil_00004994-RA_Salv	1.5	UGGAGAAGCAGGGCACGUGCA	AACACGUGCACUGCUUCUCCA	Cleavage	NAC domain-containing protein 45 [Sesamum indicum]	4
miR482d	SMil_00007335-RA_Salv	1	UCGGACCAGGCUUCAUUCCCC	CUGGGAUGAAGCCUGGUCCGG	Cleavage	homeobox-leucine zipper protein	4
miR482d	SMil_00007908-RA_Salv	2	UCGGACCAGGCUUCAUUCCCC	CAGGGAUGAGGUCUGGUUCGA	Cleavage	probable methyltransferase PMT28 [Sesamum indicum]	4
miR482d	SMil_00010385-RA_Salv	2	AGAAUCUUGAUGAUGCUGCAU	UGGCGGCAUCAUCAAGCUUCU	Cleavage	protein LYK2 [Sesamum indicum]	4
miR482d	SMil_00016227-RA_Salv	3	UUGGACUGAAGGGAGCUCCC	AGGGGACCCCUUCAGUCCAG	Cleavage	transcription factor TCP4-like [Sesamum indicum]	4
miR482d	SMil_00020460-RA_Salv	3	UUCCACA-GCUUUCUUGAACUA	CCGUUCAAGAAAGCCUGUGGAA	Cleavage	growth-regulating factor 2 [Sesamum indicum]	4
miR482d	SMil_00021132-RA_Salv	2.5	UUCCACAGCUUUCUUGAACUG	UUGUUGCAGAGAGCUGUGGAA	Cleavage	NA	4
miR482d	SMil_00021430-RA_Salv	3	UGCCAAAGGAGAAUUGCCCUG	CGCGGGAAUUUUCCUUUGGCG	Cleavage	PREDICTED: dynamin-related protein 4C-like [Erythranthe guttata]	4
miR482d	SMil_00023399-RA_Salv	3	UUUCCAACUCCACCCAUUCCUA	GGGGAAUGGGUGGACUAGGAAA	Cleavage	hypothetical protein CDL12_16991 [Handroanthus impetiginosus]	4
miR482d	SMil_00024035-RA_Salv	3	UUUCCUAUUCCUCCCAUACCGA	UGGGUAUGGGUGGAAUAGGUAA	Cleavage	NA	4
miR482d	SMil_00026613-RA_Salv	3	UCUUACCGAUACCUCCCAUGCC	GGGAUGGGCGGCAUUGGUAAGA	Translation	NA	4
miR482d	SMil_00029978-RA_Salv	3	UUCGUUGUCAGUUCGACCUUA	GUUGGUCGAACUGACAGUGGG	Cleavage	PREDICTED: ABC transporter C family member 8 [Erythranthe guttata]	4
miR482d	SMil_00002571-RA_Salv	1	UGACAGAAGAGAGUGAGCAC	GUGCUCUCUCUCUUCUGUCA	Cleavage	SQUAMOSA promoter binding protein-like 14, partial [Salvia miltiorrhiza]	NA
miR482d	SMil_00002572-RA_Salv	3	UGACAGAAGAGAGUGAGCAC	CUGCUCACUUUUUUCUAUUA	Cleavage	putative membrane protein [Handroanthus impetiginosus]	NA
miR482d	SMil_00003701-RA_Salv	1	UGACAGAAGAGAGAGAGCACA	AGUGCUCACUCUCUUCUGUCA	Cleavage	SQUAMOSA promoter binding protein-like 2, partial [Salvia miltiorrhiza]	NA
miR482d	SMil_00003740-RA_Salv	3	UGACAGAAGAGAGAGAGCACA	AGUGCUCUUUAUUUUCUGUCG	Translation	formin-like protein 5	NA
miR482d	SMil_00003741-RA_Salv	3	UGACAGAAGAGAGAGAGCACA	GAUGCUCUGUCUCUUCUGUGA	Cleavage	PREDICTED: probable protein arginine N-methyltransferase 3 [Erythranthe guttata]	NA
miR482d	SMil_00004791-RA_Salv	2.5	UGCCUGGCUCCCUGUAUGCCA	GAGCGGACGGGGAGUCAGGCA	Cleavage	NA	NA
miR482d	SMil_00004832-RA_Salv	0	UGCCUGGCUCCCUGUAUGCCA	AGGCAUACAGGGAGCCAGGCA	Cleavage	auxin response factor ARF1 [Salvia miltiorrhiza]	NA
miR482d	SMil_00005454-RA_Salv	3	UGGAGAAGCAGGGCACGUGCA	ACCACAUGCUCUGCAUCUCCA	Cleavage	Multitransmembrane protein [Handroanthus impetiginosus]	NA
miR482d	SMil_00006700-RA_Salv	3	UGGAGAAGCAGGGCACGUGCA	UUGGCGUGCCCUGCUUCGCCA	Cleavage	UDP-glucuronic acid decarboxylase 2 [Sesamum indicum]	NA
miR482d	SMil_00006896-RA_Salv	3	UGGAGAAGCAGGGCACGUGCA	ACCACAUGCUCUGCAUCUCCA	Cleavage	Multitransmembrane protein [Handroanthus impetiginosus]	NA
miR482d	SMil_00007079-RA_Salv	3	UGGAGAAGCAGGGCACGUGCA	UUGGCGUGCCCUGCUUCGCCA	Cleavage	UDP-glucuronic acid decarboxylase 1-like	NA
miR482d	SMil_00007819-RA_Salv	3	UCGGACCAGGCUUCAUUCCCC	AGGGAAAGAGGCCUGGUCAGA	Cleavage	PREDICTED: mitochondrial fission protein ELM1 [Erythranthe guttata]	NA
miR482d	SMil_00008926-RA_Salv	2.5	UGAAGCUGCCAGCAUGAUCUG	CAAAUGAUGCUGGUAGCUUCA	Cleavage	K(+) efflux antiporter 6-like	NA
miR482d	SMil_00009376-RA_Salv	3	UAAAGCUGCCAGCAUGAUCUA	AUGGUCGUGGUGGCGGCUUUA	Cleavage	DEAD-box ATP-dependent RNA helicase 20-like	NA
miR482d	SMil_00009509-RA_Salv	3	UCGCUUGGUGCAGGUCGGGAA	UCCACAGCCUGUACCAAGCGA	Cleavage	probable E3 ubiquitin-protein ligase XBOS32 [Sesamum indicum]	NA
miR482d	SMil_00011503-RA_Salv	2	UUACCUAUGCCUCCCAUUCCGA	UGGGGAUGGGAGGCAUUGGUAA	Cleavage	putative late blight resistance protein	NA
miR482d	SMil_00011908-RA_Salv	2.5	UUACCUAUGCCUCCCAUUCCGA	GUGGGAUGGGUGGUAUAGGUAA	Cleavage	late blight resistance protein	NA
miR482d	SMil_00012493-RA_Salv	0.5	UUACCGAUCCCGCCCAUUCCGA	UCGGAAUGGGCGGGAUUGGUAA	Cleavage	late blight resistance protein homolog R1B-16	NA
miR482d	SMil_00012963-RA_Salv	2.5	UUACCGAUCCCGCCCAUUCCGA	AGGGCAUGGGCGGGAUCGGGAA	Cleavage	Apoptotic ATPase [Handroanthus impetiginosus]	NA
miR482d	SMil_00014214-RA_Salv	3	UUACCGAUUCCACCCAUUCCCA	AGGGCAUGGGUGGGAUCGGGAA	Cleavage	hypothetical protein CDL12_29863 [Handroanthus impetiginosus]	NA
miR482d	SMil_00015060-RA_Salv	2.5	UUACCGAUUCCACCCAUUCCCA	UCGGAAUGGGAGGGAUUGGUAA	Cleavage	ABC transporter F family member 5 [Sesamum indicum]	NA
miR482d	SMil_00016151-RA_Salv	2.5	UUGGACUGAAGGGAGCUCCC	AGGGGGACCCUUCAGUCCAA	Cleavage	transcription factor TCP5 [Sesamum indicum]	NA
miR482d	SMil_00017219-RA_Salv	1.5	UUGGACUGAAGGGAGCUCCCU	CUGGAGCUCCCUUCACUCCAA	Cleavage	MYB-related transcription factor [Salvia miltiorrhiza]	NA
miR482d	SMil_00017608-RA_Salv	3	AAGCUCAGGAGGGAUAGCGCC	GAUGUUAUCCUUUCUGAGCUA	Cleavage	protein ENHANCED DISEASE RESISTANCE 4 [Sesamum indicum]	NA
miR482d	SMil_00017995-RA_Salv	3	AAGCUCAGGAGGGAUAGCGCC	CCCGCUUUCCCUCUUGAACUU	Cleavage	NA	NA
miR482d	SMil_00020044-RA_Salv	2.5	UUCCACAGCUUUCUUGAACUA	CGGAUCCAGAAAGCUGUGGGA	Cleavage	hypothetical protein CDL12_00464 [Handroanthus impetiginosus]	NA
miR482d	SMil_00021378-RA_Salv	3	UUCCACA-GCUUUCUUGAACUG	CCGUUCAAGAAAGCCUGUGGAA	Cleavage	NA	NA
miR482d	SMil_00022107-RA_Salv	1.5	UGCCAAAGGAGAGUUGCCCUG	UUGGGCAAAUCUCCUUUGGCA	Cleavage	Ubiquitin-conjugating enzyme [Handroanthus impetiginosus]	NA
miR482d	SMil_00022988-RA_Salv	2.5	ACUCUCCCUCAAGGGCUUCUG	AAGAAGCCAUUGAGGGAGAGA	Cleavage	NA	NA
miR482d	SMil_00023338-RA_Salv	2	UUUCCAACUCCACCCAUUCCUA	UUGGGAUGGGUGGAAUUGGAAA	Cleavage	NA	NA
miR482d	SMil_00023528-RA_Salv	2.5	UUUCCUAUUCCUCCCAUACCGA	UUGGAAUGGGAGGUAUAGGAAA	Cleavage	NA	NA
miR482d	SMil_00024280-RA_Salv	2	UCUUACCGAUACCUCCCAUGCC	GGUAUGGGAGGUAUUGGCAAGA	Cleavage	NA	NA
miR482d	SMil_00024687-RA_Salv	2.5	UCUUACCGAUACCUCCCAUGCC	GGGAUGGGCGGAAUCGGUAAGA	Translation	NA	NA
miR482d	SMil_00024848-RA_Salv	2.5	UCUUACCGAUACCUCCCAUGCC	GGGAUGGCAGGCAUCGGUAAGA	Translation	NA	NA
miR482d	SMil_00025525-RA_Salv	2	UCUUACCGAUACCUCCCAUGCC	GGUAUGGGGGGAAUCGGUAAGA	Translation	NA	NA
miR482d	SMil_00027974-RA_Salv	3	UUAGAUGAUCAUCAACAAACA	UUGUUGGUGAUGAUUAUCUGA	Cleavage	DNA-directed RNA polymerase II subunit 1 [Sesamum indicum]	NA
miR482d	SMil_00028249-RA_Salv	1.5	UUCAUUGUCUGUUCGACCUUG	CCGGGUAGAACAGACAAUGAA	Cleavage	NA	NA
miR482d	SMil_00028884-RA_Salv	3	UUCAUUGUCUGUUCGACCUUG	AUAGCUCUGACAGGCAAUGAA	Cleavage	NA	NA
miR482d	SMil_00028904-RA_Salv	1.5	UUCAUUGUCUGUUCGACCUUA	CCGGGUAGAACAGACAAUGAA	Cleavage	NA	NA
miR482d	SMil_00028909-RA_Salv	2	UUCAUUGUCUGUUCGACCUUA	GGAGGUUAAGCAGAUAAUGAA	Cleavage	NA	NA
miR482d	SMil_00029156-RA_Salv	3	UUCAUUGUCUGUUCGACCUUA	AUAGGUUUCACAGACAAUGAA	Cleavage	NA	NA
miR482d	SMil_00029657-RA_Salv	3	UUCAUUGUCUGUUCGACCUUA	CCGGGAAGAACAGACAAUGAG	Cleavage	NA	NA
miR530a	SMil_00001286-RA_Salv	2.5	UGGUCUUACCGAUUCCACCCAU	AUGGGCGGCAUUGGUAAGACCA	Cleavage	NA	0
miR530a	SMil_00024493-RA_Salv	2.5	UCUUACCGAUACCUCCCAUGCC	GGCAUGGGGGGAAUUGGUAAGA	Translation	NA	2
miR530a	SMil_00018203-RA_Salv	2.5	UCCAAAGGGAUCGCAUUGAUCC	ACUUGGAAGCGAUCCCUUUGGA	Cleavage	NA	4
miR530a	SMil_00003398-RA_Salv	2.5	UUGACAGAAGAGAGAGAGCAC	UGGCCCUCUCUCUUCUGUGAA	Cleavage	ribosome-binding factor PSRP1, chloroplastic-like	NA
miR530a	SMil_00007645-RA_Salv	3	UCGGACCAGGCUUCAUUCCCC	CAGGUUUGAGGCCUGGUCUGA	Cleavage	pentatricopeptide repeat-containing protein At1g79490, mitochondrial [Sesamum indicum]	NA
miR530a	SMil_00012016-RA_Salv	2.5	UUACCUAUGCCUCCCAUUCCGA	UGGGAAUCGGAGGCAUUGGUAA	Cleavage	late blight resistance protein	NA
miR530a	SMil_00012300-RA_Salv	3	UUACCUAUGCCUCCCAUUCCGA	UGGGUAUGGGUGGUAUAGGUAA	Cleavage	late blight resistance protein	NA
miR530a	SMil_00015752-RA_Salv	3	UUGGACUGAAGGGAGCUCCC	GGGAGCUUUCUUCAGGCCAG	Cleavage	UDP-glycosyltransferase 86A1	NA
miR530a	SMil_00022029-RA_Salv	1.5	UGCCAAAGGAGAUUUGCCCCG	CUAGGCAAAUCUUCUUUGGCA	Cleavage	Ubiquitin-conjugating enzyme [Handroanthus impetiginosus]	NA
miR530a	SMil_00023381-RA_Salv	2.5	UUUCCAACUCCACCCAUUCCUA	AGUGGAUGGGUGGAAUUGGAAG	Cleavage	hypothetical protein TSUD_424660, partial [Trifolium subterraneum]	NA
miR530a	SMil_00028121-RA_Salv	3	UCUUGCUCAAAUGAGUAUUCCA	ACAAGUACUCAUUUGAGCUAGC	Cleavage	hypothetical protein MIMGU_mgv1a021193mg [Erythranthe guttata]	NA
miR530b	SMil_00001286-RA_Salv	2.5	UGGUCUUACCGAUUCCACCCAU	AUGGGCGGCAUUGGUAAGACCA	Cleavage	NA	0
miR530b	SMil_00018203-RA_Salv	3	UCCAAAGGGAUCGCAUUGAUCC	UAUUCAGUCCGAUCCCUUUCGA	Cleavage	aladin [Sesamum indicum]	4
miR530b	SMil_00003398-RA_Salv	3	UUGACAGAAGAGAGAGAGCAC	CCUCUCUCUCUCUGCUGUCAG	Cleavage	uncharacterized	NA
miR530b	SMil_00007645-RA_Salv	0.5	UCGGACCAGGCUUCAUUCCCC	CUGGAAUGAAGCCUGGUCCGG	Cleavage	NA	NA
miR530b	SMil_00012016-RA_Salv	3	UUACCUAUGCCUCCCAUUCCGA	UCGGAAUGGGAGGGAUUGGUAA	Cleavage	putative late blight resistance protein homolog R1A-10 [Sesamum indicum]	NA
miR530b	SMil_00012300-RA_Salv	3	UUACCUAUGCCUCCCAUUCCGA	UGGGUAUGGGUGGUAUAGGUAA	Cleavage	late blight resistance protein	NA
miR530b	SMil_00015752-RA_Salv	3	UUGGACUGAAGGGAGCUCCC	UCGAGCUUCCUUCAAUCCAA	Cleavage	PREDICTED: uncharacterized protein LOC105971463 [Erythranthe guttata]	NA
miR530b	SMil_00022029-RA_Salv	2.5	UGCCAAAGGAGAUUUGCCCCG	UAGGGCUAAUCACCUUUGGCA	Translation	chloride channel protein CLC-d isoform X4 [Sesamum indicum]	NA
miR530b	SMil_00023381-RA_Salv	2.5	UUUCCAACUCCACCCAUUCCUA	GAAGAAACGGUGGAGUUGGAAG	Cleavage	uncharacterized membrane protein C776.05 isoform X1 [Sesamum indicum]	NA
miR530b	SMil_00028121-RA_Salv	3	UCUUGCUCAAAUGAGUAUUCCA	GGUGAUGCUCAUUUGAGCGAUA	Cleavage	Ubiquitin regulatory protein UBXD2 [Handroanthus impetiginosus]	NA
miR535a	SMil_00006068-RA_Salv	1.5	UGGAGAAGCAGGGCACGUGCA	AACACGUGCACUGCUUCUCCA	Cleavage	NAC domain-containing protein 45 [Sesamum indicum]	NA
miR535a	SMil_00011174-RA_Salv	0.5	UAAUCUGCAUCCUGAGGUUUG	GGGACCUCAGGAUGCAGAUUA	Cleavage	Kelch repeat F-box 25 protein (KFB25)	NA
miR535a	SMil_00020524-RA_Salv	2.5	UUCCACAGCUUUCUUGAACUG	CGGAUCCAGAAAGCUGUGGGA	Cleavage	hypothetical protein CDL12_00464 [Handroanthus impetiginosus]	NA
miR535a	SMil_00020785-RA_Salv	3	UUCCACA-GCUUUCUUGAACUG	CCGUUCAAGAAAGCCUGUGGAA	Cleavage	NA	NA
miR535a	SMil_00026031-RA_Salv	2	UCUUACCGAUACCUCCCAUGCC	GGGAUGGGAGGAAUUGGUAAGA	Translation	PREDICTED: putative late blight resistance protein homolog R1B-16 [Erythranthe guttata]	NA
miR535b	SMil_00006068-RA_Salv	1.5	UGGAGAAGCAGGGCACGUGCA	GCCACGUGCACUGCUUCUCCA	Cleavage	NA	NA
miR535b	SMil_00011174-RA_Salv	2.5	UAAUCUGCAUCCUGAGGUUUG	CGAAACUCAGGAUGCGGAUUU	Cleavage	xyloglucan endotransglucosylase/hydrolase protein 31-like [Sesamum indicum]	NA
miR535b	SMil_00020524-RA_Salv	2.5	UUCCACAGCUUUCUUGAACUG	ACGUUCAAGAAAGUUGUUGAG	Cleavage	NA	NA
miR535b	SMil_00020785-RA_Salv	3	UUCCACA-GCUUUCUUGAACUG	CCGUUCAAGAAAGCCUGUGGAA	Cleavage	NA	NA
miR535b	SMil_00026031-RA_Salv	2	UCUUACCGAUACCUCCCAU	AUGGGAGGUAUUGGCAAGA	Cleavage	NA	NA
miR7972a	SMil_00012572-RA_Salv	0.5	UUACCGAUCCCGCCCAUUCCGA	UUGGAAUGGGUGGGAUCGGUAA	Cleavage	late blight resistance protein	4
miR7972a	SMil_00026133-RA_Salv	2.5	UCUUACCGAUACCUCCCAUGCC	GGCAUGGGGGGAAUUGGUAAGA	Translation	NA	4
miR7972a	SMil_00003361-RA_Salv	2.5	UUGACAGAAGAGAGAGAGCAC	CAGCUCUUUCUCUCCUGUUAA	Cleavage	uncharacterized	NA
miR7972a	SMil_00006327-RA_Salv	3	UGGAGAAGCAGGGCACGUGCA	UCAACGUGCUCUGCGUCUCCA	Cleavage	Anaphase-promoting complex (APC), subunit 11 [Handroanthus impetiginosus]	NA
miR7972a	SMil_00006327-RA_Salv	3	UGGAGAAGCAGGGCACGUGCA	ACCACAUGCUCUGCAUCUCCA	Cleavage	protein WHAT'S THIS FACTOR 1 [Olea europaea var. sylvestris]	NA
miR7972a	SMil_00006327-RA_Salv	3	UGGAGAAGCAGGGCACGUGCA	ACCACAUGCUCUGCAUCUCCA	Cleavage	Multitransmembrane protein [Handroanthus impetiginosus]	NA
miR7972a	SMil_00008313-RA_Salv	1	UCGGACCAGGCUUCAUUCCUC	CUGGGAUGAAGCCUGGUCCGG	Cleavage	homeobox-leucine zipper protein	NA
miR7972a	SMil_00009564-RA_Salv	2.5	UCGCUUGGUGCAGGUCGGGAA	CUCCCGAGCUGCACCAAGCUA	Cleavage	AGO1	NA
miR7972a	SMil_00011698-RA_Salv	2	UUACCUAUGCCUCCCAUUCCGA	GGGGAAUGGGCGGUAUAGGUAA	Cleavage	disease resistance protein	NA
miR7972a	SMil_00013177-RA_Salv	3	UUACCGAUCCCGCCCAUUCCGA	AGGGCAUGGGUGGGAUCGGGAA	Cleavage	late blight resistance protein	NA
miR7972a	SMil_00017635-RA_Salv	3	AAGCUCAGGAGGGAUAGCGCC	CGCGGUGCCCCUCCUGGGCUU	Cleavage	NA	NA
miR7972a	SMil_00017829-RA_Salv	3	AAGCUCAGGAGGGAUAGCGCC	CCCGCUUUCCCUCUUGAACUU	Cleavage	NA	NA
miR7972a	SMil_00019900-RA_Salv	3	CUGAAGUGUUUGGGGGAACUC	AUAUUCCCCCAAAUACUUCUG	Cleavage	cucumber peeling cupredoxin-like, partial [Sesamum indicum]	NA
miR7972a	SMil_00020620-RA_Salv	2.5	UUCCACAGCUUUCUUGAACUG	AUGUACAAGGAAGCUGUGGAU	Cleavage	pentatricopeptide repeat-containing protein At5g65560 [Sesamum indicum]	NA
miR7972a	SMil_00022298-RA_Salv	3	UGCCAAAGGAGAGUUGCCCUG	GCGGGCAUCUCUUCUUUGUCA	Cleavage	NA	NA
miR7972b	SMil_00012572-RA_Salv	1.5	UUACCGAUCCCGCCCAUUCCGA	AGGGCAUGGGUGGGAUCGGUAA	Cleavage	Apoptotic ATPase [Handroanthus impetiginosus]	4
miR7972b	SMil_00026133-RA_Salv	2.5	UCUUACCGAUACCUCCCAUGCC	GGUAUGGGGGGAAUUGGUAAGA	Translation	NA	4
miR7972b	SMil_00003361-RA_Salv	2.5	UUGACAGAAGAGAGAGAGCAC	UCGGUCUCUCUCUUCUCUCAA	Cleavage	uncharacterized	NA
miR7972b	SMil_00006327-RA_Salv	3	UGGAGAAGCAGGGCACGUGCA	UCCAAUUGUUCUGCUUCUCCA	Cleavage	CCCH-type Zn-finger protein [Handroanthus impetiginosus]	NA
miR7972b	SMil_00006364-RA_Salv	3	UGGAGAAGCAGGGCACGUGCA	UCCUCCUGCUCUGCUUCUCCG	Cleavage	glycerophosphodiester phosphodiesterase GDPDL4-like	NA
miR7972b	SMil_00007257-RA_Salv	3	UGGAGAAGCAGGGCACAUGCC	UCCAAUUGUUCUGCUUCUCCA	Cleavage	CCCH-type Zn-finger protein [Handroanthus impetiginosus]	NA
miR7972b	SMil_00008313-RA_Salv	1	UCGGACCAGGCUUCAUUCCUC	CUGGGAUGAAGCCUGGUCCGG	Cleavage	homeobox-leucine zipper protein	NA
miR7972b	SMil_00011698-RA_Salv	2.5	UUACCUAUGCCUCCCAUUCCGA	UCGGAAUGGGAGGUAUGGGGAA	Cleavage	disease resistance protein RGA3	NA
miR7972b	SMil_00013177-RA_Salv	3	UUACCGAUCCCGCCCAUUCCGA	AGGGCAUGGGUGGGAUCGGGAA	Cleavage	Apoptotic ATPase [Handroanthus impetiginosus]	NA
miR7972b	SMil_00017948-RA_Salv	3	AAGCUCAGGAGGGAUAGCGCC	CCCGCUUUCCCUCUUGAACUU	Cleavage	NA	NA
miR7972b	SMil_00020620-RA_Salv	2.5	UUCCACAGCUUUCUUGAACUG	UUGUUGCAGAGAGCUGUGGAA	Cleavage	NA	NA
miR7972b	SMil_00027483-RA_Salv	3	UUGUCAGGCUUGUUAUUCUCC	GAAGAAGAAGAAGUCUGACAA	Cleavage	hypothetical protein CDL12_13168 [Handroanthus impetiginosus]	NA
miR827	SMil_00003282-RA_Salv	1	UUGACAGAAGAGAGAGAGCAC	GUGCUCUCUCUCUUCUGUCAU	Cleavage	SQUAMOSA promoter binding protein-like 14, partial [Salvia miltiorrhiza]	NA
miR827	SMil_00003284-RA_Salv	1.5	UUGACAGAAGAGAGAGAGCAC	UUGCUCUCUAUCUUCUGUCAA	Cleavage	SQUAMOSA promoter binding protein-like 11, partial [Salvia miltiorrhiza]	NA
miR827	SMil_00027278-RA_Salv	3	UGCAUUUGCACCUGCACCUCU	CAAGGUGAGGCUGCAAAUGCA	Translation	mitochondrial substrate carrier family protein ucpB-like	NA
miR828	SMil_00000866-RA_Salv	2	UGGUCUUACCGAUUCCACCCAU	AUGGCCGGAAUCGGUAAGACCA	Cleavage	PREDICTED: putative late blight resistance protein homolog R1A-10 [Erythranthe guttata]	4
miR828	SMil_00003526-RA_Salv	1	UUGACAGAAGAGAGUGAGCCC	GUGCUCACUCUCUUCUGUCAU	Cleavage	SQUAMOSA promoter binding protein-like 2, partial [Salvia miltiorrhiza]	4
miR828	SMil_00015575-RA_Salv	2.5	UUGGACUGAAGGGAGCUCCC	AGGGGGACCCUUCAGUCCAA	Cleavage	transcription factor TCP2 [Sesamum indicum]	4
miR828	SMil_00000925-RA_Salv	2.5	UGGUCUUACCGAUUCCACCCAU	AUGGGUGGUAUAGGUAAGACCA	Translation	NA	NA
miR828	SMil_00001330-RA_Salv	3	UGGUCUUACCGAUUCCACCCAU	AUGGGUGGAAUAGGUAAAACCA	Translation	NA	NA
miR828	SMil_00004632-RA_Salv	3	UGCCUGGCUCCCUGUAUGCCA	UGGGAUACGGGGGGUCGGGCA	Cleavage	NA	NA
miR828	SMil_00007150-RA_Salv	3	UGGAGAAGCAGGGC-ACAUGCC	UCCAUGUCGCCCUGCUUCUUUA	Cleavage	late blight resistance protein homolog R1C-3	NA
miR828	SMil_00017249-RA_Salv	1.5	UUGGACUGAAGGGAGCUCCCU	UCGGAGCUCCCUUCACUCCAA	Cleavage	MYB-related transcription factor [Salvia miltiorrhiza]	NA
miR828	SMil_00021738-RA_Salv	3	UGCCAAAGGAGAGUUGCCCUC	GCGGGCAUCUCUUCUUUGUCA	Cleavage	NA	NA
miR828	SMil_00022068-RA_Salv	3	UGCCAAAGGAGAUUUGCCCCG	CGGGGCAGAUCUCGUUUGGCU	Cleavage	transcription factor MYBS3 [Sesamum indicum]	NA
miR858a	SMil_00011496-RA_Salv	2	UUACCUAUGCCUCCCAUUCCGA	UUGGAAUGGGAGGUAUAGGAAA	Cleavage	putative late blight resistance protein	0
miR858a	SMil_00024885-RA_Salv	2.5	UCUUACCGAUACCUCCCAUGCC	GGAAUGCCAGGUAUUGGUAAGA	Cleavage	NA	0
miR858a	SMil_00023725-RA_Salv	2.5	UUUCCUAUUCCUCCCAUACCGA	UUGGGAUGGGAGGUAUAGGAAA	Cleavage	hypothetical protein MIMGU_mgv1a019937mg [Erythranthe guttata]	2
miR858a	SMil_00003526-RA_Salv	1	UUGACAGAAGAGAGUGAGCCC	GUGCUCUCUCUCUUCUGUCAA	Cleavage	squamosa promoter-binding-like protein 12 [Sesamum indicum]	4
miR858a	SMil_00010893-RA_Salv	3	AGAAUCUUGAUGAUGCUGCAU	ACGCAGGAUGAUCAGGAUUCU	Cleavage	serine/threonine-protein phosphatase 2A 65 kDa regulatory subunit A beta isoform-like	4
miR858a	SMil_00012942-RA_Salv	0.5	UUACCGAUCCCGCCCAUUCCGA	UUGGAAUGGGUGGGAUCGGUAA	Cleavage	late blight resistance protein	4
miR858a	SMil_00017546-RA_Salv	3	AAGCUCAGGAGGGAUAGCGCC	GAGGAUAUCCCUCCUGGGUUU	Cleavage	NA	4
miR858a	SMil_00019963-RA_Salv	3	CUGAAGUGUUUGGGGGAACUC	AUAUUUCCCCAAGUAUUUCAG	Cleavage	26S proteasome regulatory complex, ATPase RPT3 [Handroanthus impetiginosus]	4
miR858a	SMil_00020276-RA_Salv	3	UUCCACA-GCUUUCUUGAACUA	CCGUUCAAGAAAGCCUGUGGAA	Cleavage	NA	4
miR858a	SMil_00024304-RA_Salv	2	UCUUACCGAUACCUCCCAUGCC	GGUAUGGGAGGUAUUGGCAAGA	Cleavage	NA	4
miR858a	SMil_00026142-RA_Salv	2.5	UCUUACCGAUACCUCCCAUGCC	GGUAUGGGUGGUAUCGGUAAAA	Cleavage	NA	4
miR858a	SMil_00028207-RA_Salv	3	UCUUGCUCAAAUGAGUAUUCCA	GUCAAUACUUGUUGGAGCAGGA	Cleavage	K(+) efflux antiporter 2, chloroplastic [Sesamum indicum]	4
miR858a	SMil_00003712-RA_Salv	1	UGACAGAAGAGAGAGAGCACA	AACGCUCUCUCUCUUCUGUCA	Cleavage	SQUAMOSA promoter binding protein-like 2, partial [Salvia miltiorrhiza]	NA
miR858a	SMil_00007125-RA_Salv	3	UGGAGAAGCAGGGCACAUGCC	UGCCGGUGCCCUGCUUCUCCC	Cleavage	UDP-glycosyltransferase 74F2-like [Sesamum indicum]	NA
miR858a	SMil_00007416-RA_Salv	2	UCGGACCAGGCUUCAUUCCCC	CAGGGAUGAGGUCUGGUUCGA	Cleavage	probable methyltransferase PMT28 [Sesamum indicum]	NA
miR858a	SMil_00009758-RA_Salv	3	UAGCCAAGAAUGAUUUGCCUG	AGGGCAAGUUAUUUUUGUCUA	Cleavage	eukaryotic translation initiation factor 5B-like	NA
miR858a	SMil_00012943-RA_Salv	2	UUACCGAUCCCGCCCAUUCCGA	UCGGAAUGGGUGGGAUAGGUAA	Cleavage	late blight resistance protein	NA
miR858a	SMil_00013761-RA_Salv	3	UUACCGAUUCCACCCAUUCCCA	UGAGAACGGGUGGAAUUGGUGC	Cleavage	PREDICTED: probable mitochondrial saccharopine dehydrogenase-like oxidoreductase At5g39410 [Erythranthe guttata]	NA
miR858a	SMil_00013883-RA_Salv	2.5	UUACCGAUUCCACCCAUUCCCA	UCGGAAUGGGAGGGAUUGGUAA	Cleavage	hypothetical protein B456_013G255200 [Gossypium raimondii]	NA
miR858a	SMil_00013885-RA_Salv	2.5	UUACCGAUUCCACCCAUUCCCA	UAGGGAUGGGAGGAAUUGGUAA	Cleavage	PREDICTED: protein phosphatase 2C 70 [Erythranthe guttata]	NA
miR858a	SMil_00014482-RA_Salv	3	UUACCGAUUCCACCCAUUCCCA	UGGGCAUGGGUGGGAUCGGGAA	Cleavage	PREDICTED: receptor-like serine/threonine-protein kinase SD1-8 isoform X3 [Eucalyptus grandis]	NA
miR858a	SMil_00015028-RA_Salv	0.5	UUACCGAUUCCACCCAUUCCCA	UAGGAAUGGGUGGGAUCGGUAA	Cleavage	NA	NA
miR858a	SMil_00017692-RA_Salv	3	AAGCUCAGGAGGGAUAGCGCC	GAUGUUAUCCUUUCUGAGCUA	Cleavage	protein ENHANCED DISEASE RESISTANCE 4 [Sesamum indicum]	NA
miR858a	SMil_00018149-RA_Salv	1	UCCAAAGGGAUCGCAUUGAUCC	GAAACAAUGCGAUCCCUUUGGA	Cleavage	NA	NA
miR858a	SMil_00019405-RA_Salv	3	GUGAAGUGUUUGGGGGAACUU	AUCUUCCCCUAAAUGUUUCAC	Cleavage	NA	NA
miR858a	SMil_00021131-RA_Salv	2.5	UUCCACAGCUUUCUUGAACUG	AAGUUCAAGAAGGUUCUGGAA	Cleavage	cytochrome P450 CYP76T27 [Salvia miltiorrhiza]	NA
miR858a	SMil_00021673-RA_Salv	1.5	UGCCAAAGGAGAGUUGCCCUC	CUGGCCAACUCUUCUUUGGCA	Cleavage	NA	NA
miR858a	SMil_00023318-RA_Salv	3	ACUCUCCCUCAAGGGCUUCUG	GUGAACCCAUUGAGGGAGGGU	Cleavage	NA	NA
miR858a	SMil_00025874-RA_Salv	2	UCUUACCGAUACCUCCCAUGCC	GGUAUGGGAGGUAUUGGCAAGA	Cleavage	NA	NA
miR858a	SMil_00029770-RA_Salv	3	UUCAUUGUCUGUUCGACCUUA	CCGGGAAGAACAGACAAUGAG	Cleavage	NA	NA
miR858b	SMil_00011496-RA_Salv	2	UUACCUAUGCCUCCCAUUCCGA	UUGGAAUGGGAGGUAUAGGAAA	Cleavage	putative late blight resistance protein homolog R1A-10 [Sesamum indicum]	0
miR858b	SMil_00024885-RA_Salv	2.5	UCUUACCGAUACCUCCCAUGCC	GGAAUGGCCGGUAUUGGUAAGA	Cleavage	NA	0
miR858b	SMil_00023725-RA_Salv	2.5	UUUCCUAUUCCUCCCAUACCGA	UUGGAAUGGGAGGUAUAGGAAA	Cleavage	PREDICTED: putative late blight resistance protein homolog R1B-8 [Erythranthe guttata]	2
miR858b	SMil_00003526-RA_Salv	1	UUGACAGAAGAGAGUGAGCCC	GUGCUCUCUCUCUUCUGUCAA	Cleavage	SQUAMOSA promoter binding protein-like 14, partial [Salvia miltiorrhiza]	4
miR858b	SMil_00010893-RA_Salv	3	AGAAUCUUGAUGAUGCUGCAU	AGGCCGCAUCAUCAAGAUAUU	Cleavage	PREDICTED: uncharacterized protein LOC108987582 [Juglans regia]	4
miR858b	SMil_00012942-RA_Salv	1.5	UUACCGAUCCCGCCCAUUCCGA	AGGGCAUGGGUGGGAUCGGUAA	Cleavage	Apoptotic ATPase [Handroanthus impetiginosus]	4
miR858b	SMil_00017546-RA_Salv	3	AAGCUCAGGAGGGAUAGCGCC	CCCGCUUUCCCUCUUGAACUU	Cleavage	NA	4
miR858b	SMil_00019963-RA_Salv	3	CUGAAGUGUUUGGGGGAACUC	CUGUUAUUUCAAAUACUUCAG	Cleavage	NA	4
miR858b	SMil_00020276-RA_Salv	3	UUCCACA-GCUUUCUUGAACUA	CCGUUCAAGAAAGCCUGUGGAA	Cleavage	NA	4
miR858b	SMil_00024304-RA_Salv	2	UCUUACCGAUACCUCCCAUGCC	GGUAUGGGAGGUAUUGGCAAGA	Cleavage	NA	4
miR858b	SMil_00026142-RA_Salv	2.5	UCUUACCGAUACCUCCCAUGCC	GGUAUGCCGGGUAUCGGUAAGA	Cleavage	NA	4
miR858b	SMil_00028207-RA_Salv	3	UCUUGCUCAAAUGAGUAUUCCA	CCUAGGACUCAUUUUAGCAAGA	Cleavage	Serine/threonine protein kinase [Handroanthus impetiginosus]	4
miR858b	SMil_00003712-RA_Salv	1.5	UGACAGAAGAGAGAGAGCACA	UUUGCUCUCUAUCUUCUGUCA	Translation	SQUAMOSA promoter binding protein-like 11, partial [Salvia miltiorrhiza]	NA
miR858b	SMil_00007125-RA_Salv	3	UGGAGAAGCAGGGCACAUGCC	UGCAUCUCCCCUGCUUCUUUA	Cleavage	cysteine proteinase inhibitor A-like [Olea europaea var. sylvestris]	NA
miR858b	SMil_00007416-RA_Salv	3	UCGGACCAGGCUUCAUUCCCC	AGGGAAAGAGGCCUGGUCAGA	Cleavage	PREDICTED: mitochondrial fission protein ELM1 [Erythranthe guttata]	NA
miR858b	SMil_00009758-RA_Salv	3	UAGCCAAGGAUGACUUGCCUA	AGGGCAAGUUAUUUUUGUCUA	Cleavage	eukaryotic translation initiation factor 5B-like	NA
miR858b	SMil_00012943-RA_Salv	2	UUACCGAUCCCGCCCAUUCCGA	UUGGAAUGGGCGGUAUUGGUAA	Cleavage	putative late blight resistance protein homolog R1A-3 [Sesamum indicum]	NA
miR858b	SMil_00013761-RA_Salv	3	UUACCGAUUCCACCCAUUCCCA	UGGGGAUGGGCGGGAUUGGUAA	Cleavage	FAD synthetase 1, chloroplastic [Sesamum indicum]	NA
miR858b	SMil_00013883-RA_Salv	2.5	UUACCGAUUCCACCCAUUCCCA	UCGGAAUGGGCGGGAUUGGUAA	Cleavage	protein PHR1-LIKE 1-like isoform X1 [Sesamum indicum]	NA
miR858b	SMil_00013885-RA_Salv	0.5	UUACCGAUUCCACCCAUUCCCA	UUGGAAUGGGUGGAAUUGGUAA	Cleavage	NA	NA
miR858b	SMil_00014482-RA_Salv	3	UUACCGAUUCCACCCAUUCCCA	UGGGUAUGGGUGGGAUAGGUAA	Cleavage	40S ribosomal protein S2 [Handroanthus impetiginosus]	NA
miR858b	SMil_00015028-RA_Salv	3	UUACCGAUUCCACCCAUUCCCA	UAGGGAUGGGCGGGAUUGGUAA	Cleavage	Aspartyl protease [Handroanthus impetiginosus]	NA
miR858b	SMil_00017692-RA_Salv	3	AAGCUCAGGAGGGAUAGCGCC	CGCGGUGCCCCUCCUGGGCUU	Cleavage	NA	NA
miR858b	SMil_00018149-RA_Salv	2.5	UCCAAAGGGAUCGCAU-UGAUCC	GCAUCAUAUGUGAUCCCUUUGGA	Cleavage	NA	NA
miR858b	SMil_00019405-RA_Salv	3	GUGAAGUGUUUGGGGGAACUU	CAAUUUCACCAAAUACUUCAC	Cleavage	Nucleotide-diphospho-sugar transferases superfamily protein [Dorcoceras hygrometricum]	NA
miR858b	SMil_00021131-RA_Salv	2.5	UUCCACAGCUUUCUUGAACUG	CGGAUCCAGAAAGCUGUGGGA	Cleavage	hypothetical protein CDL12_00464 [Handroanthus impetiginosus]	NA
miR858b	SMil_00021673-RA_Salv	1.5	UGCCAAAGGAGAGUUGCCCUC	CUGGCCAACUCUUCUUUGGCA	Cleavage	NA	NA
miR858b	SMil_00023318-RA_Salv	3	ACUCUCCCUCAAGGGCUUCUG	AUGAACCCGUUGAGGGAGGGU	Cleavage	NA	NA
miR858b	SMil_00025874-RA_Salv	2	UCUUACCGAUACCUCCCAUGCC	GGGAUGGGAGGAAUUGGUAAGA	Translation	NA	NA
miR858b	SMil_00029770-RA_Salv	3	UUCAUUGUCUGUUCGACCUUA	CCAGGGAGGACAGACAAUGAG	Cleavage	MYB-related transcription factor [Salvia miltiorrhiza]	NA
miR858c	SMil_00011496-RA_Salv	2	UUACCUAUGCCUCCCAUUCCGA	UGGGAAUGGGCGGCAUGGGUAA	Cleavage	putative late blight resistance protein	0
miR858c	SMil_00024885-RA_Salv	2.5	UCUUACCGAUACCUCCCAUGCC	GGGAUGGCUGGUAUUGGUAAGA	Cleavage	LOW QUALITY PROTEIN: auxin transport protein BIG [Sesamum indicum]	0
miR858c	SMil_00000866-RA_Salv	2	UGGUCUUACCGAUUCCACCCAU	AGGGGCGGCAUCGGUAAGACCA	Cleavage	NA	4
miR858c	SMil_00012364-RA_Salv	3	UUACCUAUGCCUCCCAUUCCGA	UAGGUAUGGGUGGUAUAGGUAA	Cleavage	ATPase family AAA domain-containing protein At1g05910 isoform X1 [Sesamum indicum]	4
miR858c	SMil_00002827-RA_Salv	2	UGACAGAAGAGAGUGAGCAC	ACGCUCUCUCUCUUCUGUCA	Cleavage	NA	NA
miR858c	SMil_00007150-RA_Salv	3	UGGAGAAGCAGGGCACAUGCC	GAAAUGGGUCUUGCUUCUCCA	Cleavage	SAM-dependent methyltransferase [Handroanthus impetiginosus]	NA
miR858c	SMil_00008992-RA_Salv	2	UGAAGCUGCCAGCAUGAUCUA	GAGACCAUGCUGGUAGUUUCA	Cleavage	hypothetical protein TSUD_102880 [Trifolium subterraneum]	NA
miR858c	SMil_00010112-RA_Salv	3	UGAUUGAGCCGUGCCAAUAUC	AGUAAUUUCACGGCUCAAUCA	Cleavage	LRR receptor-like serine/threonine-protein kinase	NA
miR858c	SMil_00011880-RA_Salv	2.5	UUACCUAUGCCUCCCAUUCCGA	UUGGAACGGGAGGCAUUGGUAA	Cleavage	PREDICTED: putative late blight resistance protein homolog R1A-10 [Erythranthe guttata]	NA
miR858c	SMil_00012415-RA_Salv	3	UUACCUAUGCCUCCCAUUCCGA	UGGGUAUGGGUGGUAUAGGUAA	Cleavage	putative late blight resistance protein homolog R1A-10 [Sesamum indicum]	NA
miR858c	SMil_00018221-RA_Salv	1	UCCAAAGGGAUCGCAUUGAUC	AAACAAUGCGAUCCCUUUGGA	Cleavage	NA	NA
miR858c	SMil_00024092-RA_Salv	3	UUUCCUAUUCCUCCCAUACCGA	CGUGUGUGGGAGAAGUAGGAAG	Translation	NA	NA
smi-miR2118d	SMil_00000900-RA_Salv	2	UGGUCUUACCGAUUCCACCCAU	GAAGGUGGGAUUGGUGAGGCCA	Cleavage	NA	4
smi-miR2118d	SMil_00004966-RA_Salv	0.5	UGCCUGGCUCCCUGUAUGCCA	AGGCGUACAGGGAGCCAGGCA	Cleavage	auxin response factor ARF15 [Salvia miltiorrhiza]	4
smi-miR2118d	SMil_00007908-RA_Salv	1	UCGGACCAGGCUUCAUUCCCC	UUGGGAUGAAGCCUGGUCCGG	Cleavage	NA	4
smi-miR2118d	SMil_00010385-RA_Salv	1.5	AGAAUCUUGAUGAUGCUGCAU	CUGCAGCAUCAUCAGGAUUCC	Cleavage	ethylene-responsive transcription factor RAP2-7-like isoform X2 [Sesamum indicum]	4
smi-miR2118d	SMil_00012963-RA_Salv	2.5	UUACCGAUCCCGCCCAUUCCGA	CAGGCAUGGGCGGGAUAGGUAA	Cleavage	late blight resistance protein	4
smi-miR2118d	SMil_00014578-RA_Salv	2	UUACCGAUUCCACCCAUUCCCA	UGGGGAUGGGCGGAAUCGGUAA	Cleavage	NA	4
smi-miR2118d	SMil_00019095-RA_Salv	1	UUGGCAUUCUGUCCACCUCC	GGAGGUUGACAGAAUGCCAA	Cleavage	F-box only protein 6 [Sesamum indicum]	4
smi-miR2118d	SMil_00021430-RA_Salv	1.5	UGCCAAAGGAGAAUUGCCCUG	UUGGGCAAAUCUCCUUUGGCA	Cleavage	Ubiquitin-conjugating enzyme [Handroanthus impetiginosus]	4
smi-miR2118d	SMil_00022984-RA_Salv	3	AUUCUCCCUCAAGGGCUUCUG	UUGAAGCUCUUGAAGGAGAAA	Cleavage	NA	4
smi-miR2118d	SMil_00024035-RA_Salv	3	UUUCCUAUUCCUCCCAUACCGA	CCGGUAUGGGAGGCAUAGGCAA	Cleavage	NA	4
smi-miR2118d	SMil_00028499-RA_Salv	2.5	UUCAUUGUCUGUUCGACCUUG	CCUGGACGAACAGACAAUGAG	Cleavage	NA	4
smi-miR2118d	SMil_00028909-RA_Salv	2	UUCAUUGUCUGUUCGACCUUA	CCAGGUCGAACUGACAAUGAG	Translation	NA	4
smi-miR2118d	SMil_00001161-RA_Salv	2.5	UGGUCUUACCGAUUCCACCCAU	AUGGGCGGCAUUGGUAAGACCA	Cleavage	NA	NA
smi-miR2118d	SMil_00001376-RA_Salv	1.5	UGGUCUUACCGAUUCCACCCAU	AUGGGCGGAAUCGGUAAGACCA	Cleavage	NA	NA
smi-miR2118d	SMil_00002572-RA_Salv	2	UGACAGAAGAGAGUGAGCAC	ACGCUCUCUCUCUUCUGUCA	Cleavage	NA	NA
smi-miR2118d	SMil_00003115-RA_Salv	0	UUGACAGAAGAGAGAGAGCAC	GUGCUCUCUCUCUUCUGUCAA	Cleavage	SQUAMOSA promoter binding protein-like 14, partial [Salvia miltiorrhiza]	NA
smi-miR2118d	SMil_00003784-RA_Salv	3	UGACAGAAGAGAGAGAGCACA	AAUGGUCUCUCUCGUCUGUCG	Cleavage	putative alpha/beta hydrolase [Handroanthus impetiginosus]	NA
smi-miR2118d	SMil_00004791-RA_Salv	0.5	UGCCUGGCUCCCUGUAUGCCA	UGGCAUGCAGGGAGCCAGGCA	Cleavage	auxin response factor ARF24 [Salvia miltiorrhiza]	NA
smi-miR2118d	SMil_00006120-RA_Salv	3	UGGAGAAGCAGGGCACGUGCA	CGCACCUGCUGUGCUUCUCCA	Translation	hypothetical protein CDL12_21652 [Handroanthus impetiginosus]	NA
smi-miR2118d	SMil_00006683-RA_Salv	2.5	UGGAGAAGCAGGGCACGUGCA	CUCACAUCCCCUGCUUCUUCA	Cleavage	hypothetical protein CDL12_09671 [Handroanthus impetiginosus]	NA
smi-miR2118d	SMil_00007079-RA_Salv	3	UGGAGAAGCAGGGCACGUGCA	UGCCGGUGCCCUGCUUCUCCC	Cleavage	UDP-glycosyltransferase 74F2-like [Sesamum indicum]	NA
smi-miR2118d	SMil_00010368-RA_Salv	1.5	UUGAGCCGUGCCAAUAUCACG	AGGGAUAUUGGCGCGGCUCAA	Cleavage	scarecrow-like protein 6-like	NA
smi-miR2118d	SMil_00012000-RA_Salv	2.5	UUACCUAUGCCUCCCAUUCCGA	UAGGGAUGGGUGGUAUAGGUAA	Cleavage	late blight resistance protein	NA
smi-miR2118d	SMil_00012151-RA_Salv	3	UUACCUAUGCCUCCCAUUCCGA	UCGGUAUGGGCGGCAUGGGUAA	Cleavage	late blight resistance protein	NA
smi-miR2118d	SMil_00013003-RA_Salv	3	UUACCGAUCCCGCCCAUUCCGA	UAGGCAUGGGGGGGAUUGGUAA	Cleavage	F-box protein At3g07870-like [Sesamum indicum]	NA
smi-miR2118d	SMil_00014020-RA_Salv	2.5	UUACCGAUUCCACCCAUUCCCA	UGGGUAUGGGUGGUAUCGGUAA	Cleavage	NA	NA
smi-miR2118d	SMil_00014365-RA_Salv	2.5	UUACCGAUUCCACCCAUUCCCA	UCGGAAUGGGAGGGAUUGGUAA	Cleavage	NA	NA
smi-miR2118d	SMil_00020039-RA_Salv	2	UUCCACAGCUUUCUUGAACUA	AUGAUCAAGAAGGCUGUGGAG	Cleavage	NA	NA
smi-miR2118d	SMil_00021132-RA_Salv	2.5	UUCCACAGCUUUCUUGAACUG	ACGUUCAAGAAAGUUGUUGAG	Cleavage	NA	NA
smi-miR2118d	SMil_00022107-RA_Salv	3	UGCCAAAGGAGAUUUGCCCCG	CUGGCCAACUCUUCUUUGGCA	Cleavage	NA	NA
smi-miR2118d	SMil_00022624-RA_Salv	3	AUGCACUGCCUCUUCCCUGGC	UCCAGGGAAGAGGCGCUGCAA	Cleavage	NA	NA
smi-miR2118d	SMil_00024651-RA_Salv	2.5	UCUUACCGAUACCUCCCAUGCC	GGCAUGGGGGGAAUUGGUAAGA	Translation	NA	NA
smi-miR2118d	SMil_00027135-RA_Salv	3	UGCAUUUGCACCUGCACCUCU	UGAGGUUGAGGUGCAAGUGUA	Cleavage	40S ribosomal protein S3-3	NA
smi-miR2118d	SMil_00027322-RA_Salv	3	AAGAACGAGAAAGAGCACAUG	GGUAUGGUUUUUCUUGUUCUU	Cleavage	CTL-like protein DDB_G0274487 (LOC121757556), transcript variant X2	NA
smi-miR2118d	SMil_00027323-RA_Salv	3	AAGAACGAGAAAGAGCACAUG	AGUAUGCUCUUGCUUGUUCUU	Translation	polyol transporter 5-like	NA
smi-miR2118d	SMil_00028853-RA_Salv	3	UUCAUUGUCUGUUCGACCUUG	CCAGCUCGAACAGACAAAGAG	Cleavage	ankyrin repeat-containing protein At2g01680 [Sesamum indicum]	NA
smi-miR2118d	SMil_00029139-RA_Salv	2.5	UUCAUUGUCUGUUCGACCUUA	CCAGGAAGAACAGACAAUGAG	Cleavage	NA	NA
smi-miR2118e	SMil_00000900-RA_Salv	2.5	UGGUCUUACCGAUUCCACCCAU	AUGGGUGGGAUAGGUAAGACUA	Translation	PREDICTED: putative late blight resistance protein homolog R1A-10 [Erythranthe guttata]	4
smi-miR2118e	SMil_00004966-RA_Salv	2.5	UGCCUGGCUCCCUGUAUGCCA	GAGCGGACGGGGAGUCAGGCA	Cleavage	NA	4
smi-miR2118e	SMil_00007908-RA_Salv	1	UCGGACCAGGCUUCAUUCCCC	CUGGGAUGAAGCCUGGUCCGG	Cleavage	NA	4
smi-miR2118e	SMil_00010385-RA_Salv	1.5	AGAAUCUUGAUGAUGCUGCAU	CUGCAGCAUCAUCAGGAUUCG	Cleavage	hypothetical protein CDL12_11388 [Handroanthus impetiginosus]	4
smi-miR2118e	SMil_00012963-RA_Salv	2.5	UUACCGAUCCCGCCCAUUCCGA	AGGGCAUGGGCGGGAUCGGGAA	Cleavage	late blight resistance protein	4
smi-miR2118e	SMil_00014578-RA_Salv	3	UUACCGAUUCCACCCAUUCCCA	AGGGAGGUGGUGGAAUCGGUGA	Cleavage	uncharacterized protein LOC105159854 [Sesamum indicum]	4
smi-miR2118e	SMil_00019095-RA_Salv	2	UUGGCAUUCUGUCCACCUCC	GGAGCUGGACAGAAUGCUAG	Cleavage	DNA-directed RNA polymerase I subunit 2 [Sesamum indicum]	4
smi-miR2118e	SMil_00021430-RA_Salv	2.5	UGCCAAAGGAGAAUUGCCCUG	GUAGGCACUUCUUCUUUGGCA	Cleavage	uncharacterized protein LOC105162418 [Sesamum indicum]	4
smi-miR2118e	SMil_00022984-RA_Salv	3	AUUCUCCCUCAAGGGCUUCUG	ACGAAGCCCUUGCUGGAGAAU	Cleavage	uncharacterized protein LOC105163839 [Sesamum indicum]	4
smi-miR2118e	SMil_00024035-RA_Salv	3	UUUCCUAUUCCUCCCAUACCGA	CCGGUAUGGGAGGCAUAGGCAA	Cleavage	putative disease resistance RPP13-like protein 1 isoform X1 [Sesamum indicum]	4
smi-miR2118e	SMil_00028499-RA_Salv	2.5	UUCAUUGUCUGUUCGACCUUG	AUAGGUUUGACAGGCAAUGAA	Cleavage	PREDICTED: probable LRR receptor-like serine/threonine-protein kinase At3g47570 [Erythranthe guttata]	4
smi-miR2118e	SMil_00028909-RA_Salv	2	UUCAUUGUCUGUUCGACCUUA	CCGGGGCGAACGGACAAUGAA	Cleavage	MYB-related transcription factor [Salvia miltiorrhiza]	4
smi-miR2118e	SMil_00001161-RA_Salv	2.5	UGGUCUUACCGAUUCCACCCAU	AUGGGCGGCAUUGGUAAGACCA	Cleavage	NA	NA
smi-miR2118e	SMil_00001376-RA_Salv	1.5	UGGUCUUACCGAUUCCACCCAU	AUGGGUGGAAUGGGUAAGACCA	Translation	NA	NA
smi-miR2118e	SMil_00002572-RA_Salv	2.5	UGACAGAAGAGAGUGAGCAC	UUGCUCUCUAUCUUCUGUCA	Translation	SQUAMOSA promoter binding protein-like 11, partial [Salvia miltiorrhiza]	NA
smi-miR2118e	SMil_00003115-RA_Salv	0	UUGACAGAAGAGAGAGAGCAC	GUGCUCUCUCUCUUCUGUCAA	Cleavage	squamosa promoter-binding-like protein 12 [Sesamum indicum]	NA
smi-miR2118e	SMil_00003784-RA_Salv	1	UUUGGAUUGAAGGGAGCUCUA	UCGAGCUUCCUUCAAUCCAAG	Cleavage	PREDICTED: uncharacterized protein LOC105971463 [Erythranthe guttata]	NA
smi-miR2118e	SMil_00004791-RA_Salv	0.5	UGCCUGGCUCCCUGUAUGCCA	UGGCAUGCAGGGAGCCAGGCA	Cleavage	auxin response factor ARF12 [Salvia miltiorrhiza]	NA
smi-miR2118e	SMil_00006120-RA_Salv	3	UGGAGAAGCAGGGCACGUGCA	UUGGCGUGCCCUGCUUCGCCA	Cleavage	UDP-glucuronic acid decarboxylase 2 [Sesamum indicum]	NA
smi-miR2118e	SMil_00006683-RA_Salv	3	UGGAGAAGCAGGGCACGUGCA	UGCCGGUGCCCUGCUUCUCCC	Cleavage	UDP-glycosyltransferase 74F2-like [Sesamum indicum]	NA
smi-miR2118e	SMil_00007079-RA_Salv	3	UGGAGAAGCAGGGCACGUGCA	CGCACCUGCUGUGCUUCUCCA	Translation	hypothetical protein CDL12_21652 [Handroanthus impetiginosus]	NA
smi-miR2118e	SMil_00010368-RA_Salv	2.5	UUGAGCCGUGCCAAUAUCACG	AGUGGUGUUGGUGUGGCUCAA	Cleavage	uncharacterized protein LOC105163110 [Sesamum indicum]	NA
smi-miR2118e	SMil_00012000-RA_Salv	2.5	UUACCUAUGCCUCCCAUUCCGA	UGGGGAUGGGUGGUAUAGGUAA	Cleavage	late blight resistance protein	NA
smi-miR2118e	SMil_00012151-RA_Salv	3	UUACCUAUGCCUCCCAUUCCGA	UCGGUAUGGGCGGCAUGGGUAA	Cleavage	late blight resistance protein	NA
smi-miR2118e	SMil_00013003-RA_Salv	3	UUACCGAUCCCGCCCAUUCCGA	UGGGUAUGGGUGGUAUCGGUAA	Cleavage	late blight resistance protein	NA
smi-miR2118e	SMil_00014020-RA_Salv	3	UUACCGAUUCCACCCAUUCCCA	UUGGAAGGGGUGGAUUUGGUAA	Cleavage	anthranilate synthase alpha subunit 1, chloroplastic [Sesamum indicum]	NA
smi-miR2118e	SMil_00014365-RA_Salv	1.5	UUACCGAUUCCACCCAUUCCCA	AGGGCAUGGGUGGGAUCGGUAA	Cleavage	NA	NA
smi-miR2118e	SMil_00020039-RA_Salv	2.5	UUCCACAGCUUUCUUGAACUA	AAGUUCAAGAAGGUUCUGGAA	Cleavage	cytochrome P450 CYP76T27 [Salvia miltiorrhiza]	NA
smi-miR2118e	SMil_00021132-RA_Salv	2.5	UUCCACAGCUUUCUUGAACUG	ACGUUCAAGAAAGUUGUUGAG	Cleavage	zinc finger BED domain-containing protein RICESLEEPER 2-like [Durio zibethinus]	NA
smi-miR2118e	SMil_00022107-RA_Salv	3	UGCCAAAGGAGAUUUGCCCCG	CUGGCCAACUCUUCUUUGGCA	Cleavage	NA	NA
smi-miR2118e	SMil_00022624-RA_Salv	3	AUGCACUGCCUCUUCCCUGGC	GCGGCGGAGGAGGCAGUGCAU	Cleavage	NA	NA
smi-miR2118e	SMil_00024651-RA_Salv	2.5	UCUUACCGAUACCUCCCAUGCC	GGUAUGGGGGGAAUUGGUAAGA	Translation	NA	NA
smi-miR2118e	SMil_00027135-RA_Salv	3	UGCAUUUGCACCUGCACCUCU	GAUGCUGCAGGUGCAGGUGCA	Cleavage	DNA topoisomerase 2-like (LOC121755778), transcript variant X2	NA
smi-miR2118e	SMil_00027322-RA_Salv	3	AAGAACGAGAAAGAGCACAUG	CUUGUCCACUUUCUUGUUUUU	Cleavage	peroxisomal membrane protein 11C-like (LOC121792569), transcript variant X3	NA
smi-miR2118e	SMil_00027323-RA_Salv	3	AAGAACGAGAAAGAGCACAUG	UCUGUGUGUUUUUUCGUUUUU	Cleavage	PREDICTED: probable protein S-acyltransferase 12 [Erythranthe guttata]	NA
smi-miR2118e	SMil_00028853-RA_Salv	3	UUCAUUGUCUGUUCGACCUUG	AUAGGUUUCACAGACAAUGAA	Cleavage	NA	NA
smi-miR2118e	SMil_00029139-RA_Salv	2.5	UUCAUUGUCUGUUCGACCUUA	AAGGGUGGAACAGAAAAUGAA	Cleavage	nucleolar GTP-binding protein 1 [Sesamum indicum]	NA
smi-miR319f.2	SMil_00016833-RA_Salv	2.5	UUGGACUGAAGGGAGCUCCCU	UAGGGGGACCCUUCAGUCCAA	Cleavage	NA	NA
smi-miR319f.2	SMil_00021733-RA_Salv	3	UGCCAAAGGAGAGUUGCCCUC	CUAGGCAAAUCUUCUUUGGCA	Cleavage	Ubiquitin-conjugating enzyme [Handroanthus impetiginosus]	NA

## Sheet: Table S8
Table S8. Predicted targets of novel miRNAs
miRNA_Acc.	Target_Acc.	Expectation	miRNA_aligned_fragment	Target_aligned_fragment	Inhibition	Target_Desc.	DegradomeCategory
smi-miRN1	SMil_00028075-RA_Salv	3	CACGUGAUAAUGCAAAUUGAA	UUCAAUUCGUAUUAUCAGGUG	Cleavage	NA	NA
smi-miRN10	SMil_00012496-RA_Salv	3	UAUUCGAAUCGUUGGAUUGUUU	AAACAUUCCGAUGAUUUGAGUA	Cleavage	NA	4
smi-miRN10	SMil_00013689-RA_Salv	2.5	UAUUCGAAUCGUUGGAUUGUUU	GGUUAUUCCAACGAUUCGAAUC	Cleavage	PREDICTED: cactin [Erythranthe guttata]	NA
smi-miRN10	SMil_00002698-RA_Salv	3	UAUUCGAAUCGUUGGAUUGUUU	AAACAUUCCGAUGAUUUGAGUA	Cleavage	receptor-like protein 12 [Sesamum indicum]	NA
smi-miRN10	SMil_00024903-RA_Salv	3	UAUUCGAAUCGUUGGAUUGUUU	AAACAUUCCGAUGAUUUGAGUA	Cleavage	NA	NA
smi-miRN10	SMil_00026802-RA_Salv	3	UAUUCGAAUCGUUGGAUUGUUU	UUACAAUUCAAAGAUUUGGAUA	Translation	calcium-transporting ATPase 3, endoplasmic reticulum-type [Sesamum indicum]	NA
smi-miRN10	SMil_00023764-RA_Salv	3	UAUUCGAAUCGUUGGAUUGUUU	UUAUCAUGCAAUGAUUCGAAUA	Cleavage	PREDICTED: ubiquitin carboxyl-terminal hydrolase 12-like [Erythranthe guttata]	NA
smi-miRN11	SMil_00029181-RA_Salv	2.5	UUUCGCCCUCUGCUUUUCAUG	GAGGAAAAGCAGAGGGCAAAA	Cleavage	hypothetical protein H355_010202, partial [Colinus virginianus]	NA
smi-miRN11	SMil_00018208-RA_Salv	3	UUUCGCCCUCUGCUUUUCAUG	GAAGAGAGGCGGAGGGCGAAG	Cleavage	PREDICTED: uncharacterized protein LOC109221834 [Nicotiana attenuata]	4
smi-miRN11	SMil_00011468-RA_Salv	3	UUUCGCCCUCUGCUUUUCAUG	UAUGGGAAACAGAGGGCGAAG	Cleavage	uncharacterized protein LOC105163461 [Sesamum indicum]	NA
smi-miRN11	SMil_00005275-RA_Salv	3	UUUCGCCCUCUGCUUUUCAUG	UUCGAGAGGCAGAGGGCGAAU	Cleavage	GDP-mannose pyrophosphorylase/mannose-1-phosphate guanylyltransferase [Handroanthus impetiginosus]	NA
smi-miRN11	SMil_00019029-RA_Salv	3	UUUCGCCCUCUGCUUUUCAUG	AAUCAGGGGCAGAGGGCGAAG	Cleavage	tetratricopeptide repeat gene	NA
smi-miRN11	SMil_00023515-RA_Salv	3	UUUCGCCCUCUGCUUUUCAUG	GAUCAUGAGCGGAGGGCGAAA	Cleavage	uncharacterized protein LOC105169840 [Sesamum indicum]	NA
smi-miRN11	SMil_00002562-RA_Salv	3	UUUCGCCCUCUGCUUUUCAUG	GAUCAUGAGCGGAGGGCGAAA	Cleavage	tetratricopeptide repeat gene	NA
smi-miRN12	SMil_00022209-RA_Salv	3	CAAGGGGAAUUAGGGCUCAA	UUGAGCCCUAGUUCUUCUCG	Cleavage	NA	NA
smi-miRN12	SMil_00014960-RA_Salv	0.5	CAAGGGGAAUUAGGGCUCAAG	AUUGAGCCCUAAUUCCCUUUG	Cleavage	uncharacterized protein LOC105161874 [Sesamum indicum]	NA
smi-miRN12	SMil_00025755-RA_Salv	1	CAAGGGGAAUUAGGGCUCAAG	CUUGAGCCCUAAUUCCCCUUC	Cleavage	uncharacterized protein LOC105178910 [Sesamum indicum]	NA
smi-miRN12	SMil_00022209-RA_Salv	1	CAAGGGGAAUUAGGGCUCAAG	CUUGAGCCCUAAUUCCCCUUC	Cleavage	NA	NA
smi-miRN12	SMil_00016546-RA_Salv	1.5	CAAGGGGAAUUAGGGCUCAAG	CUUGAGCCCUAAUUCCCUUUC	Cleavage	hypothetical protein M569_14497 [Genlisea aurea]	NA
smi-miRN12	SMil_00019877-RA_Salv	2.5	CAAGGGGAAUUAGGGCUCAAG	CUUGAGCCUUAAUCCCCUUUG	Cleavage	carbon catabolite repressor protein 4 homolog 1-like [Sesamum indicum]	NA
smi-miRN12	SMil_00002882-RA_Salv	2.5	CAAGGGGAAUUAGGGCUCAAG	AAUGAACCCUAAUUCCCUUUU	Cleavage	NA	NA
smi-miRN12	SMil_00016546-RA_Salv	3	CAAGGGGAAUUAGGGCUCAAG	UAUGAGCCUUGAUGCCUCUUG	Cleavage	NA	NA
smi-miRN14a	SMil_00019877-RA_Salv	2	UUCGGAAGAGACAAGGGGAGAG	CUCUCCCUUCGUCUCUUCCGAA	Cleavage	NA	NA
smi-miRN14a	SMil_00002882-RA_Salv	2.5	UUCGGAAGAGACAAGGGGAGAG	GGAUCUCCUUGUCUCUUCCAGA	Cleavage	NA	NA
smi-miRN14a	SMil_00004198-RA_Salv	3	UUCGGAAGAGACAAGGGGAGAG	GAGUUCCCUCGUCUUUUCCGAG	Cleavage	NA	NA
smi-miRN14a	SMil_00015831-RA_Salv	3	UUCGGAAGAGACAAGGGGAGAG	AGAUCCCCUAGCCUCUUCCGAA	Translation	NA	NA
smi-miRN14a	SMil_00001859-RA_Salv	2	UUCGGAAGAGACAAGGGGAGAG	CUCUCCCUUCGUCUCUUCCGAA	Cleavage	NA	NA
smi-miRN14a	SMil_00023835-RA_Salv	2.5	UUCGGAAGAGACAAGGGGAGAG	GGAUCUCCUUGUCUCUUCCAGA	Cleavage	transcription factor bHLH68 isoform X2 [Sesamum indicum]	NA
smi-miRN14a	SMil_00004613-RA_Salv	3	UUCGGAAGAGACAAGGGGAGAG	GAGUUCCCUCGUCUUUUCCGAG	Cleavage	NA	NA
smi-miRN14a	SMil_00003408-RA_Salv	3	UUCGGAAGAGACAAGGGGAGAG	AGAUCCCCUAGCCUCUUCCGAA	Translation	NA	NA
smi-miRN14b	SMil_00019877-RA_Salv	2	UUCGGAAGAGACAAGGGGAGAG	CUCUCCCUUCGUCUCUUCCGAA	Cleavage	NA	NA
smi-miRN14b	SMil_00002882-RA_Salv	2.5	UUCGGAAGAGACAAGGGGAGAG	GGAUCUCCUUGUCUCUUCCAGA	Cleavage	NA	NA
smi-miRN14b	SMil_00004198-RA_Salv	3	UUCGGAAGAGACAAGGGGAGAG	GAGUUCCCUCGUCUUUUCCGAG	Cleavage	NA	NA
smi-miRN14b	SMil_00015831-RA_Salv	3	UUCGGAAGAGACAAGGGGAGAG	AGAUCCCCUAGCCUCUUCCGAA	Translation	NA	NA
smi-miRN14b	SMil_00001859-RA_Salv	2	UUCGGAAGAGACAAGGGGAGAG	CUCUCCCUUCGUCUCUUCCGAA	Cleavage	NA	NA
smi-miRN14b	SMil_00023835-RA_Salv	2.5	UUCGGAAGAGACAAGGGGAGAG	GGAUCUCCUUGUCUCUUCCAGA	Cleavage	transcription factor bHLH68 isoform X2 [Sesamum indicum]	NA
smi-miRN14b	SMil_00004613-RA_Salv	3	UUCGGAAGAGACAAGGGGAGAG	GAGUUCCCUCGUCUUUUCCGAG	Cleavage	NA	NA
smi-miRN14b	SMil_00003408-RA_Salv	3	UUCGGAAGAGACAAGGGGAGAG	AGAUCCCCUAGCCUCUUCCGAA	Translation	NA	NA
smi-miRN15	SMil_00014096-RA_Salv	2.5	AGGUAGCUCUAUCAUCAUCGGACC	UCGUUGCUGAUGGUGGAGCUGCCU	Cleavage	PREDICTED: uncharacterized protein LOC109338411 [Lupinus angustifolius]	NA
smi-miRN15	SMil_00013062-RA_Salv	2.5	AGGUAGCUCUAUCAUCAUCGGACC	CUGUGGAUGAUGUUGGGGCUACCU	Cleavage	NA	NA
smi-miRN15	SMil_00013459-RA_Salv	2.5	AGGUAGCUCUAUCAUCAUCGGACC	AAUGAGAAGAUGAUGGAGUUGCCU	Cleavage	basic helix-loop-helix transcription factor [Salvia miltiorrhiza]	NA
smi-miRN15	SMil_00029372-RA_Salv	3	AGGUAGCUCUAUCAUCAUCGGACC	GUUCUGAUAAUGAUAGAACUAUCU	Cleavage	probable serine/threonine-protein kinase PBL19 [Sesamum indicum]	NA
smi-miRN15	SMil_00010857-RA_Salv	3	AGGUAGCUCUAUCAUCAUCGGACC	GUUCUGAUAAUGAUAGAACUAUCU	Cleavage	probable serine/threonine-protein kinase PBL19 [Sesamum indicum]	NA
smi-miRN15	SMil_00025828-RA_Salv	3	AGGUAGCUCUAUCAUCAUCGGACC	UCCCUGGUGGUGAUAGAGCUGGCU	Cleavage	NA	NA
smi-miRN15	SMil_00011961-RA_Salv	3	AGGUAGCUCUAUCAUCAUCGGACC	CUUACGAUGAUGAU-GAGCUACCU	Translation	hypothetical protein CCACVL1_07461 [Corchorus capsularis]	NA
smi-miRN15	SMil_00003830-RA_Salv	3	AGGUAGCUCUAUCAUCAUCGGACC	GGACAGGCGGUGGUGGAGCUACCU	Cleavage	PREDICTED: ABC transporter G family member 25 [Erythranthe guttata]	NA
smi-miRN15	SMil_00026228-RA_Salv	3	AGGUAGCUCUAUCAUCAUCGGACC	AUGAUGAUGAUGAUGGAGUUAUUG	Cleavage	uncharacterized protein LOC105161164 isoform X1 [Sesamum indicum]	NA
smi-miRN15	SMil_00027705-RA_Salv	3	AGGUAGCUCUAUCAUCAUCGGACC	AUGAUGAUGAUGAUGGAGUUAUUG	Cleavage	U3 small nucleolar ribonucleoprotein protein MPP10 [Sesamum indicum]	NA
smi-miRN15	SMil_00022947-RA_Salv	3	AGGUAGCUCUAUCAUCAUCGGACC	UGCACGAUGAGGAUGGAGAUACCU	Cleavage	E3 ubiquitin-protein ligase RNF12-like [Sesamum indicum]	NA
smi-miRN15	SMil_00004945-RA_Salv	3	AGGUAGCUCUAUCAUCAUCGGACC	GCGAUGAUAAUGAUGGAGCUAUCA	Cleavage	PREDICTED: protein JASON [Erythranthe guttata]	NA
smi-miRN15	SMil_00017070-RA_Salv	3	AGGUAGCUCUAUCAUCAUCGGACC	GAGAUGAUUAUGAUGGAGUUAUUU	Cleavage	Kinesin-like protein NACK1 [Capsicum annuum]	NA
smi-miRN15	SMil_00011513-RA_Salv	3	AGGUAGCUCUAUCAUCAUCGGACC	UAGAGGUUGAUGAUAGAGCUGUCC	Cleavage	NA	NA
smi-miRN15	SMil_00020197-RA_Salv	3	AGGUAGCUCUAUCAUCAUCGGACC	CUGAGGAAGAUGAUGGAGCUGUUU	Cleavage	NA	NA
smi-miRN15	SMil_00013741-RA_Salv	3	AGGUAGCUCUAUCAUCAUCGGACC	UGGUGGAUGGGGAGAGAGCUACCU	Translation	NA	NA
smi-miRN15	SMil_00003656-RA_Salv	3	AGGUAGCUCUAUCAUCAUCGGACC	UGGUGGAUGGGGAGAGAGCUACCU	Translation	NA	NA
smi-miRN16	SMil_00001161-RA_Salv	3	AGCUAUCACCGUGACAGUAGCAGA	GCUGGUACUUCUAUGGUGAUAGCU	Cleavage	hypothetical protein CDL12_22088 [Handroanthus impetiginosus]	NA
smi-miRN16	SMil_00016392-RA_Salv	3	AGCUAUCACCGUGACAGUAGCAGA	GCCUUUACUGUUGUGGUGCUAGCU	Cleavage	uncharacterized protein LOC105156229 [Sesamum indicum]	NA
smi-miRN17	SMil_00004481-RA_Salv	3	AUGUGGCAAAGAUCAAGUAUA	UAUACAUGGUCUUUGCAACAU	Cleavage	pentatricopeptide repeat-containing protein At2g26790, mitochondrial isoform X1 [Sesamum indicum]	NA
smi-miRN17	SMil_00007812-RA_Salv	3	AUGUGGCAAAGAUCAAGUAUA	CAUGCUCGAUCUUUGUCACAG	Cleavage	NA	NA
smi-miRN17	SMil_00022274-RA_Salv	3	AUGUGGCAAAGAUCAAGUAUA	UGUGUUGCAUCUUUGCCACAU	Cleavage	NA	NA
smi-miRN17	SMil_00029752-RA_Salv	3	AUGUGGCAAAGAUCAAGUAUA	AGGGUUUGAUCUUUGUCACGU	Cleavage	NA	NA
smi-miRN17	SMil_00023282-RA_Salv	3	AUGUGGCAAAGAUCAAGUAUA	GUUGCUUGAUUUCUGUCACAU	Cleavage	Apoptotic ATPase [Handroanthus impetiginosus]	NA
smi-miRN17	SMil_00028827-RA_Salv	3	AUGUGGCAAAGAUCAAGUAUA	UCUUCUUGAUGUUUGUCACAU	Translation	uncharacterized protein LOC105176032 [Sesamum indicum]	NA
smi-miRN17	SMil_00004266-RA_Salv	3	AUGUGGCAAAGAUCAAGUAUA	UUUGCGGGAUCUUUGUCACAU	Cleavage	NA	NA
smi-miRN19	SMil_00003734-RA_Salv	1.5	CAUGCCAUGUGGAUUUUCCGA	GGGGAAUGUCCACAUGGCAUG	Cleavage	E3 ubiquitin-protein ligase makorin [Sesamum indicum]	NA
smi-miRN2	SMil_00014603-RA_Salv	0.5	UUCAUUAGGCUCACACAGUUUC	GAGACUGUGUGAGUCUAAUGAA	Cleavage	MITAL6 lncRNA	NA
smi-miRN2	SMil_00027844-RA_Salv	2.5	UUCAUUAGGCUCACACAGUUUC	CAAGCUGUGUGGGACUAAUGAA	Cleavage	NA	NA
smi-miRN2	SMil_00025573-RA_Salv	3	UUCAUUAGGCUCACACAGUUUC	CAGAAUAUGUGAGCCUAAUGAU	Cleavage	NA	4
smi-miRN2	SMil_00021404-RA_Salv	2.5	UUCAUUAGGCUCACACAGUUUC	CAAGCUGUGUGGGACUAAUGAA	Cleavage	Acyl-CoA synthetase [Handroanthus impetiginosus]	NA
smi-miRN2	SMil_00003296-RA_Salv	2.5	UUCAUUAGGCUCACACAGUUUC	UAAACUAUGUGAGCCUGAUGAU	Cleavage	putative pentatricopeptide repeat-containing protein At1g12700, mitochondrial isoform X1 [Sesamum indicum]	NA
smi-miRN2	SMil_00013733-RA_Salv	3	UUCAUUAGGCUCACACAGUUUC	CCAACUGUGUGAGCCCGAUGAU	Cleavage	pentatricopeptide repeat-containing protein At2g16880-like [Sesamum indicum]	NA
smi-miRN2	SMil_00028274-RA_Salv	3	UUCAUUAGGCUCACACAGUUUC	CAGAAUAUGUGAGCCUAAUGAU	Cleavage	NA	NA
smi-miRN2	SMil_00028470-RA_Salv	3	UUCAUUAGGCUCACACAGUUUC	CAGAAUAUGUGAGCCUAAUGAU	Cleavage	pentatricopeptide repeat-containing protein At5g38730 [Sesamum indicum]	NA
smi-miRN2	SMil_00006657-RA_Salv	3	UUCAUUAGGCUCACACAGUUUC	ACAUCUGUGUGGGCAUAAUGAA	Cleavage	NA	NA
smi-miRN2	SMil_00028275-RA_Salv	3	UUCAUUAGGCUCACACAGUUUC	CGGAAUAUGUGAGCCUAAUGAU	Cleavage	putative pentatricopeptide repeat-containing protein At1g12700, mitochondrial [Sesamum indicum]	NA
smi-miRN2	SMil_00014323-RA_Salv	3	UUCAUUAGGCUCACACAGUUUC	CAGACUGU-UGAGCUUGAUGAA	Cleavage	E3 ubiquitin-protein ligase RKP-like isoform X3 [Manihot esculenta]	NA
smi-miRN2	SMil_00005362-RA_Salv	3	UUCAUUAGGCUCACACAGUUUC	CCGACUUCGUGAGCUUGAUGAA	Cleavage	structural maintenance of chromosomes protein 3 isoform X1 [Sesamum indicum]	NA
smi-miRN21	SMil_00007502-RA_Salv	3	AAAAUUGAGAUAUCCCAUGUC	CCCAUGGGAGAUCUCAAUUCU	Cleavage	PREDICTED: LOW QUALITY PROTEIN: probable serine/threonine-protein kinase At1g01540 [Erythranthe guttata]	NA
smi-miRN22	SMil_00023397-RA_Salv	2	AAUGUCAUUCUGGAAAUCUGUUGC	AACGCGGCUUUCCAGAAUGGCAUU	Cleavage	NA	NA
smi-miRN22	SMil_00007441-RA_Salv	2	AAUGUCAUUCUGGAAAUCUGUUGC	AACGCGGCUUUCCAGAAUGGCAUU	Cleavage	NA	NA
smi-miRN22	SMil_00026648-RA_Salv	2	AAUGUCAUUCUGGAAAUCUGUUGC	AACGCGGCUUUCCAGAAUGGCAUU	Cleavage	NA	NA
smi-miRN22	SMil_00009082-RA_Salv	2.5	AAUGUCAUUCUGGAAAUCUGUUGC	AACGCGGCUUUCCAGAAUGGUAUU	Cleavage	NA	NA
smi-miRN22	SMil_00020595-RA_Salv	2.5	AAUGUCAUUCUGGAAAUCUGUUGC	GAAGGAAAUUUCCAGGAUGACAUC	Cleavage	DEAD-box ATP-dependent RNA helicase 20 [Sesamum indicum]	NA
smi-miRN22	SMil_00025782-RA_Salv	2.5	AAUGUCAUUCUGGAAAUCUGUUGC	GAAGGAAAUUUCCAGGAUGACAUC	Cleavage	ATP-dependent RNA helicase [Handroanthus impetiginosus]	NA
smi-miRN22	SMil_00006640-RA_Salv	2.5	AAUGUCAUUCUGGAAAUCUGUUGC	AUUCUUGAUUUCUGGGAUGACAUU	Cleavage	hypothetical protein CDL12_14035 [Handroanthus impetiginosus]	NA
smi-miRN22	SMil_00012505-RA_Salv	3	AAUGUCAUUCUGGAAAUCUGUUGC	CCAGCAUGUUUCCAGAAUGACAGU	Cleavage	Transcription factor PHOX2/ARIX, contains HOX domain [Handroanthus impetiginosus]	NA
smi-miRN22	SMil_00000964-RA_Salv	3	AAUGUCAUUCUGGAAAUCUGUUGC	ACGGCAUAUAUCCAGAGUGGCAUU	Cleavage	PREDICTED: uncharacterized protein LOC104907525 [Beta vulgaris subsp. vulgaris]	NA
smi-miRN22	SMil_00007968-RA_Salv	3	AAUGUCAUUCUGGAAAUCUGUUGC	AAUGCAGAGUUUCAGAGUGAUGUU	Cleavage	NA	NA
smi-miRN22	SMil_00008409-RA_Salv	3	AAUGUCAUUCUGGAAAUCUGUUGC	UGUUCAGUUUUUUGGAAUGAUAUU	Cleavage	NA	NA
smi-miRN22	SMil_00008777-RA_Salv	3	AAUGUCAUUCUGGAAAUCUGUUGC	GUCCGAGGUUUUCAGAAUCAUAUU	Cleavage	hypothetical protein A4A49_54383 [Nicotiana attenuata]	NA
smi-miRN22	SMil_00005249-RA_Salv	3	AAUGUCAUUCUGGAAAUCUGUUGC	AGAGAUGAUUUUCAGAGUGAUGUU	Cleavage	NA	NA
smi-miRN23	SMil_00011921-RA_Salv	3	CAAAUGUGGCUAUAAGUGAGG	CCUCAUAUGUGGCCAUAUUUG	Cleavage	beta-galactosidase 8 [Sesamum indicum]	NA
smi-miRN23	SMil_00019904-RA_Salv	3	CAAAUGUGGCUAUAAGUGAGG	UGUUGCUUGUGGCUGCAUUUG	Cleavage	NA	NA
smi-miRN23	SMil_00008447-RA_Salv	3	CAAAUGUGGCUAUAAGUGAGG	GUUUUCUUGUAGCUGCAUUUG	Cleavage	AUGMIN subunit 1-like [Sesamum indicum]	NA
smi-miRN25	SMil_00025272-RA_Salv	3	UGAAAUCCGGUUGCCAACUGU	GCAGUUGGUGACUGGAAUUCA	Cleavage	hypothetical protein CDL12_06134 [Handroanthus impetiginosus]	NA
smi-miRN25	SMil_00013442-RA_Salv	3	UGAAAUCCGGUUGCCAACUGU	CAAGGGGGCAACCGGGUUUUA	Cleavage	NA	NA
smi-miRN26	SMil_00009849-RA_Salv	3	AAAAUGAUGGGUCCAAUUGCC	UUCAAUUGGGCUGAUUAUUUU	Cleavage	NA	NA
smi-miRN26	SMil_00027040-RA_Salv	3	AAAAUGAUGGGUCCAAUUGCC	UUCAAUUGGGACUGUCAUUUU	Translation	WD repeat and HMG-box DNA-binding protein 1 [Sesamum indicum]	NA
smi-miRN26	SMil_00018168-RA_Salv	3	AAAAUGAUGGGUCCAAUUGCC	AUCAAUAGGUUCCAUCAUUUU	Cleavage	pentatricopeptide repeat-containing protein At1g55890, mitochondrial-like [Sesamum indicum]	NA
smi-miRN26	SMil_00008566-RA_Salv	3	AAAAUGAUGGGUCCAAUUGCC	AACAAUUCGACCUUUCAUUUU	Cleavage	myb-like protein X isoform X1 [Sesamum indicum]	NA
smi-miRN26	SMil_00001773-RA_Salv	3	AAAAUGAUGGGUCCAAUUGCC	UACGAGUGGACUCAUUGUUUU	Cleavage	serine/threonine-protein kinase HT1-like isoform X2 [Sesamum indicum]	NA
smi-miRN26	SMil_00010474-RA_Salv	3	AAAAUGAUGGGUCCAAUUGCC	UUCAACUCGACCCAUCAUUUC	Cleavage	NA	4
smi-miRN26	SMil_00023710-RA_Salv	3	AAAAUGAUGGGUCCAAUUGCC	CUCAAUCUGAUUCAUCAUUUU	Cleavage	uncharacterized protein LOC105177708 isoform X1 [Sesamum indicum]	NA
smi-miRN27	SMil_00023644-RA_Salv	3	CAAGAGAUGGUCGAUCGUGAA	AUUACGAUCGAGCGUUUCUUG	Translation	uncharacterized protein LOC105173340 isoform X2 [Sesamum indicum]	NA
smi-miRN27	SMil_00025082-RA_Salv	3	CAAGAGAUGGUCGAUCGUGAA	AUAGCGAUCGACCAUGUCUUG	Cleavage	Crotonase superfamily [Corchorus olitorius]	NA
smi-miRN27	SMil_00024987-RA_Salv	3	CAAGAGAUGGUCGAUCGUGAA	AAGAUGAUCGGCUGUCUCUUG	Cleavage	uncharacterized protein LOC105159284 [Sesamum indicum]	NA
smi-miRN27	SMil_00008353-RA_Salv	3	CAAGAGAUGGUCGAUCGUGAA	AAGACAAUCGACUAUCUUUUG	Cleavage	SAC3 family protein B isoform X1 [Sesamum indicum]	NA
smi-miRN28	SMil_00027685-RA_Salv	2	UAUAAGAGUAUGUGUGUGAUC	CAUCAGAUACAUAUUCUUAUA	Cleavage	PREDICTED: MLO-like protein 6 [Erythranthe guttata]	NA
smi-miRN28	SMil_00013989-RA_Salv	2.5	UAUAAGAGUAUGUGUGUGAUC	AUUCCCACACAUACUCUUACA	Cleavage	transcription termination factor MTERF6, chloroplastic/mitochondrial [Sesamum indicum]	NA
smi-miRN28	SMil_00022936-RA_Salv	3	UAUAAGAGUAUGUGUGUGAUC	UUUCACUCAUGUGUUCUUAUA	Cleavage	DNA-directed RNA polymerase II subunit 1 [Sesamum indicum]	NA
smi-miRN29	SMil_00004887-RA_Salv	2	UCCAUCCCGGUUAUAACGUCC	AUAAGUUAUAAUUGGGAUGGA	Cleavage	NA	NA
smi-miRN29	SMil_00018569-RA_Salv	3	UCCAUCCCGGUUAUAACGUCC	AGACGUUGUAAUUGGUAUGGA	Cleavage	NA	NA
smi-miRN29	SMil_00009005-RA_Salv	3	UCCAUCCCGGUUAUAACGUCC	CUGCGUUAUAACGGGGAUGGC	Cleavage	NA	NA
smi-miRN29	SMil_00020002-RA_Salv	3	UCCAUCCCGGUUAUAACGUCC	GAACGUGAUAGCCGGGGUGGU	Cleavage	uncharacterized protein LOC111404180 [Olea europaea var. sylvestris]	NA
smi-miRN29	SMil_00026779-RA_Salv	3	UCCAUCCCGGUUAUAACGUCC	CAACGAUAUUACUGGGAUGGA	Cleavage	pentatricopeptide repeat-containing protein At1g80270, mitochondrial [Sesamum indicum]	NA
smi-miRN29	SMil_00008393-RA_Salv	3	UCCAUCCCGGUUAUAACGUCC	AAACGACAUGAUCGGGAUGGA	Cleavage	NA	NA
smi-miRN30	SMil_00000969-RA_Salv	1.5	AAUUUUGAGACAUUUAAAGUGGGA	GUGCUUUUGAAAUGUCUCAAAAUU	Cleavage	NA	NA
smi-miRN31	SMil_00019183-RA_Salv	2	AAAACACGAUCGGUCCGGCCGGUG	GGCUAUCUGGAUCGAUCGUGUUUU	Cleavage	amino acid permease 3-like [Sesamum indicum]	NA
smi-miRN31	SMil_00000323-RA_Salv	2	AAAACACGAUCGGUCCGGCCGGUG	GGCUAUCUGGAUCGAUCGUGUUUU	Cleavage	amino acid permease 2-like [Sesamum indicum]	NA
smi-miRN32	SMil_00029216-RA_Salv	2.5	AUGAAUUUGUGGCGGCUAAUCUAC	AUCUCUUCGGCGCCACAGAUUCAU	Cleavage	NA	NA
smi-miRN32	SMil_00019836-RA_Salv	3	AUGAAUUUGUGGCGGCUAAUCUAC	ACUACUCGGCCGCAACAAAUUCAU	Translation	PREDICTED: probable LRR receptor-like serine/threonine-protein kinase At3g47570 [Erythranthe guttata]	NA
smi-miRN33	SMil_00012068-RA_Salv	3	AGUGUCAUUGUGAAGCCGAUUUCA	UCCUGUCCUCUUCAUAAUGAUACU	Cleavage	NA	NA
smi-miRN33	SMil_00021894-RA_Salv	3	AGUGUCAUUGUGAAGCCGAUUUCA	UCCUGUCCUCUUCAUAAUGAUACU	Cleavage	NA	NA
smi-miRN34	SMil_00008792-RA_Salv	2	UACAAUUCGUUUGAGUGAUCU	AAGUUACUCGGACGAAUUGUA	Cleavage	PREDICTED: uncharacterized protein LOC109329402 [Lupinus angustifolius]	NA
smi-miRN34	SMil_00005150-RA_Salv	2.5	UACAAUUCGUUUGAGUGAUCU	AAAUCACUCAAAAGAAUUGUU	Cleavage	NA	NA
smi-miRN34	SMil_00018033-RA_Salv	3	UACAAUUCGUUUGAGUGAUCU	AGAUUGCACGAACGAAUUGUG	Cleavage	NA	NA
smi-miRN34	SMil_00018837-RA_Salv	3	UACAAUUCGUUUGAGUGAUCU	UGAUUGCUCAAACGAAUAGUG	Cleavage	receptor-like protein kinase FERONIA [Sesamum indicum]	NA
smi-miRN34	SMil_00025867-RA_Salv	3	UACAAUUCGUUUGAGUGAUCU	AAAUCACUCGGAGGAAUUGUG	Cleavage	Acyl-CoA:diacylglycerol acyltransferase (DGAT) [Handroanthus impetiginosus]	NA
smi-miRN34	SMil_00022254-RA_Salv	3	UACAAUUCGUUUGAGUGAUCU	CCAACACUCAAAUCAAUUGUA	Cleavage	NA	NA
smi-miRN35	SMil_00011683-RA_Salv	3	AAAUACGUGAACAAGAGAUAAUCA	CCAGAAUCGCUUGUUCAUGUAUAU	Cleavage	uncharacterized membrane protein C776.05 isoform X1 [Sesamum indicum]	4
smi-miRN35	SMil_00019090-RA_Salv	3	AAAUACGUGAACAAGAGAUAAUCA	GGAUGAUUACGUGUUCGCGUAUUU	Cleavage	NA	NA
smi-miRN36	SMil_00029824-RA_Salv	2.5	UUUUCGAUGGUCUUGCCUGUC	GUUAGGUGAGGCCAUCGAGAA	Cleavage	vinorine synthase-like [Olea europaea var. sylvestris]	NA
smi-miRN36	SMil_00012494-RA_Salv	3	UUUUCGAUGGUCUUGCCUGUC	UACCGGCAAGAUCGUCGGGAA	Cleavage	hypothetical protein CDL12_24675 [Handroanthus impetiginosus]	4
smi-miRN36	SMil_00003064-RA_Salv	3	UUUUCGAUGGUCUUGCCUGUC	AAAGGGCGAGGCCAUCGGAAA	Cleavage	NA	NA
smi-miRN36	SMil_00014059-RA_Salv	3	UUUUCGAUGGUCUUGCCUGUC	CUUAGACAAGACUAUCGAAAU	Cleavage	hypothetical protein CDL12_15653 [Handroanthus impetiginosus]	NA
smi-miRN36	SMil_00005798-RA_Salv	3	UUUUCGAUGGUCUUGCCUGUC	AUUAGGAGAGGCCAUCGAGAA	Cleavage	pyruvate kinase 1, cytosolic-like [Olea europaea var. sylvestris]	NA
smi-miRN36	SMil_00000224-RA_Salv	3	UUUUCGAUGGUCUUGCCUGUC	AUUAGGAGAGGCCAUCGAGAA	Cleavage	acyltransferase ACT2 [Plectranthus barbatus]	NA
smi-miRN36	SMil_00005405-RA_Salv	3	UUUUCGAUGGUCUUGCCUGUC	UGCAGG-AAGAUCAUCGAAGA	Cleavage	putative receptor-like protein kinase At5g39000 [Sesamum indicum]	NA
smi-miRN37	SMil_00000890-RA_Salv	2.5	CAAUUUCACACCAGUUUCGAU	GUCGAAAAUGGGGUGAAAUUG	Translation	hypothetical protein CDL12_23226 [Handroanthus impetiginosus]	NA
smi-miRN37	SMil_00011900-RA_Salv	2.5	CAAUUUCACACCAGUUUCGAU	GGUGAGACUGGUGUGAAUUUG	Cleavage	tRNA (guanine(37)-N1)-methyltransferase 2 [Sesamum indicum]	4
smi-miRN37	SMil_00015648-RA_Salv	2.5	CAAUUUCACACCAGUUUCGAU	UUUGAGAAUGGUGUGAGAUUG	Cleavage	NA	NA
smi-miRN37	SMil_00011900-RA_Salv	3	CAAUUUCACACCAGUUUCGAU	GGAGAGAUUGGUGUGAAAUUU	Cleavage	NA	4
smi-miRN37	SMil_00015648-RA_Salv	3	CAAUUUCACACCAGUUUCGAU	UUCAAGACUGGUGUGAAUUUG	Cleavage	NA	NA
smi-miRN38	SMil_00017816-RA_Salv	3	ACUAGUUCAAGUGAGGUGGGACGG	UGAAACCACCUCACUUGGACCAGC	Cleavage	NA	NA
smi-miRN38	SMil_00005201-RA_Salv	3	ACUAGUUCAAGUGAGGUGGGACGG	GCUGACCUUCUCACUGGAACUAGU	Cleavage	NA	NA
smi-miRN39a	SMil_00006425-RA_Salv	2.5	AAUAGUAGGUACCACAUCAUCAUC	GAGGAUGAUGUGGUAUCUACUGAU	Cleavage	NA	NA
smi-miRN39a	SMil_00019034-RA_Salv	3	AAUAGUAGGUACCACAUCAUCAUC	UGUCACAAUAUGGUACCUACUAUU	Cleavage	Ypt/Rab-specific GTPase-activating protein GYP7 [Handroanthus impetiginosus]	NA
smi-miRN39a	SMil_00018254-RA_Salv	2.5	AAUAGUAGGUACCACAUCAUCAUC	GAGGAUGAUGUGGUAUCUACUGAU	Cleavage	glyceraldehyde-3-phosphate dehydrogenase (GAPDH) gene	NA
smi-miRN39a	SMil_00029667-RA_Salv	3	AAUAGUAGGUACCACAUCAUCAUC	UGUCACAAUAUGGUACCUACUAUU	Cleavage	Ypt/Rab-specific GTPase-activating protein GYP7 [Handroanthus impetiginosus]	NA
smi-miRN39b	SMil_00006425-RA_Salv	2.5	AAUAGUAGGUACCACAUCAUCAUC	GAGGAUGAUGUGGUAUCUACUGAU	Cleavage	glyceraldehyde-3-phosphate dehydrogenase (GAPDH) gene	NA
smi-miRN39b	SMil_00019034-RA_Salv	3	AAUAGUAGGUACCACAUCAUCAUC	UGUCACAAUAUGGUACCUACUAUU	Cleavage	Ypt/Rab-specific GTPase-activating protein GYP7 [Handroanthus impetiginosus]	NA
smi-miRN39b	SMil_00018254-RA_Salv	2.5	AAUAGUAGGUACCACAUCAUCAUC	GAGGAUGAUGUGGUAUCUACUGAU	Cleavage	glyceraldehyde-3-phosphate dehydrogenase (GAPDH) gene	NA
smi-miRN39b	SMil_00029667-RA_Salv	3	AAUAGUAGGUACCACAUCAUCAUC	UGUCACAAUAUGGUACCUACUAUU	Cleavage	Ypt/Rab-specific GTPase-activating protein GYP7 [Handroanthus impetiginosus]	NA
smi-miRN3a	SMil_00017087-RA_Salv	2	UCGCCGGCGAUCACCAGAAUCA	UAAUUUUGGUGAUCGUCGGUGG	Cleavage	pectin acetylesterase 5 isoform X3 [Prunus persica]	4
smi-miRN3a	SMil_00003087-RA_Salv	3	UCGCCGGCGAUCACCAGAAUCA	CAAUUUUGGUGAUCGUCGGAGG	Cleavage	NA	4
smi-miRN3a	SMil_00005797-RA_Salv	3	UCGCCGGCGAUCACCAGAAUCA	AUCUGAUGGUGAUCGCCGGCGA	Cleavage	NA	4
smi-miRN3a	SMil_00018903-RA_Salv	2	UCGCCGGCGAUCACCAGAAUCA	CGUUUCUUGUGGUCGCCGGCGG	Cleavage	hypothetical protein EMIHUDRAFT_122890 [Emiliania huxleyi CCMP1516]	NA
smi-miRN3a	SMil_00016344-RA_Salv	3	UCGCCGGCGAUCACCAGAAUCA	GGGAGCUGGUGGUCGCCGGCGG	Cleavage	NA	NA
smi-miRN3a	SMil_00015487-RA_Salv	3	UCGCCGGCGAUCACCAGAAUCA	CCGGUGUGAUGAUCGCCGGCGA	Cleavage	NA	NA
smi-miRN3b	SMil_00017087-RA_Salv	2	UCGCCGGCGAUCACCAGAAUCA	UAAUUUUGGUGAUCGUCGGUGG	Cleavage	pectin acetylesterase 5 isoform X3 [Prunus persica]	4
smi-miRN3b	SMil_00018569-RA_Salv	2	UCGCCGGCGAUCACCAGAAUCA	CGUUUCUUGUGGUCGCCGGCGG	Cleavage	hypothetical protein EMIHUDRAFT_122890 [Emiliania huxleyi CCMP1516]	NA
smi-miRN3b	SMil_00009005-RA_Salv	3	UCGCCGGCGAUCACCAGAAUCA	CAAUUUUGGUGAUCGUCGGAGG	Cleavage	NA	NA
smi-miRN3b	SMil_00020002-RA_Salv	3	UCGCCGGCGAUCACCAGAAUCA	AUCUGAUGGUGAUCGCCGGCGA	Cleavage	NA	NA
smi-miRN3b	SMil_00026779-RA_Salv	3	UCGCCGGCGAUCACCAGAAUCA	GGGAGCUGGUGGUCGCCGGCGG	Cleavage	NA	NA
smi-miRN3b	SMil_00008393-RA_Salv	3	UCGCCGGCGAUCACCAGAAUCA	CCGGUGUGAUGAUCGCCGGCGA	Cleavage	NA	NA
smi-miRN4	SMil_00015486-RA_Salv	3	CCGGCGUUGUCAUUGCACCAC	UCUUUGCGAUGACAACGCUGG	Cleavage	protein NRT1/ PTR FAMILY 6.1 [Sesamum indicum]	NA
smi-miRN4	SMil_00020586-RA_Salv	3	CCGGCGUUGUCAUUGCACCAC	CGUUUGCAAUGGCAAUGCCGG	Cleavage	NA	NA
smi-miRN4	SMil_00007125-RA_Salv	3	CCGGCGUUGUCAUUGCACCAC	GCGGUGCAAUGAUGAAGCUGG	Cleavage	NA	NA
smi-miRN4	SMil_00029913-RA_Salv	3	CCGGCGUUGUCAUUGCACCAC	UUGGCGAAGUGACAGCGCCGG	Cleavage	uncharacterized protein LOC105169088 [Sesamum indicum]	NA
smi-miRN40	SMil_00007086-RA_Salv	2	UGAAUAUCACCGGGAAUUGCA	AACAAUCACCGGUGAUAUUCA	Cleavage	PREDICTED: uncharacterized protein LOC108336470 isoform X2 [Vigna angularis]	NA
smi-miRN40	SMil_00028061-RA_Salv	2.5	UGAAUAUCACCGGGAAUUGCA	GACAAUUUGUGGUGAUAUUCA	Cleavage	serine/threonine-protein phosphatase BSL1 [Sesamum indicum]	NA
smi-miRN40	SMil_00001779-RA_Salv	3	UGAAUAUCACCGGGAAUUGCA	GGCAGUUUCCGGUGAUGGUCA	Cleavage	NA	NA
smi-miRN40	SMil_00025583-RA_Salv	3	UGAAUAUCACCGGGAAUUGCA	UGCAGAGUCCGGUGAUAUUCA	Cleavage	ABC transporter B family member 28 isoform X1 [Sesamum indicum]	NA
smi-miRN40	SMil_00000224-RA_Salv	3	UGAAUAUCACCGGGAAUUGCA	GACGAUUUGUGGUGAUAUUCA	Cleavage	pentatricopeptide repeat-containing protein At1g03100, mitochondrial [Sesamum indicum]	NA
smi-miRN40	SMil_00018312-RA_Salv	3	UGAAUAUCACCGGGAAUUGCA	UCUAUUUUCCGGUGAUAUUCC	Cleavage	NA	NA
smi-miRN40	SMil_00021722-RA_Salv	3	UGAAUAUCACCGGGAAUUGCA	GCUGGAUCUCGGUGAUAUUCA	Cleavage	PREDICTED: ATP synthase delta chain, chloroplastic [Solanum pennellii]	NA
smi-miRN40	SMil_00014446-RA_Salv	3	UGAAUAUCACCGGGAAUUGCA	ACCAAUUAUCGGUGAUAUUGA	Cleavage	NA	NA
smi-miRN40	SMil_00017096-RA_Salv	3	UGAAUAUCACCGGGAAUUGCA	UCCAAUGGCUGGUGAUAUUCG	Cleavage	NA	NA
smi-miRN42	SMil_00010425-RA_Salv	2.5	AGUGUCAUUGUAAAUGUGGUU	GGACAAAUUUACAAUGAUACU	Cleavage	NA	4
smi-miRN42	SMil_00018268-RA_Salv	1.5	AGUGUCAUUGUAAAUGUGGUU	UCCUAUAUUUACAAUGACAUU	Cleavage	uncharacterized protein LOC105177636 [Sesamum indicum]	NA
smi-miRN42	SMil_00021839-RA_Salv	3	AGUGUCAUUGUAAAUGUGGUU	UACAAAAUUUACAAUGACACC	Cleavage	NA	NA
smi-miRN42	SMil_00010911-RA_Salv	3	AGUGUCAUUGUAAAUGUGGUU	CCCCACAUUAACGGUGACGCU	Cleavage	NA	NA
smi-miRN42	SMil_00005561-RA_Salv	3	AGUGUCAUUGUAAAUGUGGUU	UCCUCCAUUUACGAUGGCAUU	Cleavage	Multifunctional chaperone (14-3-3 family) [Handroanthus impetiginosus]	NA
smi-miRN43	SMil_00021433-RA_Salv	2	UCCCUUCAAAUCCCUCCUUUC	GAAGGGAGGGAUUUGAUGGGA	Cleavage	hypothetical protein LY90DRAFT_631279 [Neocallimastix californiae]	4
smi-miRN43	SMil_00018482-RA_Salv	2	UCCCUUCAAAUCCCUCCUUUC	GAAGGGAGGGAUUUGAUGGGA	Cleavage	NA	NA
smi-miRN43	SMil_00027698-RA_Salv	2	UCCCUUCAAAUCCCUCCUUUC	GCGAGGAGGGAUUUGAAGGAA	Cleavage	unnamed protein product [Coffea canephora]	NA
smi-miRN43	SMil_00023995-RA_Salv	2	UCCCUUCAAAUCCCUCCUUUC	GUGAGGAGGGAUUUGAAGGAA	Cleavage	NA	NA
smi-miRN43	SMil_00025164-RA_Salv	2	UCCCUUCAAAUCCCUCCUUUC	CUAGGAAGGGGUUUGAAGGGA	Cleavage	NA	NA
smi-miRN43	SMil_00013283-RA_Salv	2.5	UCCCUUCAAAUCCCUCCUUUC	UGAAGGAGGGAUUCGAAGGGC	Cleavage	NA	NA
smi-miRN43	SMil_00014886-RA_Salv	2.5	UCCCUUCAAAUCCCUCCUUUC	UGGAGGAGGGAUUUGAGGGAA	Cleavage	Putative ribonuclease H protein At1g65750 family, partial [Cajanus cajan]	NA
smi-miRN43	SMil_00006778-RA_Salv	2.5	UCCCUUCAAAUCCCUCCUUUC	AGAGGGAGGGAUUCGAGGGGA	Cleavage	Glucan endo-1,3-beta-D-glucosidase [Handroanthus impetiginosus]	NA
smi-miRN43	SMil_00028203-RA_Salv	2.5	UCCCUUCAAAUCCCUCCUUUC	UGAAGGGGGGAUUUUGAGGGA	Cleavage	Glycerol-3-phosphate acyltransferase 6 [Glycine soja]	NA
smi-miRN43	SMil_00018217-RA_Salv	2.5	UCCCUUCAAAUCCCUCCUUUC	UGGAGGAGGGAUUUGAGGGAA	Cleavage	Transposon TX1 uncharacterized [Cajanus cajan]	NA
smi-miRN43	SMil_00027355-RA_Salv	2.5	UCCCUUCAAAUCCCUCCUUUC	UGGAGGAGGGAUUUGAGGGAA	Cleavage	UDP-glucuronosyl and UDP-glucosyl transferase [Handroanthus impetiginosus]	NA
smi-miRN43	SMil_00002584-RA_Salv	2.5	UCCCUUCAAAUCCCUCCUUUC	UGAAGGGUGGAUUUGAGGGGG	Cleavage	Biotin Carboxyl Carrier Protein [Salvia miltiorrhiza]	NA
smi-miRN43	SMil_00000779-RA_Salv	2.5	UCCCUUCAAAUCCCUCCUUUC	UUGAAGAGGGAUUUGGAGGGG	Cleavage	hypothetical protein CDL12_05936 [Handroanthus impetiginosus]	NA
smi-miRN43	SMil_00016576-RA_Salv	2.5	UCCCUUCAAAUCCCUCCUUUC	UUGGGGGUGGAUUUGAAGGGA	Cleavage	dihydrolipoyllysine-residue acetyltransferase component 4 of pyruvate dehydrogenase complex, chloroplastic [Sesamum indicum]	NA
smi-miRN43	SMil_00027330-RA_Salv	3	UCCCUUCAAAUCCCUCCUUUC	GAUGGAAGGGAUUUGGAGGGA	Cleavage	PREDICTED: sugar transport protein 1-like [Erythranthe guttata]	NA
smi-miRN43	SMil_00014420-RA_Salv	3	UCCCUUCAAAUCCCUCCUUUC	GAGAUAAGGGAUUUGGAGGGA	Cleavage	interaptin-like [Sesamum indicum]	NA
smi-miRN43	SMil_00008585-RA_Salv	3	UCCCUUCAAAUCCCUCCUUUC	AAGAAGGGGGAUUUGGAGGGG	Cleavage	uncharacterized protein LOC105161533 [Sesamum indicum]	NA
smi-miRN43	SMil_00001723-RA_Salv	3	UCCCUUCAAAUCCCUCCUUUC	GUGGUGAGGGAUUUGAAGGGU	Cleavage	3-ketoacyl-CoA synthase 12 [Sesamum indicum]	NA
smi-miRN43	SMil_00018400-RA_Salv	3	UCCCUUCAAAUCCCUCCUUUC	UCAAAGGGGGAUUUGAUGGGA	Cleavage	centromere protein V [Sesamum indicum]	NA
smi-miRN43	SMil_00002825-RA_Salv	3	UCCCUUCAAAUCCCUCCUUUC	AUAGGUGUGGAUUUGAAGGGA	Cleavage	Lycopene beta-cyclase [Handroanthus impetiginosus]	NA
smi-miRN43	SMil_00028431-RA_Salv	3	UCCCUUCAAAUCCCUCCUUUC	UUAGAGAUGGAUUUGGAGGGA	Cleavage	NA	NA
smi-miRN44	SMil_00007454-RA_Salv	2.5	UAUCUUGCAGGGCAUGGCAUU	CUUGCUCUGCUCUGCAAGAUG	Cleavage	NA	NA
smi-miRN44	SMil_00020867-RA_Salv	3	UAUCUUGCAGGGCAUGGCAUU	AUUGCCCUGCUCUGAAAGAUA	Cleavage	F-box/FBD/LRR-repeat protein At1g13570-like [Sesamum indicum]	NA
smi-miRN44	SMil_00026477-RA_Salv	3	UAUCUUGCAGGGCAUGGCAUU	UUUUCUCUGCCCUGCAAGAUG	Cleavage	hypothetical protein CDL12_23105 [Handroanthus impetiginosus]	NA
smi-miRN44	SMil_00016706-RA_Salv	3	UAUCUUGCAGGGCAUGGCAUU	UGUGGGAAGCCCUGCAAGAUA	Cleavage	NA	NA
smi-miRN45	SMil_00020218-RA_Salv	0.5	CAUCAGUGGUGGGCACGUUAUUCU	AGCAUAACGUGCCCACCAUUGAUG	Cleavage	Transcription factor [Capsicum baccatum]	NA
smi-miRN45	SMil_00015417-RA_Salv	2	CAUCAGUGGUGGGCACGUUAUUCU	UGGAAAACCUACCCACCACUGAUG	Cleavage	NA	NA
smi-miRN45	SMil_00020270-RA_Salv	2	CAUCAGUGGUGGGCACGUUAUUCU	UGGAAAACCUACCCACCACUGAUG	Cleavage	auxin efflux carrier component 2 [Sesamum indicum]	NA
smi-miRN45	SMil_00019402-RA_Salv	2.5	CAUCAGUGGUGGGCACGUUAUUCU	UGAUUAGCGUGCCUACCACGGAUG	Cleavage	uncharacterized protein LOC105160266 isoform X1 [Sesamum indicum]	NA
smi-miRN45	SMil_00018909-RA_Salv	3	CAUCAGUGGUGGGCACGUUAUUCU	AGAA-GGUUUGCCCACCAUUGAUG	Cleavage	Alpha-farnesene synthase [Handroanthus impetiginosus]	NA
smi-miRN45	SMil_00018967-RA_Salv	3	CAUCAGUGGUGGGCACGUUAUUCU	CUAUUUACCUGCUCACCACUGGUG	Cleavage	Ribosomal protein S7 [Handroanthus impetiginosus]	4
smi-miRN45	SMil_00026220-RA_Salv	3	CAUCAGUGGUGGGCACGUUAUUCU	CCUGAAGUGUGCCCACUACUUAUG	Cleavage	NA	4
smi-miRN45	SMil_00010545-RA_Salv	3	CAUCAGUGGUGGGCACGUUAUUCU	AUCGGAGUGUGCCUGCCGCUGGUG	Cleavage	NA	NA
smi-miRN45	SMil_00013837-RA_Salv	3	CAUCAGUGGUGGGCACGUUAUUCU	UGGAAAACCAUCCCACCACUGAUG	Cleavage	NA	NA
smi-miRN45	SMil_00010602-RA_Salv	3	CAUCAGUGGUGGGCACGUUAUUCU	AUGUAGACGUCUCCACCGUUGAUG	Cleavage	PREDICTED: glyoxylate/succinic semialdehyde reductase 1 isoform X1 [Erythranthe guttata]	NA
smi-miRN5a	SMil_00017493-RA_Salv	2.5	UUACAUUCUGAGAGCUUGAGC	UGUCGAGCUGUCAGAAUGUGA	Cleavage	F-box/LRR-repeat protein 3 [Sesamum indicum]	NA
smi-miRN5a	SMil_00018967-RA_Salv	3	UUACAUUCUGAGAGCUUGAGC	GCUUAAGGUUUCGGAAUGUAG	Cleavage	NA	4
smi-miRN5a	SMil_00026220-RA_Salv	3	UUACAUUCUGAGAGCUUGAGC	GAUUGAGCUCUCAGACUGUGA	Cleavage	PREDICTED: tRNA-specific adenosine deaminase 2-like [Erythranthe guttata]	4
smi-miRN5a	SMil_00010545-RA_Salv	3	UUACAUUCUGAGAGCUUGAGC	ACUCAAGGUCUCAGCAUGUGA	Cleavage	NA	NA
smi-miRN5a	SMil_00013837-RA_Salv	3	UUACAUUCUGAGAGCUUGAGC	AUCUAAGUUCUCAGAAUGUGG	Cleavage	nuclear inhibitor of protein phosphatase 1 [Sesamum indicum]	NA
smi-miRN5a	SMil_00010602-RA_Salv	3	UUACAUUCUGAGAGCUUGAGC	AAUUGAGUUCUGAGAAUGUAA	Translation	Histone-lysine N-methyltransferase [Handroanthus impetiginosus]	NA
smi-miRN5a	SMil_00028075-RA_Salv	3	UUACAUUCUGAGAGCUUGAGC	CAUCAACUUCUCAGAAUCUAA	Cleavage	PREDICTED: cell division control protein 48-like [Erythranthe guttata]	NA
smi-miRN5a	SMil_00017493-RA_Salv	2.5	UUACAUUCUGAGAGCUUGAGC	UGUCGAGCUGUCAGAAUGUGA	Cleavage	F-box/LRR-repeat protein 3 [Sesamum indicum]	NA
smi-miRN5a	SMil_00028497-RA_Salv	3	UUACAUUCUGAGAGCUUGAGC	GCUUAAGGUUUCGGAAUGUAG	Cleavage	NA	NA
smi-miRN5a	SMil_00013516-RA_Salv	3	UUACAUUCUGAGAGCUUGAGC	ACUCAAGGUCUCAGCAUGUGA	Cleavage	NA	NA
smi-miRN5a	SMil_00001987-RA_Salv	3	UUACAUUCUGAGAGCUUGAGC	GAUUGAGCUCUCAGACUGUGA	Cleavage	PREDICTED: tRNA-specific adenosine deaminase 2-like [Erythranthe guttata]	NA
smi-miRN5a	SMil_00022122-RA_Salv	3	UUACAUUCUGAGAGCUUGAGC	AUCUAAGUUCUCAGAAUGUGG	Cleavage	nuclear inhibitor of protein phosphatase 1 [Sesamum indicum]	NA
smi-miRN5a	SMil_00017740-RA_Salv	3	UUACAUUCUGAGAGCUUGAGC	AAUUGAGUUCUGAGAAUGUAA	Translation	Histone-lysine N-methyltransferase [Handroanthus impetiginosus]	NA
smi-miRN5a	SMil_00026742-RA_Salv	3	UUACAUUCUGAGAGCUUGAGC	CAUCAACUUCUCAGAAUCUAA	Cleavage	PREDICTED: cell division control protein 48-like [Erythranthe guttata]	NA
smi-miRN5b	SMil_00018967-RA_Salv	3	UUACAUUCUGAGAGCUUGAGC	GCUUAAGGUUUCGGAAUGUAG	Cleavage	NA	4
smi-miRN5b	SMil_00026220-RA_Salv	3	UUACAUUCUGAGAGCUUGAGC	GAUUGAGCUCUCAGACUGUGA	Cleavage	PREDICTED: tRNA-specific adenosine deaminase 2-like [Erythranthe guttata]	4
smi-miRN5b	SMil_00010545-RA_Salv	3	UUACAUUCUGAGAGCUUGAGC	ACUCAAGGUCUCAGCAUGUGA	Cleavage	NA	NA
smi-miRN5b	SMil_00013837-RA_Salv	3	UUACAUUCUGAGAGCUUGAGC	AUCUAAGUUCUCAGAAUGUGG	Cleavage	nuclear inhibitor of protein phosphatase 1 [Sesamum indicum]	NA
smi-miRN5b	SMil_00010602-RA_Salv	3	UUACAUUCUGAGAGCUUGAGC	AAUUGAGUUCUGAGAAUGUAA	Translation	Histone-lysine N-methyltransferase [Handroanthus impetiginosus]	NA
smi-miRN5b	SMil_00028075-RA_Salv	3	UUACAUUCUGAGAGCUUGAGC	CAUCAACUUCUCAGAAUCUAA	Cleavage	PREDICTED: cell division control protein 48-like [Erythranthe guttata]	NA
smi-miRN5b	SMil_00017493-RA_Salv	2.5	UUACAUUCUGAGAGCUUGAGC	UGUCGAGCUGUCAGAAUGUGA	Cleavage	F-box/LRR-repeat protein 3 [Sesamum indicum]	NA
smi-miRN5b	SMil_00028497-RA_Salv	3	UUACAUUCUGAGAGCUUGAGC	GCUUAAGGUUUCGGAAUGUAG	Cleavage	NA	NA
smi-miRN5b	SMil_00013516-RA_Salv	3	UUACAUUCUGAGAGCUUGAGC	ACUCAAGGUCUCAGCAUGUGA	Cleavage	NA	NA
smi-miRN5b	SMil_00001987-RA_Salv	3	UUACAUUCUGAGAGCUUGAGC	GAUUGAGCUCUCAGACUGUGA	Cleavage	PREDICTED: tRNA-specific adenosine deaminase 2-like [Erythranthe guttata]	NA
smi-miRN5b	SMil_00022122-RA_Salv	3	UUACAUUCUGAGAGCUUGAGC	AUCUAAGUUCUCAGAAUGUGG	Cleavage	nuclear inhibitor of protein phosphatase 1 [Sesamum indicum]	NA
smi-miRN5b	SMil_00017740-RA_Salv	3	UUACAUUCUGAGAGCUUGAGC	AAUUGAGUUCUGAGAAUGUAA	Translation	Histone-lysine N-methyltransferase [Handroanthus impetiginosus]	NA
smi-miRN5b	SMil_00026742-RA_Salv	3	UUACAUUCUGAGAGCUUGAGC	CAUCAACUUCUCAGAAUCUAA	Cleavage	PREDICTED: cell division control protein 48-like [Erythranthe guttata]	NA
smi-miRN6	SMil_00027480-RA_Salv	3	ACAUAAUAUGUUCACCACUGAUAU	AACAAAGUGUUGAGCAUAUUAUAU	Cleavage	NA	NA
smi-miRN6	SMil_00017916-RA_Salv	3	ACAUAAUAUGUUCACCACUGAUAU	AACAAAGUGUUGAGCAUAUUAUAU	Cleavage	NA	NA
smi-miRN7	SMil_00014930-RA_Salv	2.5	AAGGUGGAGAUGAGAUAGUUG	CAAGAAUCUCAUUUCCACCUU	Cleavage	NA	4
smi-miRN7	SMil_00007751-RA_Salv	2.5	AAGGUGGAGAUGAGAUAGUUG	UGAAUAUCUCAACUCCACCUU	Translation	PREDICTED: uncharacterized protein LOC105975755 [Erythranthe guttata]	NA
smi-miRN7	SMil_00014410-RA_Salv	2.5	AAGGUGGAGAUGAGAUAGUUG	AUACUAUCUCAUCUCCCUUUU	Cleavage	NA	NA
smi-miRN7	SMil_00025949-RA_Salv	2.5	AAGGUGGAGAUGAGAUAGUUG	AUACUAUCUCAUCUCCCUUUU	Cleavage	hypothetical protein F511_23259 [Dorcoceras hygrometricum]	NA
smi-miRN7	SMil_00019850-RA_Salv	3	AAGGUGGAGAUGAGAUAGUUG	CAACAAUCUCAGCUCCACUUU	Translation	kinesin-like protein KIN-13B [Sesamum indicum]	NA
smi-miRN7	SMil_00016349-RA_Salv	3	AAGGUGGAGAUGAGAUAGUUG	CAACAAUCUCAGCUCCACUUU	Translation	NA	NA
smi-miRN7	SMil_00011832-RA_Salv	3	AAGGUGGAGAUGAGAUAGUUG	AAACUAUCUCAUCUCAAGCUU	Cleavage	NA	NA
smi-miRN7	SMil_00015720-RA_Salv	3	AAGGUGGAGAUGAGAUAGUUG	UUACUAUCUCAUCUUCACCAA	Cleavage	probable protein S-acyltransferase 7 [Sesamum indicum]	NA
smi-miRN7	SMil_00023598-RA_Salv	3	AAGGUGGAGAUGAGAUAGUUG	GGAUUAAUUCAUCUUUACCUU	Cleavage	NA	NA
smi-miRN7	SMil_00021984-RA_Salv	3	AAGGUGGAGAUGAGAUAGUUG	CUUCUACCUCAUCUUCAUCUU	Cleavage	PREDICTED: uncharacterized protein LOC105973251 [Erythranthe guttata]	NA
smi-miRN7	SMil_00027480-RA_Salv	3	AAGGUGGAGAUGAGAUAGUUG	CAACAAUCUCAGCUCCACUUU	Translation	kinesin-like protein KIN-13B [Sesamum indicum]
smi-miRN7	SMil_00017916-RA_Salv	3	AAGGUGGAGAUGAGAUAGUUG	CAACAAUCUCAGCUCCACUUU	Translation	NA
smi-miRN7	SMil_00014930-RA_Salv	3	AAGGUGGAGAUGAGAUAGUUG	AAACUAUCUCAUCUCAAGCUU	Cleavage	NA
smi-miRN7	SMil_00007751-RA_Salv	3	AAGGUGGAGAUGAGAUAGUUG	UUACUAUCUCAUCUUCACCAA	Cleavage	probable protein S-acyltransferase 7 [Sesamum indicum]
smi-miRN7	SMil_00014410-RA_Salv	3	AAGGUGGAGAUGAGAUAGUUG	GGAUUAAUUCAUCUUUACCUU	Cleavage	NA
smi-miRN7	SMil_00025949-RA_Salv	3	AAGGUGGAGAUGAGAUAGUUG	CUUCUACCUCAUCUUCAUCUU	Cleavage	PREDICTED: uncharacterized protein LOC105973251 [Erythranthe guttata]
smi-miRN8	SMil_00004568-RA_Salv	1.5	UAAAGUCCUUUUACGAGAGUG	GACUCUCGUGAAAGGGCUUUG	Cleavage	PREDICTED: uncharacterized protein LOC105955058 [Erythranthe guttata]	NA
smi-miRN8	SMil_00029255-RA_Salv	2.5	UAAAGUCCUUUUACGAGAGUG	GACUCUCGUGAAAGGUCUUUG	Cleavage	NA	NA
smi-miRN8	SMil_00014062-RA_Salv	3	UAAAGUCCUUUUACGAGAGUG	CACUCUCGUGAAAGGCCUUUU	Cleavage	methyltransferase-like protein 23 isoform X1 [Sesamum indicum]	NA
smi-miRN8	SMil_00023520-RA_Salv	3	UAAAGUCCUUUUACGAGAGUG	CACUCUCGUGAAAGGUCUUUU	Cleavage	NA	NA
smi-miRN8	SMil_00011832-RA_Salv	3	UAAAGUCCUUUUACGAGAGUG	CACUCUCGUGAAAGGCCUUUU	Cleavage	methyltransferase-like protein 23 isoform X1 [Sesamum indicum]
smi-miRN8	SMil_00015720-RA_Salv	3	UAAAGUCCUUUUACGAGAGUG	CACUCUCGUGAAAGGUCUUUU	Cleavage	NA
smi-miRN9	SMil_00014844-RA_Salv	1	UCACAGUGUAGGAUUGUCGUCA	UAGCCACAAUCCUACACUGUGA	Cleavage	histone-lysine N-methyltransferase suvr2-like gene	NA
smi-miRN9	SMil_00014844-RA_Salv	1	UCACAGUGUAGGAUUGUCGUCA	UAGCCACAAUCCUACACUGUGA	Cleavage	histone-lysine N-methyltransferase suvr2-like gene	NA
smi-miRN9	SMil_00017398-RA_Salv	1	UCACAGUGUAGGAUUGUCGUCA	UAGCCACAAUCCUACACUGUGA	Cleavage	histone-lysine N-methyltransferase suvr2-like gene	NA
smi-miRN9	SMil_00021865-RA_Salv	1.5	UCACAGUGUAGGAUUGUCGUCA	UGGCCACAAUCCUACAUUGUGA	Cleavage	NA	NA
smi-miRN9	SMil_00026345-RA_Salv	1.5	UCACAGUGUAGGAUUGUCGUCA	UGGCCACAAUCCUACAUUGUGA	Cleavage	NA	NA
smi-miRN9	SMil_00026484-RA_Salv	1.5	UCACAGUGUAGGAUUGUCGUCA	UAGCGACAAUCUUGCAUUGUGA	Cleavage	pectin acetylesterase 12-like [Sesamum indicum]	NA
smi-miRN9	SMil_00010507-RA_Salv	1.5	UCACAGUGUAGGAUUGUCGUCA	UAGCGACAAUCUUGCAUUGUGA	Cleavage	Serine/threonine protein kinase [Handroanthus impetiginosus]	NA
smi-miRN9	SMil_00006848-RA_Salv	1.5	UCACAGUGUAGGAUUGUCGUCA	UAGCGACAAUCUUGCAUUGUGA	Cleavage	Serine/threonine protein kinase [Handroanthus impetiginosus]	NA
smi-miRN9	SMil_00009191-RA_Salv	2.5	UCACAGUGUAGGAUUGUCGUCA	GGGCGACAAUCUUGCAGUGUGA	Cleavage	MYB-related transcription factor [Salvia miltiorrhiza]	NA
smi-miRN9	SMil_00017655-RA_Salv	2.5	UCACAGUGUAGGAUUGUCGUCA	UAGCUACAAUCUUGCAUUGUGA	Cleavage	PREDICTED: pectin acetylesterase 8-like isoform X2 [Capsicum annuum]	NA
smi-miRN9	SMil_00019620-RA_Salv	2.5	UCACAGUGUAGGAUUGUCGUCA	UAGCAACGAUCUUACAUUGUGA	Cleavage	pectin acetylesterase 12 [Sesamum indicum]	NA
smi-miRN9	SMil_00022766-RA_Salv	2.5	UCACAGUGUAGGAUUGUCGUCA	UAGCAACGAUCUUACAUUGUGA	Cleavage	pectin acetylesterase 8-like [Sesamum indicum]	NA
smi-miRN9	SMil_00024320-RA_Salv	3	UCACAGUGUAGGAUUGUCGUCA	GGAUGACAAUCAUACAUUGUGG	Translation	E3 ubiquitin ligase involved in syntaxin degradation [Handroanthus impetiginosus]	NA
smi-miRN9	SMil_00018400-RA_Salv	3	UCACAGUGUAGGAUUGUCGUCA	UGGCCACGAUCCUAAACUGUGA	Cleavage	NA	NA
smi-miRN9	SMil_00023043-RA_Salv	3	UCACAGUGUAGGAUUGUCGUCA	UAGCGACUAUACUACAUUGUGA	Cleavage	NA
smi-miRN9	SMil_00010507-RA_Salv	3	UCACAGUGUAGGAUUGUCGUCA	GGAUGACAAUCAUACAUUGUGG	Translation	E3 ubiquitin ligase involved in syntaxin degradation [Handroanthus impetiginosus]
smi-miRN9	SMil_00006848-RA_Salv	3	UCACAGUGUAGGAUUGUCGUCA	UGGCCACGAUCCUAAACUGUGA	Cleavage	NA
smi-miRN9	SMil_00009191-RA_Salv	3	UCACAGUGUAGGAUUGUCGUCA	UAGCGACUAUACUACAUUGUGA	Cleavage	NA

## Sheet: Table S9
Supplementary Table S9. Primers used in the paper
Gene name	Primer sequence (5’-3’)
SmMYB62-nesting	GAGTCTGCAACCGGGTTGTACTCTGAAGCAATG
SmMYB62-nested	CGTCCCAATCCGGGATTGGGACGGACAAC
SmMYB78-nesting	CGTATGGCACTAGGCCCCCGTTTATTGCTTCG
SmMYB78-nested	GGTCCCCGTAGGGAAGGGCTCATCCAAGGAG
SmMYB80-nesting	CTTTACTTTCACCATCCACGATCCAACTTGG
SmMYB80-nested	CGTCTTCCAATGATCTTCCAGTGGTAGGAG
SmPAL1-F	GGACTTGGAGAAGAACGCGA
SmPAL1-R	ACCTCCTTGGGCAATAAGGC
SmHPPR1-F	CTGATCAACATTGGACGGGG
SmHPPR1-R	GACCCTCCACAAGAGCTGAC
SmC4H1-F	GCTCCGACACGAACTCGACA
SmC4H1-R	CAGCCTGAAGGTACGGGAGC
Sm4CL1-F	TCACCCATGCCGGATTCGAG
Sm4CL1-R	AGATCGCGCCGATGAAGGAG
SmRAS1-F	GCCGTTTGAGGGTAAGAGCT
SmRAS1-R	AACTTCTCGAAGCGCTCCAT
SmCYP98A14-F	GCATGATTTCCGGGTTCTGC
SmCYP98A14-R	CATCGACGTGGTGAGGTCAA
SmTAT1-F	ATCATTCTTCCAGGGCTCGC
SmTAT1-R	TTCTTCAAGAGCAGGCACGT
SmTAT3-F	AGAGCCCCAAGTTTGTCGAG
SmTAT3-R	TGCGTTTCTCGAACAATGGC
smi-miR166a	TCGGACCAGGCTTCATTCCCC
smi-miR167b	TGAAGCTGCCAGCATGATCTA
smi-miR390a	AAGCTCAGGAGGGATAGCGCC
smi-miR530a	TGCATTTGCACCTGCACCTTC
smi-miRN2	TATGCCACAGCTCTTCAAGAAT
smi-miRN3	TTCATTAGGCTCACACAGTTTC
smi-miRN4	TCGCCGGCGATCACCAGAATCA
smi-miRN6	ACATAATATGTTCACCACTGATAT
smi-miRN10	TATTCGAATCGTTGGATTGTTT
smi-miR159a-F	GGCCGCAATTAAAGATTTGACTTTC
smi-miR159a-R	GATTCTATGCACAACAAAAATTTAGG
